# Supplementary material for: An ErbB Lineage Co-Regulon Harbors Potentially Co-Druggable Targets for Multimodal Precision Therapy in Head and Neck Squamous Cell Carcinoma
Source: Int J Mol Sci. 2022 Nov 4;23(21):13497. doi: 10.3390/ijms232113497 (PMC9658814; doi:10.3390/ijms232113497)
Supplement: Supplementary file 1 [file ijms-23-13497-s001.zip]

Archive with 1 entries (1 files):
- ijms-1960577-supplementary.xlsx
