# Supplementary material for: An ErbB Lineage Co-Regulon Harbors Potentially Co-Druggable Targets for Multimodal Precision Therapy in Head and Neck Squamous Cell Carcinoma
Source: Int J Mol Sci. 2022 Nov 4;23(21):13497. doi: 10.3390/ijms232113497 (PMC9658814; doi:10.3390/ijms232113497)
Supplement: Supplementary file 1 [file ijms-23-13497-s001.zip › ijms-1960577-supplementary.xlsx]

## Sheet: EGFR gene
Correlated Gene	Cytoband	Spearman's Correlation	p-Value	q-Value
KIRREL1	1q23.1	0.691415	1.26091e-70	2.52901e-66
REST	4q12	0.670627	4.88488e-65	4.8988e-61
PTPN14	1q32.3-q41	0.657843	8.03547e-62	5.37225e-58
SNX29	16p13.13-p13.12	0.648941	1.13039e-59	5.66806e-56
TOR1AIP2	1q25.2	0.644657	1.15249e-58	4.62309e-55
GTF2A1	14q31.1	0.643889	1.74055e-58	5.81837e-55
MYO9A	15q23	0.641573	5.98932e-58	1.71611e-54
PDZD8	10q25.3-q26.11	0.640759	9.22964e-58	2.31399e-54
TAOK1	17q11.2	0.637973	4.00841e-57	8.93295e-54
ASXL2	2p23.3	0.637383	5.45982e-57	1.09508e-53
ERN 1.00	17q23.3	0.629485	3.20765e-55	5.84871e-52
HIPK3	11p13	0.626343	1.56941e-54	2.62313e-51
ROCK2	2p25.1	0.625214	2.76431e-54	4.2649e-51
REL	2p16.1	0.621478	1.7706e-53	2.53663e-50
ADAT1	16q23.1	0.61662	1.90787e-52	2.39164e-49
LIMS1	2q12.3	0.616473	2.04941e-52	2.41795e-49
EXOC6B	2p13.2	0.615532	3.2313e-52	3.60057e-49
PAFAH1B2	11q23.3	0.614311	5.82229e-52	6.14619e-49
ZNF281	1q32.1	0.612302	1.52556e-51	1.5299e-48
IQGAP1	15q26.1	0.611452	2.28742e-51	2.1847e-48
DDI2	1p36.21	0.610391	3.78776e-51	3.45323e-48
KLF7	2q33.3	0.610028	4.49909e-51	3.9234e-48
OSMR	5p13.1	0.608962	7.44941e-51	6.22553e-48
NBEAL1	2q33.2	0.608006	1.16888e-50	9.05726e-48
CAMSAP2	1q32.1	0.607997	1.1741e-50	9.05726e-48
BTBD7	14q32.12	0.607544	1.45238e-50	1.07891e-47
IL6R	1q21.3	0.605872	3.17777e-50	2.27631e-47
SERINC3	20q13.12	0.605024	4.71747e-50	3.2627e-47
YLPM1	14q24.3	0.60494	4.90657e-50	3.28037e-47
TRIO	5p15.2	0.604271	6.69734e-50	4.33318e-47
AHNAK	11q12.3	0.602476	1.53625e-49	9.62893e-47
MAP3K2	2q14.3	0.601806	2.09179e-49	1.25568e-46
ANKRD17	4q13.3	0.601769	2.12858e-49	1.25568e-46
PRR11	17q22	0.601479	2.4318e-49	1.35485e-46
RC3H2	9q33.2	0.600177	4.41917e-49	2.39555e-46
MLXIP	12q21.31	0.59763	1.4096e-48	7.08642e-46
TTBK2	15q15.2	0.597624	1.41326e-48	7.08642e-46
LATS1	6q25.1	0.595491	3.70575e-48	1.72851e-45
STRN	2p22.2	0.594206	6.59665e-48	3.00702e-45
IL6ST	5q11.2	0.593168	1.04951e-47	4.67778e-45
CCNT1	12q13.11-q13.12	0.59268	1.30509e-47	5.69049e-45
UHMK1	1q23.3	0.592146	1.65521e-47	7.06352e-45
HACD2	3q21.1	0.591414	2.29122e-47	9.37858e-45
ATXN1L	16q22.2	0.59037	3.63775e-47	1.45925e-44
KLHDC10	7q32.2	0.590155	4.00141e-47	1.57365e-44
ATF2	2q31.1	0.589563	5.19626e-47	2.00426e-44
LUZP1	1p36.12	0.589426	5.51908e-47	2.08861e-44
MYO10	5p15.1	0.589196	6.10767e-47	2.26855e-44
LCOR	10q24.1	0.588845	7.12716e-47	2.59908e-44
RSPRY1	16q13	0.588561	8.07406e-47	2.84108e-44
TGFBRAP1	2q12.1-q12.2	0.588049	1.01082e-46	3.49554e-44
ELK3	12q23.1	0.58728	1.41583e-46	4.73289e-44
FKBP9P1	7p11.2	0.586861	1.70007e-46	5.58988e-44
MED13L	12q24.21	0.586627	1.88273e-46	6.09065e-44
RGP1	9p13.3	0.585659	2.87039e-46	8.99553e-44
POLR1A	2p11.2	0.585508	3.06581e-46	9.46014e-44
C9ORF129	9q22.31	0.585143	3.59189e-46	1.07721e-43
KIF13A	6p22.3	0.584862	4.05861e-46	1.19711e-43
SPEN	1p36.21-p36.13	0.581648	1.62289e-45	4.55888e-43
MINDY2	15q21.3-q22.1	0.581629	1.63653e-45	4.55888e-43
UBR5	8q22.3	0.58148	1.7446e-45	4.79336e-43
SBNO1	12q24.31	0.581316	1.87174e-45	5.07318e-43
EP300	22q13.2	0.580689	2.44726e-45	6.54463e-43
FAM168A	11q13.4	0.580622	2.51816e-45	6.5593e-43
N4BP2	4p14	0.580127	3.11192e-45	8.00201e-43
MIDEAS	14q24.3	0.579171	4.67612e-45	1.1872e-42
KIDINS220	2p25.1	0.576833	1.2586e-44	3.15547e-42
MAN2A1	5q21.3	0.576491	1.45349e-44	3.59908e-42
LEPROT	1p31.3	0.575463	2.23995e-44	5.41285e-42
PUM1	1p35.2	0.57465	3.14956e-44	7.52032e-42
VPS13B	8q22.2	0.574483	3.37813e-44	7.9712e-42
IPMK	10q21.1	0.574356	3.56169e-44	8.30661e-42
NCOA3	20q13.12	0.573529	5.03139e-44	1.15994e-41
DGKH	13q14.11	0.573181	5.81841e-44	1.32613e-41
ADAM10	15q21.3	0.572835	6.71931e-44	1.51426e-41
CDKL5	Xp22.13	0.572549	7.56949e-44	1.6869e-41
SLX4IP	20p12.2	0.571822	1.02333e-43	2.2555e-41
LMTK2	7q21.3	0.571733	1.06208e-43	2.31545e-41
SPTBN1	2p16.2	0.570917	1.48844e-43	3.17592e-41
DHX33	17p13.2	0.570862	1.52275e-43	3.21493e-41
CHD9	16q12.2	0.569212	3.00557e-43	6.27944e-41
WDFY3	4q21.23	0.568253	4.45508e-43	9.1179e-41
BIRC6	2p22.3	0.567766	5.4388e-43	1.10188e-40
IGF2R	6q25.3	0.567672	5.65135e-43	1.12518e-40
ANKRD36BP1	1q24.2	0.567665	5.66602e-43	1.12518e-40
MYH9	22q12.3	0.567486	6.09631e-43	1.19876e-40
IGF1R	15q26.3	0.566317	9.82145e-43	1.91251e-40
DYNC1H1	14q32.31	0.564166	2.34915e-42	4.36267e-40
ZNF699	19p13.2	0.563776	2.7495e-42	5.05934e-40
CSNK2A3	11p15.4	0.563135	3.55912e-42	6.48957e-40
RAB3GAP2	1q41	0.563051	3.68255e-42	6.65414e-40
CBL	11q23.3	0.562971	3.803e-42	6.81043e-40
ETV3	1q23.1	0.561631	6.512e-42	1.14571e-39
RANBP2	2q13	0.561251	7.58064e-42	1.31073e-39
PLBD2	12q24.13	0.560553	1.00191e-41	1.71755e-39
UBXN7	3q29	0.560406	1.06232e-41	1.80568e-39
COPA	1q23.2	0.560191	1.15732e-41	1.93437e-39
CDC42BPB	14q32.32	0.55969	1.41302e-41	2.34222e-39
CDK12	17q12	0.558887	1.94406e-41	3.17009e-39
RIF1	2q23.3	0.558838	1.98202e-41	3.20591e-39
DPP8	15q22.31	0.558817	1.99873e-41	3.20708e-39
ZNF609	15q22.1	0.558512	2.25548e-41	3.59033e-39
PRKAR2A	3p21.31	0.556972	4.14528e-41	6.4451e-39
UBR4	1p36.13	0.55531	7.96955e-41	1.20184e-38
NCOA2	8q13.3	0.555065	8.76944e-41	1.3126e-38
ADAM17	2p25.1	0.55327	1.76793e-40	2.58827e-38
LPP	3q27.3-q28	0.552439	2.44211e-40	3.52385e-38
FAM83B	6p12.1	0.552309	2.56832e-40	3.67949e-38
ATP11A	13q34	0.551217	3.9197e-40	5.53643e-38
KLHL11	17q21.2	0.550866	4.4901e-40	6.29776e-38
POLR3A	10q22.3	0.550591	4.99336e-40	6.90702e-38
ERC1	12p13.33	0.55035	5.47947e-40	7.42579e-38
ARFGEF2	20q13.13	0.548525	1.10489e-39	1.44489e-37
ANKRD50	4q28.1	0.548514	1.1094e-39	1.44489e-37
PRKDC	8q11.21	0.548378	1.16895e-39	1.50292e-37
RNF111	15q22.1-q22.2	0.547945	1.37935e-39	1.75099e-37
ZKSCAN1	7q22.1	0.547542	1.60918e-39	2.02989e-37
MGAT5	2q21.2-q21.3	0.546607	2.29826e-39	2.88101e-37
SMG1P3	16p12.2	0.546566	2.33422e-39	2.90791e-37
DDX21	10q22.1	0.54628	2.60212e-39	3.22165e-37
RAPGEF6	5q31.1	0.545545	3.44004e-39	4.20829e-37
SMG1	16p12.3	0.545521	3.47144e-39	4.2198e-37
POMK	8p11.21	0.545492	3.51018e-39	4.24118e-37
RSC1A1	1p36.21	0.544896	4.39981e-39	5.28425e-37
ATG2B	14q32.2	0.544414	5.27829e-39	6.30158e-37
ENTPD5	14q24.3	0.54414	5.8552e-39	6.94898e-37
FNIP2	4q32.1	0.543991	6.19442e-39	7.30832e-37
TENM2	5q34	0.543142	8.52714e-39	1.00017e-36
SLC30A4	15q21.1	0.542577	1.05465e-38	1.2157e-36
ZDHHC20	13q12.11	0.54211	1.25671e-38	1.43214e-36
SEL1L	14q31	0.542034	1.29267e-38	1.46481e-36
CREBBP	16p13.3	0.541757	1.43417e-38	1.607e-36
RAD54L2	3p21.2	0.54171	1.45986e-38	1.62668e-36
MIGA1	1p31.1	0.540754	2.08691e-38	2.31255e-36
PRRC2C	1q24.3	0.540199	2.56712e-38	2.82905e-36
NEU3	11q13.4	0.539727	3.06019e-38	3.354e-36
ROCK1	18q11.1	0.539103	3.85783e-38	4.18251e-36
CLTC	17q23.1	0.538391	5.02398e-38	5.41753e-36
MACF1	1p34.3	0.537924	5.97114e-38	6.40445e-36
SEC23A	14q21.1	0.537761	6.34301e-38	6.74159e-36
ATF7IP	12p13.1	0.537756	6.3527e-38	6.74159e-36
SBF2	11p15.4	0.537161	7.91392e-38	8.26716e-36
SON	21q22.11	0.536818	8.97975e-38	9.28386e-36
CLOCK	4q12	0.536477	1.01818e-37	1.03664e-35
MED13	17q23.2	0.535726	1.34192e-37	1.35251e-35
ERCC6L2	9q22.32	0.534955	1.7797e-37	1.78477e-35
TSC22D2	3q25.1	0.534855	1.84636e-37	1.84241e-35
NIPAL1	4p12	0.53477	1.90446e-37	1.89098e-35
GTF3C4	9q34.13	0.534753	1.91644e-37	1.89285e-35
RASA2	3q23	0.534741	1.92522e-37	1.89285e-35
DOCK5	8p21.2	0.534675	1.97172e-37	1.92911e-35
MDN1	6q15	0.534426	2.16024e-37	2.1033e-35
PTPN11	12q24.13	0.534225	2.32433e-37	2.2413e-35
TRIP11	14q32.12	0.534111	2.42321e-37	2.32331e-35
DOCK9	13q32.3	0.534101	2.43254e-37	2.32331e-35
EYA3	1p35.3	0.533935	2.58398e-37	2.45626e-35
LNPEP	5q15	0.533334	3.21707e-37	3.01518e-35
MTOR	1p36.22	0.533007	3.62347e-37	3.38027e-35
ASH1L	1q22	0.53269	4.06524e-37	3.75744e-35
SCRN1	7p14.3	0.532472	4.4008e-37	4.03045e-35
HEATR1	1q43	0.532296	4.69082e-37	4.27653e-35
NR3C1	5q31.3	0.531872	5.47127e-37	4.96549e-35
SLC30A6	2p22.3	0.531762	5.69237e-37	5.14288e-35
HIVEP2	6q24.2	0.531149	7.10568e-37	6.39097e-35
RNF169	11q13.4	0.53071	8.32641e-37	7.42235e-35
SLC38A7	16q21	0.530595	8.67897e-37	7.7024e-35
ZFP91	11q12.1	0.530109	1.03422e-36	9.09798e-35
CDK13	7p14.1	0.529982	1.08249e-36	9.48098e-35
UBR2	6p21.1	0.528105	2.12316e-36	1.81984e-34
TMEM184C	4q31.23	0.527467	2.66758e-36	2.27675e-34
AKAP11	13q14.11	0.527341	2.79021e-36	2.37132e-34
SAMD4B	19q13.2	0.527229	2.90429e-36	2.44754e-34
UGGT1	2q14.3	0.526235	4.13809e-36	3.45824e-34
TANC2	17q23.2-q23.3	0.525833	4.77276e-36	3.95567e-34
BRWD3	Xq21.1	0.525515	5.34267e-36	4.39171e-34
ITPR3	6p21.31	0.525363	5.63896e-36	4.61635e-34
OSBP	11q12.1	0.525338	5.68901e-36	4.63839e-34
GPATCH2L	14q24.3	0.525151	6.07962e-36	4.91689e-34
KLF13	15q13.3	0.524769	6.96024e-36	5.60648e-34
FRMD6	14q22.1	0.524631	7.307e-36	5.86226e-34
LAMC1	1q25.3	0.524108	8.7906e-36	6.99655e-34
SNX12	Xq13.1	0.523926	9.37499e-36	7.43218e-34
JMJD1C	10q21.3	0.523608	1.04877e-35	8.28157e-34
GPATCH8	17q21.31	0.523505	1.08748e-35	8.52015e-34
KBTBD7	13q14.11	0.523455	1.10676e-35	8.62246e-34
CRIM1	2p22.2	0.523449	1.10914e-35	8.62246e-34
TAF1L	9p21.1	0.523275	1.17909e-35	9.06089e-34
ATE1	10q26.13	0.523242	1.19285e-35	9.09696e-34
ANO6	12q12	0.523199	1.21116e-35	9.16686e-34
BOD1L1	4p15.33	0.52312	1.24517e-35	9.38883e-34
ITCH	20q11.22	0.523092	1.25772e-35	9.44794e-34
MAST4	5q12.3	0.52286	1.36433e-35	1.01967e-33
MAN1A2	1p12	0.52276	1.41331e-35	1.04988e-33
ICE1	5p15.32	0.522655	1.46638e-35	1.08529e-33
GNA12	7p22.3-p22.2	0.522444	1.57906e-35	1.16438e-33
BROX	1q41	0.522279	1.67328e-35	1.22934e-33
FUT11	10q22.2	0.521598	2.12486e-35	1.55541e-33
MARCHF8	10q11.21-q11.22	0.521406	2.27212e-35	1.65716e-33
RALGAPB	20q11.23	0.520668	2.94062e-35	2.11398e-33
KMT2D	12q13.12	0.520545	3.07013e-35	2.1992e-33
ASCC3	6q16.3	0.520413	3.21446e-35	2.29439e-33
ZC3H13	13q14.13	0.519605	4.25956e-35	3.01325e-33
HELZ	17q24.2	0.519604	4.26033e-35	3.01325e-33
WIPF2	17q21.2	0.5196	4.26666e-35	3.01325e-33
CELSR1	22q13.31	0.518983	5.28762e-35	3.70817e-33
PCNX1	14q24.2	0.518236	6.85e-35	4.7705e-33
NIPBL	5p13.2	0.518129	7.10716e-35	4.93247e-33
DAAM1	14q23.1	0.51808	7.22987e-35	5.00033e-33
AGO3	1p34.3	0.517986	7.4697e-35	5.13081e-33
PDPR	16q22.1	0.517726	8.17009e-35	5.59275e-33
CDK6	7q21.2	0.517093	1.01662e-34	6.91195e-33
UBR1	15q15.2	0.516976	1.05847e-34	7.17221e-33
AHNAK2	14q32.33	0.516941	1.07151e-34	7.23611e-33
RREB1	6p24.3	0.516686	1.16991e-34	7.84781e-33
PPP2R5E	14q23.2	0.516394	1.29378e-34	8.64981e-33
HIPK2	7q34	0.51631	1.33175e-34	8.84753e-33
ANAPC1	2q13	0.516223	1.37219e-34	9.08315e-33
SERINC5	5q14.1	0.516058	1.45213e-34	9.58071e-33
TAF2	8q24.12	0.515631	1.68141e-34	1.10209e-32
TRIM56	7q22.1	0.515422	1.80668e-34	1.18034e-32
FKBP14	7p14.3	0.515351	1.85091e-34	1.20341e-32
PTPN1	20q13.13	0.515346	1.85399e-34	1.20341e-32
NF1	17q11.2	0.514438	2.53025e-34	1.62658e-32
TMPPE	3p22.3	0.513945	2.99509e-34	1.91314e-32
GLI3	7p14.1	0.513727	3.22579e-34	2.05396e-32
PDPK1	16p13.3	0.512579	4.76816e-34	2.97928e-32
LMBRD2	5p13.2	0.512151	5.51481e-34	3.42448e-32
AFF4	5q31.1	0.511853	6.10006e-34	3.76458e-32
EIF3A	10q26.11	0.511677	6.47645e-34	3.98461e-32
IL1RAP	3q28	0.510621	9.25479e-34	5.55759e-32
TMEM131	2q11.2	0.510312	1.0274e-33	6.09659e-32
SEC24B	4q25	0.509724	1.2524e-33	7.40982e-32
DICER1	14q32.13	0.508997	1.59919e-33	9.37867e-32
CCDC186	10q25.3	0.508904	1.64965e-33	9.64637e-32
KDM1B	6p22.3	0.507349	2.7767e-33	1.6096e-31
SRPK2	7q22.3	0.506985	3.13593e-33	1.8074e-31
ATP10D	4p12	0.506923	3.20152e-33	1.83465e-31
KDM5A	12p13.33	0.506533	3.64618e-33	2.08352e-31
FAM83G	17p11.2	0.506462	3.73271e-33	2.12088e-31
ZKSCAN8	6p21	0.506384	3.8314e-33	2.1708e-31
CRK	17p13.3	0.505955	4.41912e-33	2.48973e-31
ERCC6	10q11.23	0.505858	4.56349e-33	2.56386e-31
GTF2H3	12q24.31	0.505785	4.67538e-33	2.61939e-31
ZC3HAV1L	7q34	0.505724	4.7711e-33	2.66557e-31
TRIM44	11p13	0.50535	5.40281e-33	2.99349e-31
PEX26	22q11.21	0.505036	5.99531e-33	3.31262e-31
APOOL	Xq21.1	0.504945	6.17923e-33	3.39553e-31
NCOA6	20q11.22	0.504884	6.30435e-33	3.45482e-31
SF3A1	22q12.2	0.504729	6.63623e-33	3.62678e-31
FHIP1A	4q31.3	0.504404	7.39109e-33	4.01743e-31
MYOF	10q23.33	0.504305	7.63765e-33	4.14023e-31
UBR3	2q31.1	0.503402	1.02887e-32	5.51767e-31
SKIL	3q26.2	0.503171	1.11008e-32	5.93729e-31
USP12	13q12.13	0.50308	1.14388e-32	6.10178e-31
PPFIBP1	12p11.23-p11.22	0.503051	1.15502e-32	6.14488e-31
PRDM11	11p11.2	0.502897	1.21523e-32	6.44811e-31
PDE3A	12p12.2	0.502765	1.26881e-32	6.69698e-31
AVL9	7p14.3	0.502649	1.31854e-32	6.92303e-31
RRAGC	1p34.3	0.502578	1.3497e-32	7.06814e-31
NIN	14q22.1	0.50141	1.97996e-32	1.02615e-30
FNDC3B	3q26.31	0.501128	2.17151e-32	1.11964e-30
CHM	Xq21.2	0.50105	2.22715e-32	1.14538e-30
ZNF462	9q31.2	0.500866	2.36518e-32	1.20402e-30
ZNF827	4q31.21-q31.22	0.500807	2.41122e-32	1.22435e-30
WASHC5	8q24.13	0.500494	2.67087e-32	1.34936e-30
FAT1	4q35.2	0.500426	2.73151e-32	1.37653e-30
NUP153	6p22.3	0.500337	2.81165e-32	1.40983e-30
SSH1	12q24.11	0.499673	3.49048e-32	1.73719e-30
LONP2	16q12.1	0.499616	3.5561e-32	1.76546e-30
SOCS7	17q12	0.499507	3.68443e-32	1.82466e-30
LRBA	4q31.3	0.499481	3.71623e-32	1.83136e-30
MYO5A	15q21.2	0.498997	4.34899e-32	2.13793e-30
VCPIP1	8q13.1	0.498142	5.74079e-32	2.80837e-30
RBBP5	1q32.1	0.498054	5.90655e-32	2.88242e-30
RLF	1p34.2	0.498002	6.00614e-32	2.92391e-30
TCAF1	7q35	0.497766	6.48304e-32	3.14844e-30
BMP2K	4q21.21	0.497647	6.73717e-32	3.26395e-30
MRTFB	16p13.12	0.49761	6.81954e-32	3.29589e-30
MCC	5q22.2	0.497448	7.18583e-32	3.46457e-30
ELK4	1q32.1	0.497416	7.26101e-32	3.49242e-30
TMED10P1	8q24.3	0.497265	7.62382e-32	3.64943e-30
FRYL	4p11	0.497123	7.98041e-32	3.81103e-30
FAM114A1	4p14	0.496885	8.61716e-32	4.08592e-30
PIK3C2A	11p15.1	0.49611	1.10614e-31	5.2202e-30
HIVEP1	6p24.1	0.49588	1.19123e-31	5.59542e-30
ZNF710	15q26.1	0.49587	1.19513e-31	5.60063e-30
IRF6	1q32.2	0.495782	1.22938e-31	5.74771e-30
MED1	17q12	0.495586	1.30947e-31	6.10793e-30
NCKAP1	2q32.1	0.495239	1.46334e-31	6.79402e-30
CMIP	16q23.2-q23.3	0.495168	1.49707e-31	6.93458e-30
ARHGEF12	11q23.3	0.495139	1.51112e-31	6.98353e-30
FLNA	Xq28	0.495022	1.56916e-31	7.2351e-30
ATP2B4	1q32.1	0.494626	1.78129e-31	8.17559e-30
MSN	Xq12	0.494226	2.02473e-31	9.27167e-30
BMPR2	2q33.1-q33.2	0.493934	2.2228e-31	1.01324e-29
KMT2A	11q23.3	0.493822	2.30395e-31	1.04785e-29
ATRX	Xq21.1	0.493417	2.62168e-31	1.18698e-29
USP32	17q23.3	0.492565	3.43889e-31	1.53275e-29
NFAT5	16q22.1	0.492365	3.66483e-31	1.62983e-29
EMC1	1p36.13	0.492293	3.74914e-31	1.65631e-29
DNAJB14	4q23	0.492254	3.79602e-31	1.67334e-29
SCYL2	12q23.1	0.492212	3.84771e-31	1.6924e-29
BAZ2A	12q13.3	0.49153	4.77766e-31	2.09684e-29
RCAN3	1p36.11	0.491471	4.86711e-31	2.12679e-29
KDM2A	11q13.2	0.49115	5.38878e-31	2.34962e-29
KPNA6	1p35.2	0.490505	6.60652e-31	2.86811e-29
PALS1	14q23.3	0.490113	7.47802e-31	3.23247e-29
KIAA1109	4q27	0.489851	8.1218e-31	3.5032e-29
DPH3P1	20q13.33	0.488883	1.10152e-30	4.69068e-29
EXOC5	14q22.3	0.488423	1.2725e-30	5.39588e-29
RBM27	5q32	0.488093	1.41124e-30	5.959e-29
RPEL1	10q24.33	0.487618	1.63779e-30	6.9011e-29
FAM126A	7p15.3	0.486804	2.11212e-30	8.82557e-29
ZBED4	22q13.33	0.486641	2.22238e-30	9.24776e-29
LDLRAD3	11p13	0.486017	2.69957e-30	1.10954e-28
ARID1A	1p36.11	0.485515	3.15558e-30	1.28606e-28
ITGA6	2q31.1	0.485355	3.31603e-30	1.34092e-28
RSF1	11q14.1	0.485102	3.58768e-30	1.44205e-28
LRCH3	3q29	0.484564	4.23771e-30	1.68309e-28
WAPL	10q23.2	0.483913	5.18378e-30	2.03865e-28
ASAP2	2p25.1	0.483869	5.25476e-30	2.06252e-28
GLUD2	Xq24	0.483578	5.74931e-30	2.24346e-28
HOMER1	5q14.1	0.48356	5.78247e-30	2.25202e-28
NOP9	14q12	0.483359	6.15198e-30	2.38205e-28
SEC24A	5q31.1	0.483152	6.5579e-30	2.52946e-28
MYCBP2	13q22.3	0.482904	7.07899e-30	2.71999e-28
PDP2	16q22.1	0.482363	8.36005e-30	3.18778e-28
AHR	7p21.1	0.481831	9.84611e-30	3.7261e-28
SEMA3C	7q21.11	0.481684	1.02995e-29	3.88304e-28
ZFHX3	16q22.2-q22.3	0.481645	1.04228e-29	3.92215e-28
WDR44	Xq24	0.481608	1.05428e-29	3.95988e-28
VPS41	7p14.1	0.481278	1.16665e-29	4.36557e-28
GOLIM4	3q26.2	0.481204	1.19319e-29	4.45657e-28
BPTF	17q24.2	0.480953	1.28882e-29	4.79589e-28
ATF7	12q13.13	0.480935	1.29561e-29	4.81225e-28
AP1G1	16q22.2	0.480716	1.38544e-29	5.13048e-28
SNRNP200	2q11.2	0.480714	1.38641e-29	5.13048e-28
SYNJ2	6q25.3	0.480596	1.43727e-29	5.29915e-28
TRIP12	2q36.3	0.480586	1.44182e-29	5.30616e-28
SCAF11	12q12	0.480506	1.47739e-29	5.41718e-28
UEVLD	11p15.1	0.480412	1.52038e-29	5.56466e-28
NHLRC2	10q25.3	0.480314	1.56658e-29	5.72331e-28
STAG2	Xq25	0.48016	1.64247e-29	5.98964e-28
TTPAL	20q13.12	0.479991	1.72903e-29	6.29386e-28
LYST	1q42.3	0.47975	1.86093e-29	6.76171e-28
MBNL3	Xq26.2	0.479541	1.98362e-29	7.1815e-28
FGD6	12q22	0.479408	2.06579e-29	7.44211e-28
PTPRF	1p34.2	0.47903	2.31739e-29	8.31016e-28
MSMP	9p13.3	0.478954	2.37143e-29	8.4784e-28
TNPO3	7q32.1	0.478893	2.4161e-29	8.62272e-28
ZNF623	8q24.3	0.478831	2.46179e-29	8.77017e-28
LTN1	21q21.3	0.478673	2.58302e-29	9.18575e-28
VIRMA	8q22.1	0.478659	2.59367e-29	9.20729e-28
RAB3GAP1	2q21.3	0.478167	3.01163e-29	1.06159e-27
KMT2E	7q22.3	0.47813	3.04584e-29	1.07176e-27
ZFR	5p13.3	0.477856	3.30941e-29	1.16247e-27
STAU1	20q13.13	0.477485	3.70352e-29	1.2941e-27
PCDHGC5	5q31.3	0.47731	3.90472e-29	1.35731e-27
BCL9L	11q23.3	0.47699	4.30124e-29	1.48998e-27
HUWE1	Xp11.22	0.476751	4.62341e-29	1.59882e-27
TNRC18	7p22.1	0.476586	4.85866e-29	1.6714e-27
VCL	10q22.2	0.476581	4.86663e-29	1.6714e-27
KNL1	15q15.1	0.476396	5.14584e-29	1.75826e-27
USP34	2p15	0.476218	5.42938e-29	1.84571e-27
FER	5q21.3	0.476139	5.56024e-29	1.887e-27
BNC1	15q25.2	0.475634	6.47383e-29	2.17497e-27
HECTD1	14q12	0.475555	6.62824e-29	2.22312e-27
ANKIB1	7q21.2	0.475364	7.02184e-29	2.34338e-27
RHBDD1	2q36.3	0.475201	7.3741e-29	2.45278e-27
CERS6	2q24.3	0.474706	8.55314e-29	2.83086e-27
GBF1	10q24.32	0.474572	8.90529e-29	2.9329e-27
NEDD4	15q21.3	0.474534	9.00695e-29	2.96151e-27
AGO2	8q24.3	0.474263	9.76825e-29	3.19612e-27
SIK2	11q23.1	0.474088	1.0295e-28	3.36297e-27
ARSJ	4q26	0.474047	1.04214e-28	3.39874e-27
ADAMTS12	5p13.3-p13.2	0.473915	1.08394e-28	3.52932e-27
TEAD1	11p15.3	0.473873	1.09789e-28	3.56894e-27
MAPK1	22q11.22	0.473841	1.10828e-28	3.59688e-27
SEC23IP	10q26.11-q26.12	0.473415	1.25871e-28	4.07851e-27
ATRN	20p13	0.473076	1.39303e-28	4.50644e-27
MCFD2	2p21	0.472765	1.52836e-28	4.92835e-27
INCENP	11q12.3	0.47271	1.55359e-28	5.00166e-27
NUMB	14q24.3	0.47228	1.76546e-28	5.63851e-27
CHD8	14q11.2	0.471947	1.94959e-28	6.18717e-27
SMCR8	17p11.2	0.471322	2.34686e-28	7.36633e-27
RBM26	13q31.1	0.469766	3.71803e-28	1.15437e-26
TECPR2	14q32.33	0.469659	3.83805e-28	1.18796e-26
SOGA1	20q11.23	0.469637	3.86314e-28	1.19388e-26
ACTR2	2p14	0.469462	4.06673e-28	1.25487e-26
MAML2	11q21	0.468943	4.73945e-28	1.45796e-26
NUP98	11p15.4	0.468925	4.76414e-28	1.4633e-26
THBS1	15q14	0.468816	4.91988e-28	1.50195e-26
NUP155	5p13.2	0.468801	4.94054e-28	1.50597e-26
TET3	2p13.1	0.468571	5.28675e-28	1.60176e-26
EPAS1	2p21	0.468446	5.48367e-28	1.65891e-26
CNOT1	16q21	0.468377	5.5972e-28	1.69071e-26
OSBPL8	12q21.2	0.468302	5.72144e-28	1.72564e-26
KLHL28	14q21.2	0.468155	5.97399e-28	1.7991e-26
PRRC2A	6p21.33	0.467892	6.45272e-28	1.93456e-26
MAP3K9	14q24.2	0.467671	6.88558e-28	2.05818e-26
VPS13D	1p36.22-p36.21	0.467658	6.91021e-28	2.06247e-26
PRPF8	17p13.3	0.467603	7.02423e-28	2.09028e-26
INHBA	7p14.1	0.467528	7.18018e-28	2.13352e-26
EDEM3	1q25.3	0.467518	7.19972e-28	2.13617e-26
EP400	12q24.33	0.467337	7.59134e-28	2.24903e-26
ASAP1	8q24.21-q24.22	0.467181	7.94623e-28	2.34724e-26
RALGAPA2	20p11.23	0.466985	8.41497e-28	2.48205e-26
RGPD3	2q12.2	0.466864	8.71833e-28	2.56775e-26
MAP4K4	2q11.2	0.466692	9.16704e-28	2.692e-26
PIK3CA	3q26.32	0.466666	9.23892e-28	2.70914e-26
ADNP	20q13.13	0.466466	9.79388e-28	2.8635e-26
PPTC7	12q24.11	0.466272	1.03649e-27	3.02163e-26
MOB1A	2p13.1	0.466058	1.10307e-27	3.21107e-26
PTPRG	3p14.2	0.465876	1.16323e-27	3.37613e-26
DENND1B	1q31.3	0.465728	1.21438e-27	3.51468e-26
NCOR1	17p12-p11.2	0.465295	1.3774e-27	3.94663e-26
CEP350	1q25.2	0.464784	1.59782e-27	4.55869e-26
AQR	15q14	0.464752	1.61258e-27	4.58774e-26
AKAP13	15q25.3	0.464595	1.68812e-27	4.79584e-26
SETBP1	18q12.3	0.464005	2.00271e-27	5.6655e-26
MYSM1	1p32.1	0.463819	2.11352e-27	5.97054e-26
YWHAG	7q11.23	0.463516	2.30696e-27	6.50783e-26
RASAL2	1q25.2	0.463468	2.33906e-27	6.58911e-26
CRKL	22q11.21	0.463385	2.39577e-27	6.72997e-26
ARHGAP21	10p12.1	0.463145	2.56769e-27	7.20282e-26
KMT2C	7q36.1	0.463106	2.59666e-27	7.25365e-26
SEPTIN10	2q13	0.463059	2.63231e-27	7.34302e-26
PHF20	20q11.22-q11.23	0.462783	2.85046e-27	7.94052e-26
DIP2B	12q13.12	0.462514	3.0803e-27	8.54517e-26
HERC3	4q22.1	0.462442	3.14466e-27	8.71165e-26
ZNF81	Xp11.23	0.46236	3.22017e-27	8.90854e-26
ARHGAP5	14q12	0.461678	3.9179e-27	1.07498e-25
PRKG1	10q11.23-q21.1	0.461374	4.27486e-27	1.16852e-25
ERCC4	16p13.12	0.460786	5.05981e-27	1.37887e-25
OTUD4	4q31.21	0.460515	5.46898e-27	1.48231e-25
CLASP1	2q14.2-q14.3	0.460404	5.64561e-27	1.52607e-25
TRRAP	7q22.1	0.460308	5.80125e-27	1.56438e-25
ZFYVE9	1p32.3	0.460307	5.80294e-27	1.56438e-25
TMEM185B	2q14.2	0.460171	6.03411e-27	1.62451e-25
CYTH3	7p22.1	0.46014	6.08759e-27	1.63671e-25
ZHX3	20q12	0.460018	6.3029e-27	1.69007e-25
GATC	12q24.31	0.459754	6.79674e-27	1.81763e-25
TEX2	17q23.3	0.459244	7.86188e-27	2.09132e-25
MARCHF6	5p15.2	0.459155	8.06311e-27	2.14201e-25
IRS1	2q36.3	0.459114	8.1583e-27	2.16097e-25
RBL1	20q11.23	0.45911	8.1668e-27	2.16097e-25
KIAA0100	17q11.2	0.458997	8.43397e-27	2.22579e-25
ATP13A3	3q29	0.458965	8.51044e-27	2.24302e-25
PCYOX1	2p13.3	0.458838	8.82477e-27	2.32281e-25
HIF1A	14q23.2	0.458825	8.85751e-27	2.32837e-25
SNX13	7p21.1	0.45859	9.47052e-27	2.48301e-25
PURB	7p13	0.458578	9.50283e-27	2.4863e-25
PTPRK	6q22.33	0.458128	1.07984e-26	2.81277e-25
POLR2A	17p13.1	0.458078	1.09544e-26	2.84971e-25
RASSF3	12q14.2	0.457717	1.21336e-26	3.13612e-25
ENTPD7	10q24.2	0.457434	1.31458e-26	3.39338e-25
ABL2	1q25.2	0.457184	1.41109e-26	3.63782e-25
NFATC2	20q13.2	0.45717	1.41673e-26	3.64768e-25
KDM5B	1q32.1	0.457096	1.44671e-26	3.71199e-25
ITGA2	5q11.2	0.45706	1.46154e-26	3.74382e-25
FOSL2	2p23.2	0.456852	1.55009e-26	3.96557e-25
PLEC	8q24.3	0.45657	1.67882e-26	4.28943e-25
DHX8	17q21.31	0.456157	1.8861e-26	4.78854e-25
UBN1	16p13.3	0.455802	2.08494e-26	5.27335e-25
AAK1	2p13.3	0.454583	2.93761e-26	7.41127e-25
PRDM10	11q24.3	0.454238	3.23599e-26	8.14357e-25
GPR176	15q14-q15.1	0.454157	3.31041e-26	8.30999e-25
TTC37	5q15	0.453841	3.61663e-26	9.04472e-25
WWC2	4q35.1	0.453757	3.70229e-26	9.24744e-25
BACH1	21q21.3	0.453417	4.07229e-26	1.01589e-24
NRIP1	21q11.2-q21.1	0.453362	4.1344e-26	1.03011e-24
UTP14C	13q14.3	0.453347	4.15241e-26	1.03331e-24
AMOTL1	11q21	0.453015	4.55549e-26	1.13081e-24
MET	7q31	0.452981	4.59877e-26	1.14014e-24
BAG4	8p11.23	0.452713	4.95662e-26	1.22734e-24
FTO	16q12.2	0.452431	5.36217e-26	1.32287e-24
TXLNG	Xp22.2	0.452321	5.52794e-26	1.36209e-24
GAS2L3	12q23.1	0.452035	5.98751e-26	1.46991e-24
PHF3	6q12	0.451661	6.64297e-26	1.62287e-24
EIF4G3	1p36.12	0.451418	7.10643e-26	1.73188e-24
CYFIP1	15q11.2	0.451278	7.38945e-26	1.79867e-24
MPZL3	11q23.3	0.450841	8.34178e-26	2.02556e-24
RCOR1	14q32.31	0.449863	1.0933e-25	2.63878e-24
SPRED2	2p14	0.449855	1.09578e-25	2.64159e-24
IGSF3	1p13.1	0.449263	1.29026e-25	3.09925e-24
ANLN	7p14.2	0.449025	1.37776e-25	3.29757e-24
SLC39A9	14q24.1	0.448898	1.42691e-25	3.41114e-24
TNKS2	10q23.32	0.448724	1.49668e-25	3.57368e-24
POM121	7q11.23	0.44859	1.55309e-25	3.70396e-24
MFAP3	5q33.2	0.448518	1.58407e-25	3.77337e-24
COL4A1	13q34	0.448442	1.61737e-25	3.84812e-24
DSP	6p24.3	0.448183	1.7367e-25	4.11252e-24
EFNB2	13q33.3	0.44783	1.91368e-25	4.5059e-24
DDR2	1q23.3	0.447829	1.91406e-25	4.5059e-24
TM9SF2	13q32.3	0.447532	2.07683e-25	4.88335e-24
ZBTB38	3q23	0.447205	2.27135e-25	5.32203e-24
TANC1	2q24.2	0.446925	2.45207e-25	5.72541e-24
TOR1AIP1	1q25.2	0.446677	2.62448e-25	6.12083e-24
MICAL3	22q11.21	0.446625	2.66171e-25	6.20045e-24
ZFP92	Xq28	0.446389	2.83896e-25	6.60568e-24
GPATCH11	2p22.2	0.446323	2.89061e-25	6.71705e-24
ADAM9	8p11.22	0.44599	3.16586e-25	7.29859e-24
LATS2	13q12.11	0.445877	3.26537e-25	7.51073e-24
TGOLN2	2p11.2	0.445801	3.33374e-25	7.65107e-24
NIPAL2	8q22.2	0.4458	3.33402e-25	7.65107e-24
RNF168	3q29	0.445731	3.39729e-25	7.78737e-24
ATL3	11q13.1	0.445588	3.53228e-25	8.06914e-24
SHPRH	6q24.3	0.445567	3.55281e-25	8.10679e-24
AVPR1A	12q14.2	0.445456	3.6617e-25	8.34576e-24
CCNI	4q21.1	0.445241	3.88296e-25	8.84001e-24
FLNB	3p14.3	0.444632	4.5815e-25	1.03949e-23
YIPF6	Xq12-q13.1	0.444613	4.60545e-25	1.04375e-23
EFR3A	8q24.22	0.444386	4.89794e-25	1.10504e-23
JAG1	20p12.2	0.444177	5.18404e-25	1.16827e-23
CELF1	11p11.2	0.44385	5.66441e-25	1.2751e-23
HIP1	7q11.23	0.443771	5.78704e-25	1.30124e-23
ADAMTS15	11q24.3	0.443709	5.88455e-25	1.32168e-23
NOTCH2	1p12	0.443179	6.79128e-25	1.51684e-23
TSPAN5	4q23	0.443146	6.85284e-25	1.52782e-23
TJP1	15q13.1	0.443144	6.85565e-25	1.52782e-23
SYNE2	14q23.2	0.442992	7.14241e-25	1.58833e-23
DYNC2H1	11q22.3	0.442939	7.24648e-25	1.60955e-23
TASOR2	10p15.1	0.442855	7.41148e-25	1.64438e-23
AKAP10	17p11.2	0.442846	7.43072e-25	1.64683e-23
USF3	3q13.2	0.442799	7.52547e-25	1.66599e-23
USP42	7p22.1	0.442579	7.98621e-25	1.76021e-23
POM121C	7q11.23	0.442541	8.06741e-25	1.77616e-23
MYO1B	2q32.3	0.442219	8.80036e-25	1.92695e-23
IDE	10q23.33	0.442186	8.87684e-25	1.94158e-23
ADCY9	16p13.3	0.44211	9.0604e-25	1.97741e-23
ZC3H7B	22q13.2	0.441809	9.82654e-25	2.13533e-23
USP24	1p32.3	0.44169	1.01466e-24	2.19887e-23
FRRS1	1p21.2	0.441629	1.03136e-24	2.23151e-23
LNPK	2q31.1	0.441484	1.07241e-24	2.31531e-23
ZNF641	12q13.11	0.441033	1.21051e-24	2.60507e-23
DNAJC3	13q32.1	0.440915	1.24916e-24	2.68535e-23
SMURF1	7q22.1	0.440878	1.26183e-24	2.7097e-23
TTYH3	7p22.3	0.440857	1.26895e-24	2.72206e-23
STK4	20q13.12	0.44062	1.3521e-24	2.89733e-23
CCNYL6	19p12	0.440482	1.40323e-24	3.00368e-23
KIF1B	1p36.22	0.439947	1.61885e-24	3.45786e-23
SOS 2	14q21.3	0.43978	1.69287e-24	3.60829e-23
BAGE2	21p11.2	0.439774	1.6955e-24	3.61005e-23
DOCK1	10q26.2	0.439525	1.81238e-24	3.84259e-23
SH3PXD2B	5q35.1	0.439243	1.95385e-24	4.12944e-23
TUBGCP4	15q15.3	0.439232	1.95966e-24	4.13736e-23
SAP130	2q14.3	0.439062	2.05024e-24	4.32403e-23
WASHC4	12q23.3	0.438845	2.1728e-24	4.57291e-23
ITGB3	17q21.32	0.438786	2.20713e-24	4.63544e-23
GSK3B	3q13.33	0.438713	2.25046e-24	4.7215e-23
MICAL2	11p15.3	0.438641	2.29362e-24	4.797e-23
APC	5q22.2	0.438629	2.3012e-24	4.80783e-23
EIF2AK4	15q15.1	0.438601	2.3186e-24	4.83914e-23
ZNF791	19p13.13	0.438497	2.38339e-24	4.96919e-23
PLEKHM3	2q33.3	0.438309	2.5057e-24	5.20795e-23
SPAG9	17q21.33	0.437999	2.72051e-24	5.63692e-23
NOL9	1p36.31	0.437971	2.7412e-24	5.67391e-23
LRCH1	13q14.13-q14.2	0.437879	2.80858e-24	5.79544e-23
CPSF2	14q32.12	0.436675	3.86423e-24	7.91674e-23
RAB6D	2q21.1	0.436521	4.025e-24	8.22091e-23
RNF217	6q22.31	0.436515	4.03208e-24	8.227e-23
YTHDF3	8q12.3	0.436505	4.04195e-24	8.23876e-23
DPY19L3	19q13.11	0.436337	4.2253e-24	8.56895e-23
PROSER3	19q13.12	0.436234	4.34207e-24	8.79685e-23
LPAR3	1p22.3	0.436158	4.42991e-24	8.96577e-23
MFHAS1	8p23.1	0.43607	4.53424e-24	9.16767e-23
ZMAT3	3q26.32	0.435977	4.64694e-24	9.38608e-23
ELF4	Xq26.1	0.435883	4.76363e-24	9.61209e-23
RBFOX2	22q12.3	0.435804	4.86399e-24	9.80474e-23
FMNL2	2q23.3	0.435744	4.94227e-24	9.95253e-23
FKBP9	7p14.3	0.435375	5.44694e-24	1.09468e-22
NDE1	16p13.11	0.435289	5.57125e-24	1.11743e-22
SIRPB1	20p13	0.435264	5.60848e-24	1.12377e-22
SH3PXD2A	10q24.33	0.434954	6.08439e-24	1.21307e-22
WWTR1	3q25.1	0.434738	6.44005e-24	1.27889e-22
NBPF10	1q21.1	0.434713	6.48166e-24	1.28588e-22
NCKAP5	2q21.2	0.434657	6.57796e-24	1.3037e-22
HSPG2	1p36.12	0.434204	7.40917e-24	1.46265e-22
PALM2AKAP2	9q31.3	0.434089	7.63682e-24	1.50463e-22
ZMYM1	1p34.3	0.434054	7.70543e-24	1.51666e-22
NID1	1q42.3	0.434002	7.81172e-24	1.53608e-22
DENND10P1	Xq26.1	0.433916	7.98958e-24	1.56798e-22
ADCY7	16q12.1	0.433777	8.28635e-24	1.62304e-22
NUP160	11p11.2	0.433751	8.34324e-24	1.63259e-22
FOXK1	7p22.1	0.433643	8.58233e-24	1.67774e-22
CEP170	1q43	0.433253	9.50335e-24	1.85417e-22
EEA1	12q22	0.433209	9.6151e-24	1.87415e-22
ATF6	1q23.3	0.433136	9.79982e-24	1.9083e-22
SETD7	4q31.1	0.433074	9.9607e-24	1.93621e-22
LAMA3	18q11.2	0.433073	9.96248e-24	1.93621e-22
MON1B	16q23.1	0.432975	1.02206e-23	1.98253e-22
USP9X	Xp11.4	0.432908	1.04019e-23	2.01576e-22
GCN1	12q24.23	0.432684	1.10278e-23	2.13292e-22
CREB1	2q33.3	0.432654	1.1115e-23	2.14772e-22
CARNMT1	9q21.13	0.432604	1.12607e-23	2.17378e-22
PCDHGB3	5q31	0.432247	1.23598e-23	2.37908e-22
JARID2	6p22.3	0.432083	1.28986e-23	2.48041e-22
CNOT9	2q35	0.431947	1.33628e-23	2.56476e-22
ZNF217	20q13.2	0.43192	1.34562e-23	2.58022e-22
IL7R	5p13.2	0.431798	1.38924e-23	2.65371e-22
JAK1	1p31.3	0.431438	1.52565e-23	2.90873e-22
APP	21q21.3	0.431314	1.57527e-23	3.00049e-22
YAP1	11q22.1	0.431174	1.63366e-23	3.10876e-22
ZBTB37	1q25.1	0.431005	1.70722e-23	3.24258e-22
G3BP2	4q21.1	0.430974	1.721e-23	3.26566e-22
RABGAP1L	1q25.1	0.430753	1.82229e-23	3.45133e-22
GON4L	1q22	0.430296	2.05132e-23	3.8705e-22
PROX1	1q32.3	0.430035	2.1949e-23	4.13362e-22
CD109	6q13	0.429801	2.33202e-23	4.37543e-22
PACSIN2	22q13.2	0.429758	2.35762e-23	4.4152e-22
SPTY2D1	11p15.1	0.429536	2.49706e-23	4.66326e-22
PAK2	3q29	0.42947	2.53984e-23	4.73434e-22
ZNF106	15q15.1	0.429391	2.59251e-23	4.82804e-22
VPS13C	15q22.2	0.429305	2.65036e-23	4.92662e-22
ACACA	17q12	0.429235	2.69845e-23	5.00212e-22
USP8	15q21.2	0.429195	2.72656e-23	5.0449e-22
SLC30A1	1q32.3	0.429186	2.7334e-23	5.05288e-22
LAMC2	1q25.3	0.428698	3.09911e-23	5.70265e-22
POTEM	14q11.2	0.428545	3.22356e-23	5.91537e-22
LRRC58	3q13.33	0.428451	3.30251e-23	6.05471e-22
TTLL5	14q24.3	0.428262	3.46781e-23	6.35195e-22
BICC1	10q21.1	0.428254	3.47472e-23	6.3588e-22
ARNT	1q21.3	0.427994	3.71489e-23	6.78593e-22
CTNND1	11q12.1	0.427555	4.15773e-23	7.56043e-22
AP4E1	15q21.2	0.427445	4.27725e-23	7.75667e-22
NDC1	1p32.3	0.427178	4.5803e-23	8.2763e-22
HERC2	15q13.1	0.427083	4.69294e-23	8.46459e-22
TRPV3	17p13.2	0.427036	4.74974e-23	8.55935e-22
ULBP3	6q25.1	0.426981	4.81713e-23	8.67299e-22
ZNRF2P1	7p14.3	0.426973	4.82643e-23	8.68195e-22
CFAP126	1q23.3	0.42688	4.94276e-23	8.87528e-22
ZBTB11	3q12.3	0.426815	5.02568e-23	9.01611e-22
ACTN1	14q24.1	0.426542	5.38917e-23	9.64234e-22
PJA2	5q21.3	0.426181	5.91106e-23	1.05291e-21
ZMIZ1	10q22.3	0.426026	6.14902e-23	1.09239e-21
TMOD3	15q21.2	0.425733	6.62568e-23	1.17188e-21
TOP 1.00	20q12	0.425548	6.94622e-23	1.22318e-21
UGCG	9q31.3	0.425493	7.04492e-23	1.23947e-21
MIB1	18q11.2	0.425373	7.26358e-23	1.27571e-21
MAP3K20	2q31.1	0.424747	8.5165e-23	1.48924e-21
RAB30	11q14.1	0.424605	8.82933e-23	1.53991e-21
PPP4R2	3p13	0.42448	9.11455e-23	1.58827e-21
REEP3	10q21.3	0.4244	9.30213e-23	1.61815e-21
UBE2H	7q32.2	0.424309	9.52042e-23	1.6504e-21
SIK3	11q23.3	0.424129	9.96378e-23	1.72131e-21
PDS5A	4p14	0.423964	1.03889e-22	1.79166e-21
STT3B	3p23	0.423801	1.08275e-22	1.86571e-21
OGDH	7p13	0.42344	1.18635e-22	2.03895e-21
MAPK6	15q21.2	0.423258	1.24223e-22	2.13134e-21
SLC23A2	20p13	0.422997	1.32728e-22	2.27532e-21
SNTB2	16q22.1	0.422797	1.39588e-22	2.38884e-21
HEATR5B	2p22.2	0.422761	1.40875e-22	2.40881e-21
PTGFRN	1p13.1	0.422565	1.48001e-22	2.52635e-21
RICTOR	5p13.1	0.422488	1.50908e-22	2.56941e-21
PCDHGA12	5q31.3	0.422469	1.51638e-22	2.57965e-21
TCF12	15q21.3	0.422346	1.56423e-22	2.65655e-21
GNG12	1p31.3	0.42223	1.61066e-22	2.73308e-21
TBC1D16	17q25.3	0.421491	1.93976e-22	3.27215e-21
FOXO3B	17p11.2	0.421447	1.9615e-22	3.30603e-21
MTSS1	8q24.13	0.421251	2.06025e-22	3.46085e-21
POFUT1	20q11.21	0.421214	2.07979e-22	3.49074e-21
SH3RF1	4q32.3-q33	0.421025	2.18058e-22	3.6477e-21
FNIP1	5q31.1	0.420741	2.34191e-22	3.91431e-21
CEP97	3q12.3	0.4206	2.42597e-22	4.04133e-21
DNAJC13	3q22.1	0.420549	2.45699e-22	4.08962e-21
ATP2A2	12q24.11	0.420426	2.5345e-22	4.21164e-21
PPP4R3B	2p16.1	0.419778	2.98032e-22	4.93203e-21
SLK	10q24.33-q25.1	0.419701	3.03865e-22	5.02443e-21
LIMA1	12q13.12	0.419551	3.15468e-22	5.21197e-21
SRRM2	16p13.3	0.419486	3.20624e-22	5.28844e-21
KIAA0586	14q23.1	0.419433	3.24876e-22	5.35418e-21
PTENP1	9p13.3	0.419261	3.39099e-22	5.57942e-21
SLC38A1	12q13.11	0.419117	3.51504e-22	5.76932e-21
REV3L	6q21	0.419097	3.53273e-22	5.78889e-21
TAB2	6q25.1	0.418925	3.6876e-22	6.0328e-21
SAMD8	10q22.2	0.418858	3.74977e-22	6.12452e-21
SEC31A	4q21.22	0.418832	3.77376e-22	6.15869e-21
PLS3	Xq23	0.418759	3.84298e-22	6.26656e-21
KIF16B	20p12.1	0.41868	3.91991e-22	6.38163e-21
FAM199X	Xq22.2	0.418228	4.38624e-22	7.1062e-21
NHSL2	Xq13.1	0.418203	4.41414e-22	7.14563e-21
CDK8	13q12.13	0.418064	4.56921e-22	7.3907e-21
UTP20	12q23.2	0.417991	4.65216e-22	7.51881e-21
ITGAV	2q32.1	0.417961	4.68739e-22	7.56964e-21
CLCN3	4q33	0.417913	4.74413e-22	7.6551e-21
RBM12	20q11.22	0.417554	5.18592e-22	8.32778e-21
INSYN2B	5q35.1	0.417345	5.46143e-22	8.7492e-21
TCF20	22q13.2	0.417174	5.69859e-22	9.1073e-21
SLC7A1	13q12.3	0.417165	5.71158e-22	9.12079e-21
MEF2A	15q26.3	0.417037	5.89431e-22	9.39763e-21
BEND3P3	10q22.3	0.41688	6.12937e-22	9.75688e-21
ARFGEF1	8q13.2	0.416871	6.14312e-22	9.77102e-21
LRRC8C	1p22.2	0.416796	6.2572e-22	9.93671e-21
WBP11P1	18q12.1	0.416691	6.42237e-22	1.01909e-20
ZDHHC5	11q12.1	0.415788	8.02684e-22	1.26767e-20
PCDHGA1	5q31	0.4157	8.2026e-22	1.29238e-20
MBNL2	13q32.1	0.415533	8.54758e-22	1.34146e-20
BAZ1A	14q13.1-q13.2	0.415389	8.85616e-22	1.38664e-20
BICD1	12p11.21	0.415267	9.12801e-22	1.42748e-20
CHD4	12p13.31	0.41523	9.20962e-22	1.43861e-20
IPP	1p34.1	0.415219	9.23611e-22	1.44162e-20
ANKS1A	6p21.31	0.414977	9.80106e-22	1.52349e-20
EVC	4p16.2	0.414975	9.80619e-22	1.52349e-20
ISG20L2	1q23.1	0.414693	1.05121e-21	1.63064e-20
MED14	Xp11.4	0.41433	1.14926e-21	1.77861e-20
PCNX4	14q23.1	0.414322	1.1513e-21	1.78039e-20
ARHGAP11B	15q13.2	0.41431	1.15486e-21	1.78451e-20
SRGAP1	12q14.2	0.413968	1.25593e-21	1.9377e-20
FRS2	12q15	0.413887	1.28102e-21	1.9749e-20
ARID1B	6q25.3	0.413809	1.3056e-21	2.0097e-20
CKAP5	11p11.2	0.413591	1.3772e-21	2.11667e-20
TNRC6A	16p12.1	0.413549	1.3916e-21	2.13716e-20
GLG1	16q23.1	0.413512	1.40427e-21	2.15497e-20
BBX	3q13.12	0.41325	1.49713e-21	2.29395e-20
SWAP70	11p15.4	0.413119	1.54597e-21	2.36337e-20
ATXN1	6p22.3	0.412906	1.6287e-21	2.48796e-20
PAPPA	9q33.1	0.412751	1.69138e-21	2.57977e-20
CELSR2	1p13.3	0.412638	1.73883e-21	2.65013e-20
UHRF1BP1	6p21.31	0.412632	1.74115e-21	2.65166e-20
ARL 10.00	5q35.2	0.412574	1.76603e-21	2.6875e-20
ENAH	1q42.12	0.412401	1.84232e-21	2.80147e-20
ITPRID2	2q31.3	0.412396	1.84464e-21	2.80288e-20
SRP72	4q12	0.412011	2.02607e-21	3.06463e-20
CHSY1	15q26.3	0.411824	2.12024e-21	3.20223e-20
ACBD3	1q42.12	0.411799	2.13339e-21	3.21724e-20
CHAMP1	13q34	0.411567	2.25727e-21	3.39386e-20
AFF1	4q21.3-q22.1	0.411458	2.31782e-21	3.47968e-20
DUSP18	22q12.2	0.411397	2.35244e-21	3.52901e-20
PIAS1	15q23	0.411206	2.46426e-21	3.68848e-20
ZYG11B	1p32.3	0.410925	2.63828e-21	3.9372e-20
CHD2	15q26.1	0.410535	2.89969e-21	4.31447e-20
NCOR2	12q24.31	0.410519	2.91118e-21	4.32835e-20
KTN1	14q22.1	0.4104	2.99585e-21	4.45094e-20
SCAF8	6q25.2	0.410333	3.04472e-21	4.5202e-20
CPLANE1	5p13.2	0.410305	3.06596e-21	4.54837e-20
SOCS5	2p21	0.410265	3.09577e-21	4.58242e-20
GNA11	19p13.3	0.409982	3.315e-21	4.8997e-20
MTDH	8q22.1	0.40991	3.37329e-21	4.98219e-20
SHANK2	11q13.3-q13.4	0.409663	3.58046e-21	5.27651e-20
BCORL1	Xq26.1	0.408661	4.56037e-21	6.65702e-20
CD44	11p13	0.408558	4.67459e-21	6.81879e-20
SACS	13q12.12	0.408321	4.9483e-21	7.18148e-20
SLC35D1	1p31.3	0.408227	5.0624e-21	7.33116e-20
NFIC	19p13.3	0.408143	5.16472e-21	7.46855e-20
FNDC3A	13q14.2	0.407711	5.73025e-21	8.23292e-20
DENND2C	1p13.2	0.407536	5.97635e-21	8.56197e-20
CXADR	21q21.1	0.407211	6.45966e-21	9.21489e-20
CKAP2L	2q14.1	0.407194	6.48711e-21	9.24748e-20
RPRD1B	20q11.23	0.407083	6.66102e-21	9.48865e-20
DSG2	18q12.1	0.406953	6.87187e-21	9.77512e-20
ZFYVE26	14q24.1	0.406787	7.15123e-21	1.01581e-19
MTM1	Xq28	0.406699	7.30188e-21	1.03574e-19
MTF1	1p34.3	0.406577	7.51855e-21	1.06497e-19
INTS2	17q23.2	0.406572	7.52784e-21	1.06553e-19
FERMT1	20p12.3	0.406521	7.61972e-21	1.07702e-19
SLC36A1	5q33.1	0.406479	7.69678e-21	1.08561e-19
SLC39A10	2q32.3	0.40634	7.95691e-21	1.12073e-19
ZNF484	9q22.31	0.406292	8.04933e-21	1.13295e-19
ZNF551	19q13.43	0.406251	8.12872e-21	1.14332e-19
CRAMP1	16p13.3	0.405433	9.87874e-21	1.38461e-19
CAD	2p23.3	0.405232	1.03628e-20	1.44639e-19
FAT2	5q33.1	0.405193	1.04614e-20	1.45836e-19
SUN1	7p22.3	0.405048	1.08268e-20	1.50487e-19
STAG1	3q22.3	0.405022	1.08935e-20	1.51309e-19
EIF4G1	3q27.1	0.40488	1.12681e-20	1.56081e-19
PRR14L	22q12.2	0.404817	1.14384e-20	1.58244e-19
MAPKBP1	15q15.1	0.404674	1.18347e-20	1.63589e-19
ARHGAP35	19q13.32	0.404351	1.27785e-20	1.76514e-19
TGFBR2	3p24.1	0.404293	1.29538e-20	1.78689e-19
RDX	11q22.3	0.40354	1.54844e-20	2.13011e-19
SMURF2	17q23.3-q24.1	0.403511	1.5593e-20	2.14358e-19
FUBP3	9q34.11-q34.12	0.403441	1.58523e-20	2.17624e-19
COL4A5	Xq22.3	0.403299	1.63946e-20	2.24761e-19
MON2	12q14.1	0.403186	1.68396e-20	2.30233e-19
DYNC1LI2	16q22.1	0.403142	1.7014e-20	2.32458e-19
ACLY	17q21.2	0.402733	1.87392e-20	2.55161e-19
HERC1	15q22.31	0.402536	1.963e-20	2.67109e-19
SLC35F5	2q14.1	0.402457	2.00006e-20	2.71968e-19
FAM217B	20q13.33	0.402203	2.12332e-20	2.88338e-19
ZNF391	6p22.1	0.402025	2.21459e-20	2.9992e-19
COL12A1	6q13-q14.1	0.401955	2.25149e-20	3.04711e-19
EFCAB14	1p33	0.401781	2.34554e-20	3.17225e-19
TOGARAM1	14q21.2	0.401519	2.49465e-20	3.36711e-19
PTAFR	1p35.3	0.401315	2.61699e-20	3.52511e-19
CTTNBP2NL	1p13.2	0.401178	2.70258e-20	3.63552e-19
HIPK1	1p13.2	0.400937	2.85964e-20	3.83651e-19
EMSY	11q13.5	0.400917	2.87301e-20	3.85186e-19
PRRC2B	9q34.13	0.400808	2.94733e-20	3.94098e-19
RASSF8	12p12.1	0.400497	3.17052e-20	4.22813e-19
SPRED3	19q13	0.400482	3.18201e-20	4.24064e-19
SH3D19	4q31.3	0.400406	3.2388e-20	4.31059e-19
IPO7	11p15.4	0.400389	3.25143e-20	4.32167e-19
SP3	2q31.1	0.400361	3.2732e-20	4.34772e-19
CLSPN	1p34.3	0.400237	3.36938e-20	4.46955e-19
ELF1	13q14.11	0.40012	3.46301e-20	4.58769e-19
XIAP	Xq25	0.400038	3.53004e-20	4.66724e-19
TNPO1	5q13.2	0.399676	3.84177e-20	5.05606e-19
CXADRP2	15q11.2	0.399515	3.98871e-20	5.246e-19
DST	6p12.1	0.399379	4.11811e-20	5.40556e-19
SEC24D	4q26	0.399324	4.17138e-20	5.4719e-19
CREB3L2	7q33	0.399186	4.30776e-20	5.64711e-19
ZCCHC14	16q24.2	0.399178	4.31503e-20	5.64925e-19
BCL9	1q21.2	0.399159	4.33429e-20	5.67077e-19
SPTLC2	14q24.3	0.399043	4.45351e-20	5.82294e-19
SKP2	5p13.2	0.398679	4.84749e-20	6.32982e-19
MYO1D	17q11.2	0.398642	4.88952e-20	6.37655e-19
LRP1	12q13.3	0.398642	4.88963e-20	6.37655e-19
SORL1	11q24.1	0.398363	5.21722e-20	6.78171e-19
MYO18A	17q11.2	0.398232	5.37868e-20	6.98705e-19
THSD4	15q23	0.398037	5.6275e-20	7.2914e-19
SGMS2	4q25	0.398017	5.65375e-20	7.31596e-19
USP10	16q24.1	0.397899	5.81143e-20	7.5103e-19
VPS35	16q11.2	0.397802	5.94416e-20	7.66701e-19
HMBOX1	8p21.1-p12	0.39776	6.00246e-20	7.73226e-19
SUSD6	14q24.1	0.397579	6.25959e-20	8.05315e-19
DENND4A	15q22.31	0.397485	6.3981e-20	8.2208e-19
DLG5	10q22.3	0.397362	6.58271e-20	8.43639e-19
NBPF9	1q21.2	0.397119	6.96376e-20	8.89631e-19
AMMECR1	Xq23	0.397086	7.01668e-20	8.95821e-19
ANGEL1	14q24.3	0.397077	7.03119e-20	8.97103e-19
ERO1A	14q22.1	0.397072	7.03937e-20	8.97575e-19
KATNIP	16p12.1	0.397051	7.07497e-20	9.01541e-19
CDC27	17q21.32	0.396932	7.2711e-20	9.25359e-19
EIF4G2	11p15.4	0.396816	7.46903e-20	9.48742e-19
CRYBG3	3q11.2	0.396442	8.14402e-20	1.02992e-18
ZZEF1	17p13.2	0.396314	8.3887e-20	1.05952e-18
PANX1	11q21	0.396175	8.66166e-20	1.09262e-18
PSEN1	14q24.2	0.395949	9.12544e-20	1.1504e-18
PPARA	22q13.31	0.395925	9.17666e-20	1.15613e-18
CLMP	11q24.1	0.395858	9.32003e-20	1.17272e-18
PIK3R4	3q22.1	0.395532	1.00479e-19	1.26036e-18
LRRFIP1	2q37.3	0.395528	1.00554e-19	1.2605e-18
MAP4K5	14q22.1	0.395484	1.01575e-19	1.27251e-18
SECISBP2L	15q21.1	0.39531	1.05749e-19	1.32233e-18
CHD6	20q12	0.395255	1.07082e-19	1.33816e-18
SMARCA5	4q31.21	0.395117	1.1053e-19	1.37953e-18
DOCK7	1p31.3	0.395068	1.11789e-19	1.39351e-18
URB2	1q42.13	0.394986	1.13933e-19	1.41935e-18
FAM120B	6q27	0.394638	1.23397e-19	1.53249e-18
TIPARP	3q25.31	0.394476	1.2807e-19	1.58856e-18
CXADRP3	18p11.21	0.394321	1.32706e-19	1.64404e-18
SIN3A	15q24.2	0.394089	1.39971e-19	1.73296e-18
ZNF713	7p11.2	0.394022	1.42144e-19	1.75878e-18
KLHL36	16q24.1	0.393976	1.43649e-19	1.77521e-18
ZNF236	18q23	0.393857	1.47608e-19	1.82077e-18
VANGL1	1p13.1	0.393854	1.47699e-19	1.82077e-18
BRD4	19p13.12	0.393801	1.49511e-19	1.84198e-18
CLIP1	12q24.31	0.393252	1.69536e-19	2.08357e-18
MAPK8	10q11.22	0.393157	1.73236e-19	2.12644e-18
BARD1	2q35	0.393132	1.74253e-19	2.13761e-18
ZBTB41	1q31.3	0.393105	1.75333e-19	2.14955e-18
PEAR1	1q23.1	0.392986	1.8013e-19	2.20297e-18
UHRF1BP1L	12q23.1	0.392299	2.10714e-19	2.56294e-18
CCDC88A	2p16.1	0.392293	2.10972e-19	2.56452e-18
SLC38A2	12q13.11	0.392071	2.21951e-19	2.69635e-18
CCSER2	10q23.1	0.391371	2.60228e-19	3.15371e-18
APBB2	4p14-p13	0.39125	2.67471e-19	3.23758e-18
VWA8	13q14.11	0.391245	2.67766e-19	3.23919e-18
EDIL3	5q14.3	0.391013	2.82255e-19	3.40625e-18
TPR	1q31.1	0.390944	2.86713e-19	3.45381e-18
EXOC8	1q42.2	0.39075	2.99578e-19	3.60014e-18
ZNF516	18q23	0.390564	3.12466e-19	3.75277e-18
LRRK1	15q26.3	0.390451	3.20562e-19	3.8477e-18
KCTD20	6p21.31	0.390356	3.2756e-19	3.92935e-18
DCAF5	14q24.1	0.390289	3.32545e-19	3.98676e-18
CPD	17q11.2	0.389959	3.58299e-19	4.28527e-18
CNTF	11q12.1	0.389889	3.64047e-19	4.34883e-18
MFSD9	2q12.1	0.389669	3.82579e-19	4.56477e-18
ROR1	1p31.3	0.389595	3.88996e-19	4.63858e-18
RAPH1	2q33.2	0.389479	3.99365e-19	4.7594e-18
CALU	7q32.1	0.389368	4.0945e-19	4.86797e-18
GALNT10	5q33.2	0.389366	4.09689e-19	4.86797e-18
DSC3	18q12.1	0.389108	4.3424e-19	5.1466e-18
CFAP97	4q35.1	0.388714	4.74512e-19	5.60169e-18
HEG1	3q21.2	0.388709	4.74986e-19	5.604e-18
ZNF678	1q42.13	0.387993	5.57938e-19	6.54801e-18
ZNF778	16q24.3	0.387872	5.73349e-19	6.72495e-18
CEP170B	14q32.33	0.387712	5.94213e-19	6.96152e-18
RAI1	17p11.2	0.38769	5.97212e-19	6.9912e-18
PCDHGC4	5q31.3	0.387688	5.97443e-19	6.9912e-18
TCP11L2	12q23.3	0.387651	6.02468e-19	7.04178e-18
DDX6	11q23.3	0.387469	6.27549e-19	7.33067e-18
DLEU7	13q14.3	0.38743	6.32994e-19	7.38997e-18
ZNF121	19p13.2	0.38741	6.35895e-19	7.41952e-18
TTC17	11p12-p11.2	0.387328	6.47742e-19	7.54896e-18
FAM120A	9q22.31	0.387223	6.63109e-19	7.71461e-18
MN1	22q12.1	0.387196	6.67061e-19	7.75608e-18
IFNLR1	1p36.11	0.386989	6.98809e-19	8.11111e-18
ARCN1	11q23.3	0.386879	7.16178e-19	8.29831e-18
QSER1	11p13	0.386867	7.18047e-19	8.31517e-18
CSNK1G1	15q22.31	0.386859	7.19367e-19	8.32564e-18
FRMD4B	3p14.1	0.386819	7.25767e-19	8.39487e-18
BRPF3	6p21.31	0.386805	7.28066e-19	8.41661e-18
EVI5	1p22.1	0.386789	7.30726e-19	8.4425e-18
ZNF407	18q23	0.38667	7.50364e-19	8.65941e-18
TULP4	6q25.3	0.386614	7.59772e-19	8.7579e-18
AFDN	6q27	0.386599	7.62421e-19	8.78339e-18
STK35	20p13	0.386585	7.64872e-19	8.80656e-18
KAT6A	8p11.21	0.386524	7.75227e-19	8.92067e-18
RBAK	7p22.1	0.38647	7.84689e-19	9.02437e-18
GPR157	1p36.22	0.386456	7.87135e-19	9.04732e-18
CARMIL1	6p22.2	0.386258	8.22641e-19	9.44459e-18
GARRE1	19q13.11	0.386095	8.53155e-19	9.77254e-18
BTBD8	1p22.1	0.386012	8.69211e-19	9.95078e-18
TOP1P1	1q24.3	0.38595	8.8115e-19	1.00817e-17
TMEM127	2q11.2	0.385934	8.84334e-19	1.01066e-17
MTMR3	22q12.2	0.385848	9.01532e-19	1.02973e-17
PGM3	6q14.1	0.385742	9.23066e-19	1.05253e-17
TES	7q31.2	0.385576	9.57906e-19	1.09039e-17
BTAF1	10q23.32	0.385468	9.8101e-19	1.11543e-17
GAPVD1	9q33.3	0.385405	9.94994e-19	1.13069e-17
FAM161B	14q24.3	0.385285	1.02189e-18	1.15862e-17
CANX	5q35.3	0.384912	1.11015e-18	1.25656e-17
LARP1	5q33.2	0.384765	1.14704e-18	1.29686e-17
GMCL2	5q35.3	0.384603	1.18904e-18	1.34283e-17
ATP9A	20q13.2	0.38442	1.23829e-18	1.39518e-17
NAV1	1q32.1	0.384415	1.23957e-18	1.39518e-17
SGMS1	10q11.23	0.384384	1.24834e-18	1.40348e-17
HFE	6p22.2	0.384317	1.26703e-18	1.42369e-17
HERPUD2	7p14.2	0.384087	1.3333e-18	1.4948e-17
USP53	4q26	0.384032	1.34949e-18	1.51206e-17
TRAF3	14q32.32	0.383946	1.37557e-18	1.53961e-17
AREL1	14q24.3	0.383889	1.39303e-18	1.55829e-17
SNX19	11q24.3-q25	0.383882	1.3952e-18	1.55984e-17
NOCT	4q31.1	0.383835	1.40962e-18	1.57509e-17
AKAP9	7q21.2	0.383703	1.45128e-18	1.61983e-17
KLHL8	4q22.1	0.383625	1.47677e-18	1.64736e-17
KPNB1	17q21.32	0.383407	1.54943e-18	1.72362e-17
PRKAA1	5p13.1	0.383298	1.58744e-18	1.76297e-17
GANAB	11q12.3	0.383236	1.60926e-18	1.78256e-17
SH3BP4	2q37.2	0.383235	1.60952e-18	1.78256e-17
HCFC1	Xq28	0.383028	1.68483e-18	1.86494e-17
KCND3	1p13.2	0.38278	1.77945e-18	1.96533e-17
DDB1	11q12.2	0.382762	1.78686e-18	1.97134e-17
PTK2	8q24.3	0.382673	1.82218e-18	2.0092e-17
LRP12	8q22.3	0.382483	1.90004e-18	2.09276e-17
FOXN3	14q31.3-q32.11	0.382346	1.95835e-18	2.15461e-17
UBE3C	7q36.3	0.382199	2.02259e-18	2.22407e-17
ATP7A	Xq21.1	0.382167	2.03698e-18	2.23867e-17
SSH2	17q11.2	0.382157	2.04145e-18	2.24112e-17
SMG1P1	16p12.2	0.382008	2.10952e-18	2.31459e-17
DIDO1	20q13.33	0.381984	2.12045e-18	2.32432e-17
ZBTB4	17p13.1	0.381984	2.12071e-18	2.32432e-17
ARNTL2	12p11.23	0.381947	2.13768e-18	2.34164e-17
MED12	Xq13.1	0.381682	2.26625e-18	2.47571e-17
PAWR	12q21.2	0.381501	2.35799e-18	2.57313e-17
TMED4	7p13	0.381398	2.41204e-18	2.63069e-17
CTDSPL2	15q15.3-q21.1	0.381239	2.49748e-18	2.72091e-17
FOXJ3	1p34.2	0.38119	2.52478e-18	2.74916e-17
KDM6B	17p13.1	0.3811	2.5751e-18	2.80243e-17
LUZP6	7q33	0.381091	2.57982e-18	2.80605e-17
ZDHHC9	Xq26.1	0.381043	2.60706e-18	2.83414e-17
DSTYK	1q32.1	0.381008	2.6275e-18	2.85481e-17
EHD2	19q13.33	0.380819	2.73825e-18	2.97032e-17
ZFX	Xp22.11	0.380725	2.79506e-18	3.02866e-17
MCTP1	5q15	0.380593	2.87704e-18	3.11413e-17
ITGB4	17q25.1	0.380492	2.94146e-18	3.18042e-17
ZNF460	19q13.43	0.380358	3.0291e-18	3.2699e-17
TRAM2	6p12.2	0.380193	3.14051e-18	3.38652e-17
NAA15	4q31.1	0.380029	3.25492e-18	3.50423e-17
EHBP1	2p15	0.38	3.27532e-18	3.5243e-17
BAZ2B	2q24.2	0.379958	3.30574e-18	3.55513e-17
MMP16	8q21.3	0.379897	3.35008e-18	3.59703e-17
PLXNC1	12q22	0.379882	3.36105e-18	3.60688e-17
NDST1	5q33.1	0.379742	3.46512e-18	3.71261e-17
ANKRD11	16q24.3	0.379681	3.51164e-18	3.76044e-17
KIF3B	20q11.21	0.379646	3.53843e-18	3.78509e-17
DDX18	2q14.1	0.37959	3.58222e-18	3.82784e-17
RB1	13q14.2	0.379521	3.63624e-18	3.88143e-17
CORO1C	12q24.11	0.379403	3.73135e-18	3.98083e-17
PEAK1	15q24.3	0.379353	3.77213e-18	4.02006e-17
ZNF292	6q14.3	0.379344	3.77986e-18	4.02616e-17
TAF1	Xq13.1	0.379281	3.83149e-18	4.07683e-17
ARHGAP32	11q24.3	0.379267	3.84392e-18	4.08789e-17
ANKRD52	12q13.3	0.379202	3.89808e-18	4.14328e-17
FUBP1	1p31.1	0.379152	3.941e-18	4.18447e-17
ZSCAN20	1p35.1	0.379137	3.95352e-18	4.19554e-17
HELB	12q14.3	0.379065	4.0165e-18	4.25787e-17
PTPN21	14q31.3	0.378976	4.09471e-18	4.33849e-17
USP38	4q31.21	0.378937	4.12963e-18	4.37318e-17
MBD5	2q23.2	0.378886	4.17614e-18	4.41777e-17
ACER2	9p22.1	0.378855	4.20459e-18	4.44552e-17
MYO1C	17p13.3	0.378761	4.29116e-18	4.53466e-17
CSNK1A1P1	15q14	0.378692	4.3561e-18	4.60086e-17
YY1	14q32.2	0.378574	4.46891e-18	4.71753e-17
NSD1	5q35.3	0.378528	4.51376e-18	4.76236e-17
ZFP36L1	14q24.1	0.378489	4.55282e-18	4.80105e-17
THRAP3	1p34.3	0.378484	4.55691e-18	4.80283e-17
ZC3H12C	11q22.3	0.378434	4.60748e-18	4.85358e-17
PATL1	11q12.1	0.37839	4.65176e-18	4.89765e-17
NUFIP2	17q11.2	0.378148	4.90224e-18	5.15056e-17
DIAPH1	5q31.3	0.377921	5.15012e-18	5.40533e-17
SLC35E1	19p13.11	0.377829	5.25306e-18	5.51049e-17
WNK1	12p13.33	0.377637	5.47713e-18	5.73056e-17
XPR1	1q25.3	0.377339	5.84209e-18	6.10604e-17
ZNF366	5q13.1	0.3773	5.89078e-18	6.15052e-17
CRACR2A	12p13.32	0.377256	5.94732e-18	6.20632e-17
KLF10	8q22.3	0.377096	6.15708e-18	6.41853e-17
ETS1	11q24.3	0.377041	6.23079e-18	6.49199e-17
AMMECR1L	2q14.3	0.3769	6.4228e-18	6.68165e-17
PRRC1	5q23.2	0.376865	6.47243e-18	6.7263e-17
BDP1	5q13.2	0.376854	6.48702e-18	6.73797e-17
PLXNA1	3q21.3	0.376757	6.62537e-18	6.87455e-17
INPP4B	4q31.21	0.376691	6.72e-18	6.96913e-17
COL4A2	13q34	0.376669	6.75153e-18	6.99822e-17
OTUD7B	1q21.2	0.376655	6.77293e-18	7.01677e-17
FLT1	13q12.3	0.376175	7.51209e-18	7.75657e-17
PHACTR2	6q24.2	0.376134	7.57875e-18	7.81929e-17
LRIG2	1p13.2	0.37607	7.68318e-18	7.91482e-17
RGPD4	2q12.3	0.375931	7.91754e-18	8.15206e-17
FOXN2	2p16.3	0.375744	8.24289e-18	8.474e-17
SOCS4	14q22.3	0.375544	8.60362e-18	8.83578e-17
TSHZ3	19q12	0.375486	8.71321e-18	8.94375e-17
CDYL2	16q23.2	0.375319	9.03163e-18	9.26585e-17
SERPINE1	7q22.1	0.375298	9.07151e-18	9.30201e-17
PCDHGA4	5q31	0.375226	9.21306e-18	9.4375e-17
MYORG	9p13.3	0.375194	9.27645e-18	9.49759e-17
ARMC1	8q13.1	0.37503	9.60829e-18	9.8273e-17
CTDSP2	12q14.1	0.374776	1.01466e-17	1.03673e-16
CBLB	3q13.11	0.374706	1.03005e-17	1.05192e-16
ANKEF1	20p12.2	0.374662	1.03999e-17	1.06045e-16
TEP1	14q11.2	0.374586	1.05687e-17	1.07712e-16
TSSK1B	5q22.2	0.374449	1.08837e-17	1.1081e-16
KIF14	1q32.1	0.374268	1.13147e-17	1.1508e-16
SDE2	1q42.12	0.374218	1.14377e-17	1.16213e-16
CDKL1	14q21.3	0.374178	1.15357e-17	1.1715e-16
LAMP2	Xq24	0.37414	1.16299e-17	1.18047e-16
TTI1	20q11.23	0.373936	1.21468e-17	1.23107e-16
SLC9A1	1p36.11	0.37383	1.24266e-17	1.25815e-16
MYH10	17p13.1	0.37379	1.25338e-17	1.26837e-16
TMED10	14q24.3	0.373679	1.28336e-17	1.29478e-16
C5ORF51	5p13.1	0.373629	1.29712e-17	1.30801e-16
PPARGC1B	5q32	0.373276	1.39878e-17	1.4077e-16
TNKS1BP1	11q12.1	0.372942	1.5019e-17	1.50693e-16
DNAAF5	7p22.3	0.372919	1.50945e-17	1.51375e-16
COL4A6	Xq22.3	0.372915	1.51053e-17	1.51408e-16
TSHZ2	20q13.2	0.372887	1.51957e-17	1.52238e-16
GIGYF2	2q37.1	0.372862	1.52768e-17	1.52974e-16
GALNT2	1q42.13	0.372848	1.53248e-17	1.53378e-16
SPRY4	5q31.3	0.372788	1.55213e-17	1.55189e-16
NBAS	2p24.3	0.372501	1.64989e-17	1.64391e-16
TMEM245	9q31.3	0.372472	1.66006e-17	1.65322e-16
SOS 1	2p22.1	0.372464	1.66286e-17	1.65519e-16
MAGT1	Xq21.1	0.372385	1.69131e-17	1.68267e-16
TAOK3	12q24.23	0.372325	1.7129e-17	1.7033e-16
ZHX1	8q24.13	0.372312	1.71744e-17	1.70613e-16
FKTN	9q31.2	0.372281	1.72906e-17	1.71682e-16
PPRC1	10q24.32	0.372266	1.73445e-17	1.72047e-16
FMN1	15q13.3	0.372242	1.7434e-17	1.72849e-16
PCDHGA6	5q31	0.372096	1.79818e-17	1.77916e-16
NPAT	11q22.3	0.371969	1.84746e-17	1.82444e-16
ZNF134	19q13.43	0.371786	1.92057e-17	1.89385e-16
ACVR1	2q24.1	0.371783	1.92197e-17	1.8943e-16
GSTCD	4q24	0.371666	1.97036e-17	1.94009e-16
NAA30	14q22.3	0.371644	1.97967e-17	1.94829e-16
TNRC6B	22q13.1	0.371633	1.98418e-17	1.95178e-16
PCDH17	13q21.1	0.371464	2.0563e-17	2.01995e-16
CSGALNACT2	10q11.21	0.371427	2.07252e-17	2.03269e-16
HECTD4	12q24.13	0.371336	2.11288e-17	2.07126e-16
PRKAR1A	17q24.2	0.371281	2.13776e-17	2.09463e-16
AFAP1	4p16.1	0.371244	2.15487e-17	2.11037e-16
ITGA5	12q13.13	0.370955	2.29087e-17	2.237e-16
PCDHGB1	5q31	0.370772	2.38096e-17	2.32271e-16
ITGB1	10p11.22	0.37066	2.43835e-17	2.37408e-16
MFSD4B	6q21	0.370541	2.50023e-17	2.43314e-16
NR2C2	3p25.1	0.370474	2.53569e-17	2.46646e-16
TNC	9q33.1	0.370202	2.6859e-17	2.60624e-16
CEP104	1p36.32	0.370188	2.69411e-17	2.61294e-16
ZNF845	19q13.42	0.370075	2.75887e-17	2.67317e-16
ETV3L	1q23.1	0.369971	2.82014e-17	2.7299e-16
LTBP2	14q24.3	0.369967	2.82234e-17	2.73071e-16
PLA2R1	2q23-q24	0.369932	2.84332e-17	2.74968e-16
GSPT1	16p13.13	0.369869	2.88118e-17	2.78495e-16
BICRAL	6p21.1	0.369788	2.93126e-17	2.83064e-16
ZNF532	18q21.32	0.369687	2.99409e-17	2.88853e-16
PIEZO1	16q24.3	0.369681	2.99804e-17	2.89095e-16
TET2	4q24	0.369633	3.02846e-17	2.91607e-16
SLC33A1	3q25.31	0.369537	3.09028e-17	2.97418e-16
CDC73	1q31.2	0.369471	3.13346e-17	3.01284e-16
MTR	1q43	0.369324	3.23232e-17	3.10343e-16
MAP7D3	Xq26.3	0.369281	3.26132e-17	3.12978e-16
GTF2I	7q11.23	0.369214	3.308e-17	3.17153e-16
WDR26	1q42.11-q42.12	0.368969	3.48255e-17	3.3357e-16
WASF2	1p36.11	0.368884	3.54531e-17	3.39257e-16
ADAMTS2	5q35.3	0.368744	3.65084e-17	3.48856e-16
SEC14L1	17q25.2-q25.3	0.368621	3.7466e-17	3.57836e-16
SLC5A3	21q22.11	0.368472	3.86554e-17	3.68669e-16
ZNF12	7p22.1	0.368408	3.91807e-17	3.73147e-16
GOLGA5	14q32.12	0.368385	3.93713e-17	3.74784e-16
STOX2	4q35.1	0.368281	4.02419e-17	3.82709e-16
PPFIA1	11q13.3	0.368067	4.20847e-17	3.99665e-16
DNMBP	10q24.2	0.367906	4.35306e-17	4.13005e-16
SLC6A11	3p25.3	0.367898	4.35993e-17	4.13266e-16
MAP3K7	6q15	0.367813	4.43806e-17	4.20473e-16
NFKB1	4q24	0.367729	4.5167e-17	4.27319e-16
RAD50	5q31.1	0.367706	4.53892e-17	4.29218e-16
CHD7	8q12.2	0.36741	4.82867e-17	4.55544e-16
SLC41A1	1q32.1	0.367331	4.9097e-17	4.62753e-16
UBE3B	12q24.11	0.36723	5.01419e-17	4.72342e-16
MYO1E	15q22.2	0.367228	5.01615e-17	4.72342e-16
NLN	5q12.3	0.367066	5.18869e-17	4.87674e-16
CASTOR2	7q11.23	0.367047	5.20921e-17	4.89373e-16
KPNA3	13q14.2	0.367035	5.22207e-17	4.90351e-16
RXFP3	5p13.2	0.366875	5.39999e-17	5.06346e-16
ZZZ3	1p31.1	0.366651	5.6579e-17	5.29541e-16
ZNF770	15q14	0.366461	5.88674e-17	5.50188e-16
TMED7-TICAM2	5q22.3	0.366386	5.97925e-17	5.58314e-16
FOXO3	6q21	0.366319	6.06391e-17	5.65955e-16
GAN	16q23.2	0.366096	6.35109e-17	5.91932e-16
MEX3C	18q21.2	0.365996	6.48542e-17	6.03611e-16
USO1	4q21.1	0.365901	6.61399e-17	6.15292e-16
DNAAF9	20p13	0.36562	7.01208e-17	6.51419e-16
CHST3	10q22.1	0.365044	7.90301e-17	7.33167e-16
RAPGEF2	4q32.1	0.364812	8.29183e-17	7.68172e-16
TMCC1	3q22.1	0.36468	8.52234e-17	7.88798e-16
SERINC1	6q22.31	0.364672	8.53656e-17	7.8975e-16
ESYT2	7q36.3	0.364594	8.67566e-17	8.02248e-16
NCR3LG1	11p15.1	0.364522	8.8052e-17	8.13477e-16
ZMYM4	1p34.3	0.364515	8.818e-17	8.14285e-16
BAZ1B	7q11.23	0.364432	8.97149e-17	8.28077e-16
GNL3L	Xp11.22	0.364281	9.25606e-17	8.5395e-16
SYT7	11q12.2	0.364164	9.48247e-17	8.74035e-16
STXBP5	6q24.3	0.364072	9.66368e-17	8.90328e-16
MFN2	1p36.22	0.364022	9.76524e-17	8.98859e-16
VDR	12q13.11	0.363879	1.0058e-16	9.25382e-16
SPATA13	13q12.12	0.363863	1.00896e-16	9.27437e-16
LEPR	1p31.3	0.363747	1.0336e-16	9.49219e-16
PCDHGA2	5q31.3	0.363664	1.05139e-16	9.65112e-16
SKI	1p36.33-p36.32	0.363495	1.08875e-16	9.98951e-16
MTRR	5p15.31	0.363253	1.1443e-16	1.04848e-15
PCDHGC3	5q31.3	0.363227	1.15058e-16	1.05375e-15
PTPN12	7q11.23	0.363148	1.16928e-16	1.0699e-15
GATAD2B	1q21.3	0.363065	1.18957e-16	1.08772e-15
PCDHGB7	5q31.3	0.363064	1.18984e-16	1.08772e-15
ABCA1	9q31.1	0.362936	1.22158e-16	1.11572e-15
B3GNT5	3q27.1	0.362691	1.28471e-16	1.17071e-15
MAN1A1	6q22.31	0.362633	1.29999e-16	1.1834e-15
RAPGEF5	7p15.3	0.362632	1.3004e-16	1.1834e-15
ITSN1	21q22.11	0.362516	1.33173e-16	1.21026e-15
UBAP2L	1q21.3	0.362456	1.34827e-16	1.22418e-15
NRAS	1p13.2	0.362419	1.35857e-16	1.23298e-15
ZNF426	19p13.2	0.36232	1.38649e-16	1.25661e-15
SMAD9	13q13.3	0.362233	1.41158e-16	1.2782e-15
PCDHGB2	5q31	0.362175	1.42833e-16	1.29278e-15
CENPI	Xq22.1	0.362143	1.4379e-16	1.30086e-15
PPP1R12A	12q21.2-q21.31	0.361902	1.51069e-16	1.36486e-15
NAB1	2q32.2	0.361868	1.5213e-16	1.37383e-15
CDC14C	7p12.3	0.361698	1.57512e-16	1.42179e-15
SLC39A14	8p21.3	0.361595	1.60892e-16	1.45099e-15
PAPOLG	2p16.1	0.361511	1.63665e-16	1.47534e-15
MED23	6q23.2	0.360708	1.92868e-16	1.73391e-15
PRKCA	17q24.2	0.360189	2.14419e-16	1.91991e-15
TUG1	22q12.2	0.359932	2.25951e-16	2.01956e-15
PHLPP2	16q22.2	0.359675	2.38097e-16	2.12434e-15
HEATR5A	14q12	0.35935	2.54362e-16	2.26744e-15
STARD13	13q13.1	0.359248	2.59706e-16	2.31337e-15
FLRT2	14q31.3	0.359148	2.65012e-16	2.35818e-15
TLK1	2q31.1	0.358984	2.7396e-16	2.43565e-15
ACSL4	Xq23	0.35897	2.74759e-16	2.44059e-15
PUS7L	12q12	0.358865	2.80672e-16	2.4898e-15
GOLGA4	3p22.2	0.358822	2.8314e-16	2.51058e-15
INTS6	13q14.3	0.358751	2.8727e-16	2.54608e-15
USP49	6p21.1	0.358746	2.87561e-16	2.54706e-15
MIEF1	22q13.1	0.358744	2.87635e-16	2.54706e-15
IL17RA	22q11.1	0.358707	2.89842e-16	2.56412e-15
KDR	4q12	0.358678	2.91546e-16	2.57714e-15
KIAA1958	9q32	0.358559	2.98668e-16	2.63893e-15
ZSCAN29	15q15.3	0.3584	3.08448e-16	2.71935e-15
PPP3CA	4q24	0.358324	3.13182e-16	2.75867e-15
SETD1B	12q24.31	0.358204	3.20901e-16	2.82294e-15
CAND1	12q14.3-q15	0.358194	3.21586e-16	2.82773e-15
DNASE1L1	Xq28	0.358035	3.32102e-16	2.91892e-15
PRDM2	1p36.21	0.358009	3.33826e-16	2.93279e-15
LTBP1	2p22.3	0.357847	3.44967e-16	3.02536e-15
TMEM87B	2q13	0.357834	3.45846e-16	3.03042e-15
PAPOLA	14q32.2	0.357725	3.53546e-16	3.09383e-15
CNTN1	12q12	0.357588	3.6345e-16	3.17912e-15
ANKFY1	17p13.2	0.357585	3.63666e-16	3.17962e-15
TBC1D8B	Xq22.3	0.357538	3.67198e-16	3.2089e-15
QKI	6q26	0.357536	3.67335e-16	3.2089e-15
TPP1	11p15.4	0.357527	3.68e-16	3.21331e-15
ARIH1	15q24.1	0.357523	3.68256e-16	3.21415e-15
RPL7L1	6p21.1	0.357359	3.80662e-16	3.31954e-15
FAM222B	17q11.2	0.3573	3.85267e-16	3.35678e-15
XRN2	20p11.22	0.357122	3.99352e-16	3.46895e-15
UBE4B	1p36.22	0.357058	4.04541e-16	3.50643e-15
NUP205	7q33	0.356961	4.12517e-16	3.57093e-15
FEM1B	15q23	0.356859	4.21093e-16	3.64347e-15
USP7	16p13.2	0.356857	4.21259e-16	3.64347e-15
PHLDB2	3q13.2	0.356725	4.32552e-16	3.73449e-15
USP47	11p15.3	0.356723	4.32714e-16	3.73449e-15
MGA	15q15	0.356719	4.33105e-16	3.73625e-15
TLN1	9p13.3	0.356571	4.46159e-16	3.84556e-15
ZNF616	19q13.41	0.35652	4.50819e-16	3.88238e-15
RPTOR	17q25.3	0.356209	4.7989e-16	4.12743e-15
COL5A2	2q32.2	0.356062	4.94309e-16	4.24597e-15
SP4	7p15.3	0.355908	5.09853e-16	4.37575e-15
ZNF221	19q13.31	0.355739	5.27393e-16	4.52048e-15
ATP11B	3q26.33	0.355688	5.32813e-16	4.56498e-15
OPHN1	Xq12	0.355679	5.33817e-16	4.57164e-15
PCDHGA5	5q31	0.355477	5.55825e-16	4.74997e-15
SELENOI	2p23.3	0.355404	5.64008e-16	4.81785e-15
SFMBT2	10p14	0.355315	5.74195e-16	4.90069e-15
MARF1	16p13.11	0.354989	6.12948e-16	5.22922e-15
IPO8	12p11.21	0.354766	6.40956e-16	5.4612e-15
TENM3	4q34.3-q35.1	0.354752	6.42719e-16	5.47389e-15
ZFP69B	1p34.2	0.354742	6.44019e-16	5.48264e-15
ARID2	12q12	0.35471	6.48142e-16	5.5154e-15
ANKRD40	17q21.33	0.354588	6.64086e-16	5.64389e-15
TNS4	17q21.2	0.354467	6.80348e-16	5.77965e-15
SESN3	11q21	0.354462	6.81008e-16	5.7828e-15
SETX	9q34.13	0.354239	7.11994e-16	6.0408e-15
GPR107	9q34.11	0.354133	7.27312e-16	6.16555e-15
SLC25A24	1p13.3	0.353703	7.92377e-16	6.70013e-15
CLSTN1	1p36.22	0.353438	8.35375e-16	7.05479e-15
NECTIN1	11q23.3	0.353383	8.44548e-16	7.12625e-15
ITGA8	10p13	0.35328	8.61974e-16	7.26107e-15
GALNT3	2q24.3	0.353257	8.66016e-16	7.29206e-15
DYNC1I2	2q31.1	0.352833	9.42034e-16	7.92217e-15
APCDD1L	20q13.32	0.352753	9.57183e-16	8.04282e-15
WASHC2A	10q11.23	0.352726	9.62275e-16	8.08223e-15
ITGA1	5q11.2	0.352654	9.76205e-16	8.19579e-15
TMEM181	6q25.3	0.352329	1.04121e-15	8.71601e-15
SPTAN1	9q34.11	0.352289	1.04942e-15	8.77374e-15
SLC9A6	Xq26.3	0.352248	1.05801e-15	8.84189e-15
EPRS1	1q41	0.352081	1.09355e-15	9.13131e-15
PI4KA	22q11.21	0.351982	1.11532e-15	9.30141e-15
TAB3	Xp21.2	0.351921	1.12894e-15	9.41113e-15
TMTC3	12q21.32	0.351887	1.13642e-15	9.46952e-15
PIKFYVE	2q34	0.351843	1.14636e-15	9.54838e-15
CHST15	10q26.13	0.351773	1.1623e-15	9.67315e-15
PJA1	Xq13.1	0.351725	1.17354e-15	9.75855e-15
COL27A1	9q32	0.351651	1.19082e-15	9.89411e-15
ZNF148	3q21.2	0.351586	1.20618e-15	1.00175e-14
RLIM	Xq13.2	0.35117	1.3095e-15	1.08532e-14
SLC2A1	1p34.2	0.351168	1.31004e-15	1.08532e-14
HTT	4p16.3	0.351141	1.31699e-15	1.09017e-14
PREX2	8q13.2	0.350969	1.36245e-15	1.12687e-14
PDLIM5	4q22.3	0.350752	1.42219e-15	1.17531e-14
INTS4P2	7q11.21	0.350333	1.54443e-15	1.27371e-14
FBXO21	12q24.22	0.350089	1.62052e-15	1.33427e-14
KIF26B	1q44	0.349715	1.74413e-15	1.43193e-14
PI15	8q21.13	0.349689	1.75286e-15	1.4385e-14
ZBTB43	9q33.3	0.349641	1.76953e-15	1.451e-14
ZNF142	2q35	0.34955	1.80142e-15	1.47595e-14
ZNF319	16q21	0.349507	1.81682e-15	1.48735e-14
KANSL1	17q21.31	0.348982	2.01376e-15	1.64522e-14
ADNP2	18q23	0.348854	2.06486e-15	1.68559e-14
XPO5	6p21.1	0.348835	2.07253e-15	1.69116e-14
GEMIN5	5q33.2	0.348822	2.07759e-15	1.6946e-14
F2R	5q13.3	0.348815	2.08083e-15	1.69655e-14
LLGL1	17p11.2	0.348792	2.08995e-15	1.7033e-14
KIF3C	2p23.3	0.348577	2.18004e-15	1.77528e-14
ZNF800	7q31.33	0.348433	2.24229e-15	1.82448e-14
HDLBP	2q37.3	0.348379	2.26604e-15	1.84306e-14
RBL2	16q12.2	0.347957	2.4607e-15	1.99734e-14
POTEE	2q21.1	0.347242	2.82869e-15	2.28586e-14
CLIC4	1p36.11	0.347179	2.86348e-15	2.31211e-14
ZNF646	16p11.2	0.347164	2.87178e-15	2.31788e-14
CEMIP2	9q21.13	0.346767	3.1027e-15	2.49823e-14
ZNF562	19p13.2	0.346682	3.15398e-15	2.53748e-14
CYP26B1	2p13.2	0.346557	3.23173e-15	2.5969e-14
CDH13	16q23.3	0.346501	3.26671e-15	2.62292e-14
RAP2A	13q32.1	0.346493	3.27209e-15	2.62618e-14
PCDHGA9	5q31	0.346469	3.28739e-15	2.63741e-14
GORASP2	2q31.1	0.346458	3.29459e-15	2.64002e-14
WDHD1	14q22.2-q22.3	0.346443	3.30366e-15	2.64517e-14
FAF2	5q35.2	0.346426	3.31453e-15	2.65176e-14
TNS3	7p12.3	0.34624	3.43675e-15	2.74625e-14
COG5	7q22.3	0.346091	3.53723e-15	2.82317e-14
COPB1	11p15.2	0.346001	3.59987e-15	2.87202e-14
ANO1	11q13.3	0.345975	3.61822e-15	2.88551e-14
SUPT6H	17q11.2	0.345923	3.65455e-15	2.91333e-14
FOXO1	13q14.11	0.34585	3.70681e-15	2.95146e-14
KLHL7	7p15.3	0.345829	3.72174e-15	2.961e-14
PANK3	5q34	0.3458	3.74245e-15	2.97592e-14
DCTN1	2p13.1	0.345799	3.74346e-15	2.97592e-14
PWAR5	15q11.2	0.34577	3.7642e-15	2.99122e-14
CCNK	14q32.2	0.345718	3.8029e-15	3.02079e-14
ZNF689	16p11.2	0.345639	3.86137e-15	3.0648e-14
URB1	21q22.11	0.345624	3.87257e-15	3.07247e-14
ABHD2	15q26.1	0.345621	3.87497e-15	3.07287e-14
TMEM106B	7p21.3	0.34556	3.92101e-15	3.10722e-14
EHD4	15q15.1	0.345187	4.2136e-15	3.33118e-14
GTF3C3	2q33.1	0.345153	4.24202e-15	3.35233e-14
IPO9	1q32.1	0.345119	4.26945e-15	3.37135e-14
MTMR2	11q21	0.34492	4.43735e-15	3.4998e-14
ZNF587	19q13.43	0.344017	5.28059e-15	4.13884e-14
MPHOSPH9	12q24.31	0.343905	5.39517e-15	4.22534e-14
FBXO28	1q42.11	0.343864	5.43831e-15	4.25746e-14
GMCL1	2p13.3	0.343842	5.46099e-15	4.27355e-14
HYOU1	11q23.3	0.343835	5.46837e-15	4.27766e-14
TMEM184B	22q13.1	0.343657	5.65949e-15	4.42199e-14
KDM7A	7q34	0.34364	5.678e-15	4.43472e-14
RNF216	7p22.1	0.343578	5.74555e-15	4.48399e-14
SPIN1	9q22.1	0.343549	5.77745e-15	4.50713e-14
PHC3	3q26.2	0.343453	5.88548e-15	4.58962e-14
PPP6R3	11q13	0.34343	5.91191e-15	4.60665e-14
AMOTL2	3q22.2	0.343304	6.05617e-15	4.7154e-14
PCDH7	4p15.1	0.343178	6.20449e-15	4.82339e-14
FAT4	4q28.1	0.343164	6.2216e-15	4.83482e-14
CASP14	19p13.12	0.343128	6.26379e-15	4.86384e-14
NEK1	4q33	0.342984	6.43897e-15	4.99599e-14
RPRD2	1q21.2	0.342936	6.49851e-15	5.04024e-14
PDGFC	4q32.1	0.342832	6.62946e-15	5.13584e-14
KICS2	12q14.2	0.342709	6.78751e-15	5.25194e-14
MANEA	6q16.1	0.342708	6.78979e-15	5.25194e-14
BRCA2	13q13.1	0.342705	6.79369e-15	5.25293e-14
BTRC	10q24.32	0.34268	6.82534e-15	5.27537e-14
SRCAP	16p11.2	0.342585	6.9516e-15	5.37089e-14
CTCF	16q22.1	0.3421	7.62636e-15	5.87411e-14
FOXJ2	12p13.31	0.342032	7.72701e-15	5.94935e-14
ACTN4	19q13.2	0.341937	7.86799e-15	6.05093e-14
MAP3K13	3q27.2	0.341859	7.98571e-15	6.13676e-14
POLR1B	2q14.1	0.341619	8.36006e-15	6.41952e-14
IPO5	13q32.2	0.341607	8.38044e-15	6.4327e-14
GUCY1A2	11q22.3	0.341398	8.72019e-15	6.68581e-14
ADGRF5	6p12.3	0.341369	8.7688e-15	6.72051e-14
DCUN1D1	3q26.33	0.341327	8.83855e-15	6.7688e-14
WDR20	14q32.31	0.341298	8.88757e-15	6.80374e-14
GGCX	2p11.2	0.34127	8.93621e-15	6.83837e-14
MYLK	3q21.1	0.341029	9.35536e-15	7.15639e-14
ASB7	15q26.3	0.340915	9.56077e-15	7.30237e-14
IREB2	15q25.1	0.340881	9.62248e-15	7.34671e-14
FAM91A1	8q24.13	0.340863	9.65515e-15	7.36885e-14
ASAH2B	10q11.23	0.340834	9.70928e-15	7.40453e-14
PALLD	4q32.3	0.340778	9.81253e-15	7.47758e-14
COA7	1p32.3	0.340757	9.85328e-15	7.50578e-14
ESYT1	12q13.2	0.340456	1.04321e-14	7.92562e-14
TANGO6	16q22.1	0.340347	1.06508e-14	8.08263e-14
TGFA	2p13.3	0.340308	1.07304e-14	8.13991e-14
NEK7	1q31.3	0.340084	1.1197e-14	8.48102e-14
SLC10A6	4q21.3	0.33997	1.14409e-14	8.656e-14
DNAJC10	2q32.1	0.339908	1.15759e-14	8.75482e-14
FER1L6	8q24.13	0.339883	1.16321e-14	8.79397e-14
SHOC2	10q25.2	0.339744	1.19429e-14	9.02218e-14
HECW2	2q32.3	0.339674	1.21005e-14	9.1378e-14
LNX2	13q12.2	0.339472	1.25723e-14	9.47983e-14
MOSPD2	Xp22.2	0.339456	1.26122e-14	9.50633e-14
MCTP2	15q26.2	0.339301	1.29864e-14	9.78467e-14
ARHGEF17	11q13.4	0.339289	1.30153e-14	9.80281e-14
ACER3	11q13.5	0.339155	1.33508e-14	1.00517e-13
DHX36	3q25.2	0.339007	1.37304e-14	1.03142e-13
RAB22A	20q13.32	0.338948	1.38826e-14	1.04169e-13
SLFN5	17q12	0.338931	1.39271e-14	1.04464e-13
RAB11FIP2	10q26.11	0.338926	1.39407e-14	1.04526e-13
CRYBG1	6q21	0.338924	1.39461e-14	1.04528e-13
NID2	14q22.1	0.338845	1.41569e-14	1.0595e-13
CPEB4	5q35.2	0.338749	1.44148e-14	1.0784e-13
PBRM1	3p21.1	0.33871	1.45226e-14	1.08565e-13
EAF1	3p25.1	0.33862	1.47707e-14	1.10379e-13
RAPGEF1	9q34.13	0.338388	1.54319e-14	1.14977e-13
LINC00696	3p21.1	0.338332	1.55953e-14	1.16151e-13
CPNE3	8q21.3	0.338199	1.59912e-14	1.19012e-13
OCRL	Xq26.1	0.338031	1.65055e-14	1.22702e-13
ARHGAP42	11q22.1	0.337816	1.71858e-14	1.27524e-13
RRN3	16p13.11	0.337774	1.7323e-14	1.28494e-13
HEATR6	17q23.1	0.337761	1.73668e-14	1.28771e-13
PHF20L1	8q24.22	0.337713	1.7524e-14	1.29889e-13
COPB2	3q23	0.33743	1.84826e-14	1.3654e-13
DIS3	13q21.33	0.337051	1.98432e-14	1.4616e-13
ITGB8	7p21.1	0.336772	2.09127e-14	1.537e-13
SNX27	1q21.3	0.336657	2.13675e-14	1.56927e-13
TP53BP1	15q15.3	0.336292	2.28763e-14	1.67395e-13
UBE3A	15q11.2	0.336278	2.29361e-14	1.67772e-13
MBP	18q23	0.336268	2.29816e-14	1.68043e-13
OPA1	3q29	0.336061	2.38881e-14	1.74417e-13
CNNM4	2q11.2	0.335909	2.45781e-14	1.79259e-13
HRH1	3p25.3	0.335861	2.48006e-14	1.80751e-13
FICD	12q23.3	0.335694	2.55823e-14	1.86313e-13
COL17A1	10q25.1	0.335661	2.57427e-14	1.87345e-13
TPBG	6q14.1	0.335632	2.58811e-14	1.88283e-13
ZNF436	1p36.12	0.335531	2.63736e-14	1.91796e-13
YEATS2	3q27.1	0.335238	2.78559e-14	2.02137e-13
KIF2A	5q12.1	0.335095	2.86079e-14	2.07518e-13
NPC1	18q11.2	0.335053	2.88329e-14	2.09e-13
CAPRIN1	11p13	0.335014	2.90421e-14	2.1044e-13
GLIS3	9p24.2	0.334813	3.0154e-14	2.1826e-13
FBXL3	13q22.3	0.334796	3.02498e-14	2.18874e-13
TGFBR1	9q22.33	0.334746	3.05307e-14	2.20748e-13
FYCO1	3p21.31	0.334734	3.05965e-14	2.21144e-13
NPHP4	1p36.31	0.334467	3.21545e-14	2.31903e-13
SNRK	3p22.1	0.334304	3.31428e-14	2.38688e-13
NBR1	17q21.31	0.334296	3.31941e-14	2.38885e-13
PFKFB2	1q32.1	0.33427	3.33575e-14	2.39975e-13
FITM2	20q13.12	0.334204	3.37642e-14	2.42727e-13
RPS6KA3	Xp22.12	0.334117	3.43159e-14	2.46526e-13
MTMR12	5p13.3	0.334117	3.43172e-14	2.46526e-13
ENPEP	4q25	0.334043	3.47908e-14	2.49839e-13
SLC25A46	5q22.1	0.334014	3.4978e-14	2.51003e-13
TP53BP2	1q41	0.333819	3.62664e-14	2.5997e-13
MAP3K1	5q11.2	0.333784	3.65026e-14	2.61566e-13
AGPS	2q31.2	0.333782	3.65152e-14	2.61566e-13
RIN2	20p11.23	0.333462	3.87508e-14	2.77283e-13
LOXL2	8p21.3	0.333418	3.90686e-14	2.79457e-13
MGAT2	14q21.3	0.333399	3.92063e-14	2.80343e-13
PIP4K2C	12q13.3	0.333382	3.93298e-14	2.81125e-13
MCM9	6q22.31	0.333337	3.96587e-14	2.83375e-13
MKLN1	7q32.3	0.3333	3.99303e-14	2.85214e-13
SAMD15	14q24.3	0.333294	3.99705e-14	2.85299e-13
SMC3	10q25.2	0.332902	4.29767e-14	3.06537e-13
FANCM	14q21.2	0.332761	4.41159e-14	3.14439e-13
FSCN1	7p22.1	0.332678	4.47994e-14	3.19198e-13
LEMD3	12q14.3	0.332672	4.48472e-14	3.19425e-13
FYTTD1	3q29	0.332628	4.52091e-14	3.21774e-13
EIF3C	16p11.2	0.332352	4.75774e-14	3.3815e-13
WDR43	2p23.2	0.332345	4.76378e-14	3.3846e-13
ZNF268	12q24.33	0.332323	4.78297e-14	3.39702e-13
PPP2R3A	3q22.2-q22.3	0.33232	4.78561e-14	3.3977e-13
SNORD116-4	15q11.2	0.332275	4.82533e-14	3.42468e-13
AGAP1	2q37.2	0.332256	4.84236e-14	3.43434e-13
LAMA5	20q13.33	0.33218	4.91107e-14	3.48061e-13
COL8A1	3q12.1	0.332177	4.91369e-14	3.48124e-13
ZNF860	3p24.1	0.332012	5.06539e-14	3.58512e-13
IL31RA	5q11.2	0.332011	5.06568e-14	3.58512e-13
TBC1D2B	15q24.3-q25.1	0.331772	5.29436e-14	3.74037e-13
PKN2	1p22.2	0.331718	5.34654e-14	3.77457e-13
AMBRA1	11p11.2	0.331631	5.43366e-14	3.83338e-13
TUBGCP3	13q34	0.331289	5.78579e-14	4.07607e-13
CAMK2D	4q26	0.331168	5.91644e-14	4.16518e-13
ARHGEF10	8p23.3	0.331057	6.03772e-14	4.24907e-13
PKP2	12p11.21	0.330966	6.13998e-14	4.31801e-13
CCT6A	7p11.2	0.330919	6.19292e-14	4.35371e-13
ZNF143	11p15.4	0.330853	6.26836e-14	4.4052e-13
IDS	Xq28	0.330701	6.4457e-14	4.52666e-13
PGBD3	10q11	0.330684	6.46526e-14	4.5388e-13
CEP85L	6q22.31	0.330666	6.48732e-14	4.5527e-13
THOC2	Xq25	0.330542	6.63662e-14	4.65422e-13
SHANK1	19q13.33	0.330536	6.64299e-14	4.65706e-13
TNFRSF21	6p12.3	0.330469	6.72599e-14	4.71195e-13
SEPTIN7	7p14.2	0.330458	6.73911e-14	4.7195e-13
ZBTB21	21q22.3	0.330321	6.91091e-14	4.83475e-13
COL6A3	2q37.3	0.330255	6.99372e-14	4.89097e-13
CACUL1	10q26.11	0.330186	7.08352e-14	4.95205e-13
TMED7	5q22.3	0.330155	7.12366e-14	4.97837e-13
SEC24C	10q22.2	0.330014	7.31003e-14	5.10684e-13
KBTBD2	7p14.3	0.330002	7.32576e-14	5.11605e-13
NR6A1	9q33.3	0.329957	7.38649e-14	5.15487e-13
HK2	2p12	0.329687	7.76021e-14	5.41191e-13
KDM3B	5q31.2	0.329637	7.83079e-14	5.45734e-13
LPCAT2	16q12.2	0.329272	8.37127e-14	5.81783e-13
ZNF611	19q13.41	0.32916	8.54344e-14	5.92721e-13
SLC25A40	7q21.12	0.329026	8.75492e-14	6.07133e-13
SMC1A	Xp11.22	0.328994	8.80597e-14	6.0988e-13
HOXA1	7p15.2	0.328871	9.00618e-14	6.22457e-13
INS-IGF2	11p15.5	0.32863	9.4099e-14	6.49241e-13
CDH6	5p13.3	0.328591	9.47632e-14	6.53599e-13
SHISAL1	22q13.31	0.328479	9.67129e-14	6.66588e-13
RNF6	13q12.13	0.328457	9.71006e-14	6.6903e-13
RAPGEF4	2q31.1	0.328407	9.79981e-14	6.74982e-13
CREBRF	5q35.1	0.328363	9.87747e-14	6.80098e-13
CAB39	2q37.1	0.328357	9.88796e-14	6.80586e-13
ZNF776	19q13.43	0.328288	1.00124e-13	6.88912e-13
GTF3C2	2p23.3	0.328082	1.03946e-13	7.13497e-13
MBTPS2	Xp22.12	0.327993	1.05636e-13	7.24833e-13
POLR1F	7p21.1	0.327951	1.06461e-13	7.30011e-13
RNF24	20p13	0.327702	1.11378e-13	7.62687e-13
DOCK4	7q31.1	0.327499	1.15545e-13	7.90142e-13
TBC1D24	16p13.3	0.327397	1.17705e-13	8.04362e-13
HMCN1	1q25.3-q31.1	0.327341	1.18907e-13	8.12024e-13
TMED2	12q24.31	0.327314	1.19491e-13	8.15735e-13
HCFC2	12q23.3	0.327304	1.19713e-13	8.16975e-13
NOL4L	20q11.21	0.327072	1.2483e-13	8.49348e-13
NFATC3	16q22.1	0.327067	1.24943e-13	8.49775e-13
PIP5K1A	1q21.3	0.32704	1.25563e-13	8.53701e-13
SHC1	1q21.3	0.327	1.26467e-13	8.59557e-13
SLITRK6	13q31.1	0.326978	1.26979e-13	8.62452e-13
OLFML2A	9q33.3	0.326872	1.29435e-13	8.78536e-13
CSMD2	1p35.1	0.326845	1.3006e-13	8.8248e-13
NDFIP2	13q31.1	0.326833	1.30342e-13	8.84094e-13
RASA1	5q14.3	0.32678	1.31611e-13	8.92398e-13
STXBP4	17q22	0.32677	1.31838e-13	8.93637e-13
EPS15	1p32.3	0.326525	1.37814e-13	9.33516e-13
EBF2	8p21.2	0.32648	1.38932e-13	9.40135e-13
GNA13	17q24.1	0.326457	1.39518e-13	9.43464e-13
STRN3	14q12	0.326339	1.4252e-13	9.63436e-13
HOOK3	8p11.21	0.326282	1.44001e-13	9.73122e-13
DCAF7	17q23.3	0.326171	1.469e-13	9.91709e-13
SP2	17q21.32	0.326078	1.4939e-13	1.00751e-12
MCTS2P	20q11.21	0.325961	1.52584e-13	1.02801e-12
CLCA2	1p22.3	0.325949	1.52895e-13	1.02941e-12
SPG11	15q21.1	0.325877	1.54902e-13	1.0417e-12
MXRA5	Xp22.33	0.325786	1.57459e-13	1.05765e-12
SLC12A2	5q23.3	0.325273	1.7268e-13	1.15564e-12
SLC28A3	9q21.32-q21.33	0.325203	1.74856e-13	1.16981e-12
RAB11FIP5	2p13.2	0.325146	1.76657e-13	1.18146e-12
WDR36	5q22.1	0.324947	1.83116e-13	1.22181e-12
TBCEL	11q23.3	0.324872	1.85585e-13	1.23746e-12
SLC38A4	12q13.11	0.324738	1.90106e-13	1.26718e-12
CAV1	7q31.2	0.324589	1.9523e-13	1.3009e-12
C16ORF72	16p13.2	0.324486	1.98902e-13	1.32406e-12
SOAT1	1q25.2	0.324376	2.02831e-13	1.34976e-12
PTPRE	10q26.2	0.324198	2.09426e-13	1.39226e-12
TMCO3	13q34	0.324069	2.14289e-13	1.4227e-12
PIEZO2	18p11.22-p11.21	0.324029	2.15855e-13	1.43263e-12
ZNF496	1q44	0.323877	2.21779e-13	1.47146e-12
SEC16A	9q34.3	0.323846	2.23011e-13	1.47914e-12
GCNT4	5q13.3	0.323808	2.24552e-13	1.48887e-12
ARID4A	14q23.1	0.323797	2.25004e-13	1.49091e-12
CLDN16	3q28	0.323717	2.28242e-13	1.51034e-12
ZMYND8	20q13.12	0.323684	2.29564e-13	1.51859e-12
EXT1	8q24.11	0.323626	2.31984e-13	1.53308e-12
DSC1	18q12.1	0.323443	2.39665e-13	1.58228e-12
USP31	16p12.2	0.323431	2.40208e-13	1.58534e-12
KAT6B	10q22.2	0.32338	2.42412e-13	1.59884e-12
AGO4	1p34.3	0.323149	2.52583e-13	1.66428e-12
RB1CC1	8q11.23	0.323116	2.54062e-13	1.67292e-12
TP63	3q28	0.323114	2.54193e-13	1.67324e-12
TPP2	13q33.1	0.322642	2.76448e-13	1.81556e-12
PIP5K1P1	6p24.3	0.322582	2.79454e-13	1.8347e-12
ERBIN	5q12.3	0.32241	2.88105e-13	1.89026e-12
PTBP3	9q32	0.322177	3.00326e-13	1.96786e-12
SLC7A5	16q24.2	0.322109	3.03984e-13	1.98989e-12
COL5A1	9q34.3	0.322104	3.04208e-13	1.9907e-12
SLC4A7	3p24.1	0.322084	3.05287e-13	1.99711e-12
BRAF	7q34	0.322047	3.07328e-13	2.00981e-12
SIPA1L1	14q24.2	0.321972	3.11447e-13	2.03542e-12
PFKFB3	10p15.1	0.321961	3.12074e-13	2.03885e-12
FOXC2	16q24.1	0.321755	3.23673e-13	2.11119e-12
ABL1	9q34.12	0.321753	3.23787e-13	2.11125e-12
PSME4	2p16.2	0.321664	3.28925e-13	2.14405e-12
PICALM	11q14.2	0.321638	3.30459e-13	2.15335e-12
N4BP1	16q12.1	0.321496	3.38907e-13	2.20697e-12
OSBPL10	3p23	0.321456	3.41286e-13	2.22174e-12
TTC26	7q34	0.320827	3.81531e-13	2.47489e-12
KIF4B	5q33.2	0.320787	3.84198e-13	2.49058e-12
PCDHGA11	5q31.3	0.320686	3.91121e-13	2.53382e-12
ADAR	1q21.3	0.32065	3.93641e-13	2.54932e-12
PTPN13	4q21.3	0.320633	3.94796e-13	2.55598e-12
CD2AP	6p12.3	0.320624	3.95408e-13	2.55912e-12
TM9SF4	20q11.21	0.32049	4.0494e-13	2.61743e-12
AR	Xq12	0.320428	4.09331e-13	2.64496e-12
NFE2L1	17q21.32	0.320397	4.11595e-13	2.65787e-12
ATR	3q23	0.320389	4.12172e-13	2.66075e-12
SNIP1	1p34.3	0.320344	4.15484e-13	2.68126e-12
RUBCN	3q29	0.32009	4.34494e-13	2.80034e-12
IL1R1	2q11.2-q12.1	0.320073	4.35802e-13	2.80786e-12
FGD4	12p11.21	0.320043	4.38116e-13	2.82163e-12
PAG1	8q21.13	0.320042	4.3822e-13	2.82163e-12
RBM41	Xq22.3	0.319651	4.69493e-13	3.01718e-12
KMT5B	11q13.2	0.319641	4.70259e-13	3.02113e-12
TRAF6	11p12	0.319376	4.92746e-13	3.15852e-12
DCAF17	2q31.1	0.319334	4.964e-13	3.18093e-12
AKAP12	6q25.1	0.319256	5.03206e-13	3.21939e-12
PCDHGB6	5q31	0.319249	5.03904e-13	3.22283e-12
PRNP	20p13	0.319131	5.14428e-13	3.28804e-12
EPB41L5	2q14.2	0.31907	5.19959e-13	3.32128e-12
SPOPL	2q22.1	0.318855	5.39992e-13	3.44266e-12
BEND3	6q21	0.318776	5.47549e-13	3.48862e-12
LAMB1	7q31.1	0.318727	5.52252e-13	3.51747e-12
APLP2	11q24.3	0.318694	5.55402e-13	3.53641e-12
GOPC	6q22.1	0.318674	5.57408e-13	3.54693e-12
SERTAD2	2p14	0.318452	5.79553e-13	3.68084e-12
GNS	12q14.3	0.318336	5.914e-13	3.7537e-12
SETD2	3p21.31	0.318178	6.08029e-13	3.85803e-12
ZC3H18	16q24.2	0.318173	6.08568e-13	3.85901e-12
TNFRSF10A	8p21.3	0.318109	6.1535e-13	3.8999e-12
INO80	15q15.1	0.318109	6.15406e-13	3.8999e-12
EPG5	18q12.3-q21.1	0.318096	6.16842e-13	3.90777e-12
PXN	12q24.23	0.318061	6.20543e-13	3.92997e-12
OSBPL11	3q21.2	0.318057	6.21041e-13	3.93189e-12
UBE4A	11q23.3	0.31799	6.28294e-13	3.97529e-12
SEC63	6q21	0.317926	6.35369e-13	4.01626e-12
PDE1C	7p14.3	0.317912	6.36957e-13	4.02471e-12
UNC5C	4q22.3	0.317809	6.48514e-13	4.09419e-12
STYX	14q22.1	0.317787	6.51071e-13	4.10886e-12
ITGA3	17q21.33	0.317776	6.52354e-13	4.11455e-12
ALMS1	2p13.1	0.317714	6.59397e-13	4.15766e-12
P2RX7	12q24.31	0.3177	6.61085e-13	4.167e-12
ITPR2	12p11.23	0.317617	6.70725e-13	4.22533e-12
ZNF451	6p12.1	0.317585	6.74401e-13	4.24693e-12
ERLIN1	10q24.31	0.317286	7.10623e-13	4.46661e-12
TUT4	1p32.3	0.31708	7.36622e-13	4.62424e-12
MINK1	17p13.2	0.316823	7.70283e-13	4.8295e-12
TNFAIP3	6q23.3	0.316634	7.96108e-13	4.98518e-12
MARK2	11q13.1	0.316511	8.13322e-13	5.08979e-12
TRAF7	16p13.3	0.316407	8.2822e-13	5.17496e-12
TMC7	16p12.3	0.316375	8.32859e-13	5.19908e-12
NOMO2	16p12.3	0.316298	8.44058e-13	5.26273e-12
ZNF585B	19q13.12	0.31602	8.8581e-13	5.51932e-12
YY2	Xp22.12	0.315993	8.89989e-13	5.54191e-12
IL1RL2	2q12.1	0.315974	8.92956e-13	5.55867e-12
DMXL1	5q23.1	0.315951	8.96485e-13	5.5789e-12
ARHGAP29	1p22.1	0.315845	9.13107e-13	5.67706e-12
LDLR	19p13.2	0.315838	9.14287e-13	5.68264e-12
TLL1	4q32.3	0.315581	9.55989e-13	5.93263e-12
SLC9A7	Xp11.3	0.315575	9.56972e-13	5.9369e-12
FBXL18	7p22.1	0.315479	9.73011e-13	6.03267e-12
LRRC3	21q22.3	0.315264	1.0099e-12	6.25364e-12
AHCYL2	7q32.1	0.315257	1.01104e-12	6.25876e-12
RP2	Xp11.3	0.315213	1.01893e-12	6.30568e-12
RNF40	16p11.2	0.315072	1.04408e-12	6.45732e-12
SAV1	14q22.1	0.315056	1.04682e-12	6.4723e-12
PARVA	11p15.3	0.31499	1.05886e-12	6.5427e-12
CDCP1	3p21.31	0.314967	1.06324e-12	6.56605e-12
ZNF518B	4p16.1	0.314962	1.06411e-12	6.56908e-12
BACE1	11q23.3	0.314441	1.16423e-12	7.16948e-12
ABCC9	12p12.1	0.314392	1.17423e-12	7.22886e-12
XPOT	12q14.2	0.314378	1.17706e-12	7.24404e-12
PLPPR4	1p21.3-p21.2	0.314315	1.18997e-12	7.32124e-12
GRIP1	12q14.3	0.314246	1.20422e-12	7.40663e-12
HIVEP3	1p34.2	0.314124	1.22975e-12	7.55208e-12
RAB43	3q21.3	0.313896	1.27918e-12	7.83642e-12
ZNF417	19q13.43	0.313823	1.29518e-12	7.92962e-12
C8ORF37	8q22.1	0.313777	1.30556e-12	7.98831e-12
PATJ	1p31.3	0.313745	1.31287e-12	8.02814e-12
CEP170P1	4q26	0.31366	1.33213e-12	8.14342e-12
SRFBP1	5q23.1	0.313109	1.46462e-12	8.93428e-12
DIXDC1	11q23.1	0.313093	1.46858e-12	8.95568e-12
COG6	13q14.11	0.312787	1.54769e-12	9.42095e-12
TENM4	11q14.1	0.312744	1.55911e-12	9.48604e-12
EDNRA	4q31.22-q31.23	0.312744	1.55933e-12	9.48604e-12
BEND6	6p12.1	0.312523	1.61935e-12	9.83923e-12
ZNF430	19p12	0.312494	1.62742e-12	9.88526e-12
FCF1	14q24.3	0.312483	1.63068e-12	9.90208e-12
SULF2	20q13.12	0.312461	1.63678e-12	9.93611e-12
AP2A1	19q13.33	0.3124	1.65384e-12	1.00366e-11
WDR31	9q32	0.312332	1.67327e-12	1.01484e-11
RTL6	22q13.31	0.312232	1.70212e-12	1.03202e-11
CA12	15q22.2	0.312199	1.71201e-12	1.03771e-11
FAM168B	2q21.1	0.311934	1.79139e-12	1.08451e-11
ARL5B	10p12.31	0.311913	1.79782e-12	1.08775e-11
HTR1B	6q14.1	0.311846	1.81844e-12	1.09923e-11
SNX30	9q32	0.311843	1.81931e-12	1.09942e-11
GPR75	2p16.2	0.31182	1.82644e-12	1.1034e-11
SQLE	8q24.13	0.311789	1.83625e-12	1.10899e-11
LASP1	17q12	0.311704	1.86301e-12	1.12482e-11
PLA2G4E	15q15.1	0.311659	1.87739e-12	1.13247e-11
PCDHGB4	5q31	0.311647	1.88146e-12	1.13459e-11
PREPL	2p21	0.31151	1.92601e-12	1.16006e-11
MDC 1.00	6p21.33	0.311438	1.94977e-12	1.17367e-11
TRIM33	1p13.2	0.31128	2.00306e-12	1.20466e-11
LDB1	10q24.32	0.311231	2.01984e-12	1.2133e-11
NUP214	9q34.13	0.311156	2.04576e-12	1.2285e-11
NIPA1	15q11.2	0.311122	2.05783e-12	1.23537e-11
SUCNR1	3q25.1	0.311048	2.08368e-12	1.25014e-11
R3HDM1	2q21.3	0.311027	2.09115e-12	1.25425e-11
MID2	Xq22.3	0.310946	2.12029e-12	1.27135e-11
SHROOM4	Xp11.22	0.310928	2.1269e-12	1.27493e-11
VAPB	20q13.32	0.310899	2.13757e-12	1.28018e-11
LIN52	14q24.3	0.310883	2.14343e-12	1.28331e-11
PPP1R15B	1q32.1	0.310875	2.14603e-12	1.28448e-11
ZNF749	19q13.43	0.310479	2.29565e-12	1.37076e-11
TMED5	1p22.1	0.31047	2.29946e-12	1.37263e-11
PPP1R2B	5q33.3	0.310378	2.33567e-12	1.39341e-11
DDX3X	Xp11.4	0.310352	2.34608e-12	1.3992e-11
ZNF469	16q24.2	0.310307	2.36402e-12	1.40949e-11
NMNAT2	1q25.3	0.310303	2.36568e-12	1.41006e-11
FBN1	15q21.1	0.310249	2.38749e-12	1.42221e-11
MBTPS1	16q23.3-q24.1	0.310168	2.42034e-12	1.44136e-11
RUNX1T1	8q21.3	0.310128	2.43686e-12	1.4497e-11
DOP1A	6q14.1	0.310095	2.45085e-12	1.45736e-11
AFAP1L2	10q25.3	0.310059	2.4655e-12	1.46564e-11
PRR12	19q13.33	0.30998	2.49879e-12	1.48411e-11
CASP8AP2	6q15	0.309945	2.51399e-12	1.49269e-11
TUT7	9q21.33	0.309891	2.53714e-12	1.50599e-11
SNAI2	8q11.21	0.309864	2.54875e-12	1.51243e-11
FBXW8	12q24.22	0.309712	2.61511e-12	1.55044e-11
PHF6	Xq26.2	0.309689	2.62558e-12	1.55618e-11
ANKRD12	18p11.22	0.30958	2.67463e-12	1.58385e-11
MYH16	7q22.1	0.309576	2.67632e-12	1.58439e-11
MAPK14	6p21.31	0.309565	2.68117e-12	1.58679e-11
NHSL1	6q24.1	0.309368	2.77248e-12	1.63889e-11
FZD6	8q22.3	0.30935	2.78088e-12	1.64337e-11
ZNF264	19q13.43	0.309236	2.83473e-12	1.67224e-11
CD300E	17q25.1	0.309127	2.88752e-12	1.70288e-11
CDC42EP3	2p22.2	0.308954	2.97358e-12	1.75157e-11
HS3ST3B1	17p12	0.308937	2.98199e-12	1.75601e-11
DLC1	8p22	0.308788	3.05785e-12	1.7991e-11
ATP8B2	1q21.3	0.308675	3.11683e-12	1.83112e-11
CHD1	5q15-q21.1	0.308661	3.12429e-12	1.83496e-11
PDZD2	5p13.3	0.30846	3.232e-12	1.89655e-11
AHCTF1	1q44	0.308417	3.25563e-12	1.90875e-11
YES1	18p11.32	0.308374	3.27925e-12	1.92091e-11
PXDN	2p25.3	0.30821	3.37152e-12	1.9715e-11
ZNF597	16p13.3	0.308192	3.38155e-12	1.97679e-11
ZXDB	Xp11.21	0.308124	3.42103e-12	1.99871e-11
ANKRD27	19q13.11	0.308015	3.48404e-12	2.03374e-11
C4ORF36	4q21.3	0.307996	3.49531e-12	2.03973e-11
KLHL20	1q25.1	0.307994	3.49681e-12	2.04001e-11
SLC35F2	11q22.3	0.307896	3.5545e-12	2.07246e-11
SGPL1	10q22.1	0.307808	3.6077e-12	2.10287e-11
EXD2	14q24.1	0.307462	3.82421e-12	2.22648e-11
NPY4R	10q11.22	0.307376	3.87952e-12	2.25606e-11
FASN	17q25.3	0.307255	3.95943e-12	2.30053e-11
ZNF543	19q13.43	0.307136	4.03956e-12	2.34641e-11
KPNA1	3q21.1	0.307069	4.08479e-12	2.37062e-11
DSG3	18q12.1	0.30706	4.09101e-12	2.37354e-11
FLII	17p11.2	0.30692	4.18887e-12	2.42904e-11
WNT9A	1q42.13	0.306887	4.21158e-12	2.44067e-11
HTR7	10q23.31	0.306817	4.26163e-12	2.46825e-11
STAT3	17q21.2	0.306786	4.2836e-12	2.48026e-11
STAM2	2q23.3	0.306748	4.31107e-12	2.49544e-11
LRP4	11p11.2	0.306417	4.55716e-12	2.63452e-11
FAM98B	15q14	0.306304	4.6445e-12	2.68149e-11
EPC1	10p11.22	0.306073	4.82688e-12	2.78277e-11
PRPF40A	2q23.3	0.306044	4.85094e-12	2.79584e-11
DUSP16	12p13.2	0.306028	4.86369e-12	2.80238e-11
CSNK1A1L	13q13.3	0.30595	4.92717e-12	2.83733e-11
ZFP1	16q23.1	0.305931	4.94344e-12	2.84588e-11
POGLUT3	11q22.3	0.3059	4.96858e-12	2.85954e-11
LCLAT1	2p23.1	0.305856	5.00547e-12	2.87911e-11
NAV2	11p15.1	0.305836	5.02247e-12	2.88807e-11
PCDHB8	5q31.3	0.305786	5.06424e-12	2.91125e-11
RAB31	18p11.22	0.305423	5.38044e-12	3.09036e-11
NLRP10	11p15.4	0.305364	5.43418e-12	3.11944e-11
XYLT1	16p12.3	0.305204	5.5806e-12	3.20075e-11
STON1	2p16.3	0.30503	5.74528e-12	3.29332e-11
PPARD	6p21.31	0.305015	5.75993e-12	3.30077e-11
HSPA13	21q11.2	0.304816	5.95378e-12	3.40602e-11
ABCC4	13q32.1	0.304649	6.12178e-12	3.49614e-11
FIGN	2q24.3	0.304643	6.12786e-12	3.49862e-11
ZNF474	5q23.2	0.304595	6.17672e-12	3.52551e-11
CDC42BPA	1q42.13	0.304565	6.20707e-12	3.54183e-11
CD93	20p11.21	0.304497	6.2777e-12	3.57907e-11
PCDHB11	5q31.3	0.304373	6.40846e-12	3.65155e-11
PTK7	6p21.1	0.304306	6.48021e-12	3.68928e-11
ARPP19	15q21.2	0.30423	6.56301e-12	3.73537e-11
DHX9	1q25.3	0.304157	6.64258e-12	3.77851e-11
MYADM	19q13.42	0.304097	6.70999e-12	3.81577e-11
ZNF41	Xp11.3	0.304057	6.75372e-12	3.83955e-11
ATP2B1	12q21.33	0.304055	6.7565e-12	3.84004e-11
TAF4	20q13.33	0.303971	6.85104e-12	3.89157e-11
PRAG1	8p23.1	0.303949	6.87692e-12	3.90517e-11
RPGRIP1L	16q12.2	0.303646	7.2301e-12	4.09992e-11
STON1-GTF2A1L	2p16.3	0.303608	7.2764e-12	4.12501e-11
BCLAF1	6q23.3	0.303583	7.30638e-12	4.14083e-11
TRPM7	15q21.2	0.30355	7.34719e-12	4.16279e-11
ARID4B	1q42.3	0.303535	7.36531e-12	4.17187e-11
SF3B3	16q22.1	0.303527	7.37451e-12	4.17591e-11
RALBP1	18p11.22	0.30341	7.5191e-12	4.25297e-11
SUFU	10q24.32	0.30333	7.6197e-12	4.30797e-11
GABRA3	Xq28	0.303329	7.62061e-12	4.30797e-11
BAHCC1	17q25.3	0.303302	7.65403e-12	4.32564e-11
CSPG4	15q24.2	0.30323	7.74679e-12	4.37683e-11
TOB2	22q13.2	0.303188	7.80017e-12	4.40575e-11
GLS	2q32.2	0.303182	7.8075e-12	4.40864e-11
LMBR1	7q36.3	0.303147	7.85365e-12	4.43345e-11
TGFBI	5q31.1	0.303069	7.95597e-12	4.48995e-11
USP46	4q12	0.302796	8.32288e-12	4.69438e-11
PCDHGA7	5q31	0.302758	8.37431e-12	4.7194e-11
CMTR2	16q22.2	0.302603	8.59149e-12	4.83501e-11
EPC2	2q23.1	0.302596	8.6016e-12	4.83934e-11
WDR3	1p12	0.30242	8.85498e-12	4.97491e-11
ZNRF3	22q12.1	0.302363	8.93968e-12	5.01969e-11
LHX1	17q12	0.302269	9.07937e-12	5.09527e-11
SNX18	5q11.2	0.302235	9.13025e-12	5.12095e-11
ALDH1L2	12q23.3	0.302156	9.24988e-12	5.18515e-11
NRP1	10p11.22	0.302079	9.3669e-12	5.24929e-11
SLIT2	4p15.31	0.302023	9.45389e-12	5.29507e-11
PRDM4	12q23.3	0.30181	9.79139e-12	5.47646e-11
ARF3	12q13.12	0.301795	9.81604e-12	5.48872e-11
POLR2B	4q12	0.30174	9.90466e-12	5.53672e-11
VEZT	12q22	0.301697	9.97606e-12	5.57354e-11
SHANK3	22q13.33	0.301467	1.03601e-11	5.78487e-11
CALCRL	2q32.1	0.301453	1.03841e-11	5.79663e-11
KLHL4	Xq21.31	0.301302	1.06441e-11	5.93685e-11
XRN1	3q23	0.301221	1.07876e-11	6.01355e-11
TENT4B	16q12.1	0.301132	1.09458e-11	6.10004e-11
GOLGB1	3q13.33	0.301105	1.09946e-11	6.12549e-11
TRERF1	6p21.1	0.301082	1.1036e-11	6.14687e-11
RP1L1	8p23.1	0.301042	1.11078e-11	6.18517e-11
PROSER1	13q13.3	0.300921	1.13321e-11	6.30129e-11
METTL14	4q26	0.300729	1.1694e-11	6.49172e-11
MYOCD	17p12	0.300691	1.17663e-11	6.53004e-11
LANCL2	7p11.2	0.300644	1.18569e-11	6.57672e-11
RNMT	18p11.21	0.300584	1.19742e-11	6.63995e-11
LAMB3	1q32.2	0.300573	1.19957e-11	6.64998e-11
IGF2BP2	3q27.2	0.300533	1.20747e-11	6.68825e-11
FAM106C	17p11.2	0.300377	1.23868e-11	6.85546e-11
DSE	6q22.1	0.300373	1.2396e-11	6.85869e-11
FBXL4	6q16.1-q16.2	0.300331	1.24816e-11	6.9041e-11
PTPN9	15q24.2	0.300319	1.25048e-11	6.91505e-11
ZC3H14	14q31.3	0.300244	1.26604e-11	6.99876e-11
ARL13B	3q11.1-q11.2	0.300242	1.26632e-11	6.99876e-11
RFX7	15q21.3	0.300236	1.26775e-11	7.00476e-11
SLC24A2	9p22.1	0.300173	1.28076e-11	7.07275e-11
CBX6	22q13.1	0.300145	1.28675e-11	7.10387e-11
PDCD11	10q24.33	0.29994	1.33057e-11	7.33773e-11
MED12L	3q25.1	0.29988	1.3437e-11	7.40403e-11
MAP2K1	15q22.31	0.299826	1.35561e-11	7.46551e-11
ZNF70	22q11.23	0.299606	1.40508e-11	7.72368e-11
KLHL5	4p14	0.299606	1.40518e-11	7.72368e-11
SPRING1	12q24.22	0.299598	1.40688e-11	7.73047e-11
MMP10	11q22.2	0.299536	1.42115e-11	7.80502e-11
MMGT1	Xq26.3	0.299437	1.44438e-11	7.92829e-11
WASL	7q31.32	0.299167	1.50921e-11	8.27282e-11
TTC7B	14q32.11	0.299138	1.51654e-11	8.31071e-11
LRP5	11q13.2	0.299106	1.52452e-11	8.35215e-11
AP3B1	5q14.1	0.299058	1.53632e-11	8.41452e-11
POLK	5q13.3	0.299056	1.53674e-11	8.41453e-11
PCNX2	1q42.2	0.299045	1.53953e-11	8.4275e-11
WWP1	8q21.3	0.299037	1.54155e-11	8.43625e-11
RFWD3	16q23.1	0.298988	1.55407e-11	8.49548e-11
GCC2	2q12.3	0.298971	1.55818e-11	8.51562e-11
XPO4	13q12.11	0.298752	1.61492e-11	8.80891e-11
EDEM1	3p26.1	0.298669	1.63667e-11	8.92515e-11
SPOCK1	5q31.2	0.29864	1.64438e-11	8.96233e-11
ZNF304	19q13.43	0.298474	1.68953e-11	9.20587e-11
SSR1	6p24.3	0.298471	1.69018e-11	9.20692e-11
INO80D	2q33.3	0.298466	1.69165e-11	9.21245e-11
NT5E	6q14.3	0.298245	1.75355e-11	9.53403e-11
PRKD3	2p22.2	0.298221	1.76034e-11	9.56835e-11
VPS13A	9q21.2	0.298146	1.78189e-11	9.67758e-11
ZNF28	19q13.41	0.298	1.82459e-11	9.90683e-11
PCDHGB5	5q31	0.297991	1.82734e-11	9.91904e-11
AJUBA	14q11.2	0.297749	1.90045e-11	1.0302e-10
ATP2C1	3q22.1	0.297649	1.93142e-11	1.04614e-10
NEK9	14q24.3	0.297537	1.96669e-11	1.06438e-10
NRG1	8p12	0.29748	1.98485e-11	1.07392e-10
ZNF765	19q13.42	0.297388	2.01478e-11	1.08894e-10
VKORC1L1	7q11.21	0.297339	2.03053e-11	1.09715e-10
GSE1	16q24.1	0.297326	2.03487e-11	1.0992e-10
TAF5L	1q42.13	0.297313	2.03937e-11	1.10134e-10
TLR6	4p14	0.297267	2.05442e-11	1.10917e-10
SMARCAD1	4q22.3	0.297215	2.0717e-11	1.11789e-10
ARHGAP1	11p11.2	0.297109	2.10769e-11	1.1364e-10
COL5A3	19p13.2	0.296899	2.18049e-11	1.17439e-10
ADCYAP1R1	7p14.3	0.296875	2.18893e-11	1.17861e-10
EXT2	11p11.2	0.29683	2.20473e-11	1.1868e-10
PUM2	2p24.1	0.296822	2.20759e-11	1.18803e-10
SNX6	14q13.1	0.296811	2.21164e-11	1.18989e-10
GAREM1	18q12.1	0.296784	2.22133e-11	1.19416e-10
PDS5B	13q13.1	0.296784	2.22138e-11	1.19416e-10
TCHHL1	1q21.3	0.29676	2.22987e-11	1.1984e-10
ADAMTS4	1q23.3	0.296755	2.23164e-11	1.19904e-10
MKI67	10q26.2	0.29675	2.23335e-11	1.19963e-10
MAML1	5q35.3	0.296739	2.23745e-11	1.20119e-10
CCN4	8q24.22	0.296705	2.24954e-11	1.20704e-10
VWA7	6p21.33	0.296662	2.26541e-11	1.21522e-10
RAB27B	18q21.2	0.296642	2.27261e-11	1.21876e-10
CREG2	2q11.2	0.296548	2.30757e-11	1.23718e-10
TM9SF3	10q24.1	0.296493	2.32807e-11	1.2475e-10
RIPOR1	16q22.1	0.296479	2.33303e-11	1.24983e-10
SPIRE1	18p11.21	0.296414	2.35771e-11	1.26271e-10
DHX38	16q22.2	0.296347	2.38336e-11	1.27543e-10
NEMF	14q21.3	0.296142	2.46352e-11	1.31727e-10
RECQL	12p12.1	0.296136	2.4658e-11	1.31814e-10
PACS1	11q13.1-q13.2	0.296042	2.50325e-11	1.33709e-10
EXTL3	8p21.1	0.295877	2.57059e-11	1.37087e-10
KIAA1671	22q11.23	0.295762	2.6186e-11	1.3961e-10
LMLN	3q29	0.295671	2.65741e-11	1.41613e-10
PPP4R4	14q32.2	0.29567	2.65758e-11	1.41613e-10
NRP2	2q33.3	0.295412	2.77033e-11	1.47425e-10
SEMA5A	5p15.31	0.295395	2.77778e-11	1.47782e-10
IARS1	9q22.31	0.295076	2.92347e-11	1.55327e-10
PAQR3	4q21.21	0.29505	2.93579e-11	1.55941e-10
RNF2	1q25.3	0.29471	3.10025e-11	1.64546e-10
ATXN2	12q24.12	0.294688	3.11119e-11	1.65039e-10
MAP4K3	2p22.1	0.294675	3.11768e-11	1.65339e-10
DIP2C	10p15.3	0.294633	3.13862e-11	1.66406e-10
SP1	12q13.13	0.294613	3.14885e-11	1.66904e-10
LGR4	11p14.1	0.294609	3.15041e-11	1.66943e-10
GNAI1	7q21.11	0.294535	3.18838e-11	1.68821e-10
ATAD2B	2p24.1-p23.3	0.294407	3.25392e-11	1.722e-10
DNAJC6	1p31.3	0.294361	3.27797e-11	1.73381e-10
ZMYM2	13q12.11	0.294347	3.28523e-11	1.7372e-10
CBARP	19p13.3	0.294322	3.29878e-11	1.74344e-10
PDXDC1	16p13.11	0.294312	3.30382e-11	1.74565e-10
RSPH3	6q25.3	0.294095	3.42027e-11	1.80575e-10
WRN	8p12	0.294059	3.44004e-11	1.81571e-10
ZRANB3	2q21.3	0.293884	3.53793e-11	1.86541e-10
USP51	Xp11.21	0.293776	3.59912e-11	1.89419e-10
SPON1	11p15.2	0.29376	3.60857e-11	1.89866e-10
TSTD2	9q22.33	0.293726	3.62793e-11	1.90835e-10
ELMO2	20q13.12	0.293722	3.6302e-11	1.90905e-10
PPP2R2C	4p16.1	0.293634	3.68151e-11	1.93552e-10
KDM4A	1p34.2-p34.1	0.293623	3.68791e-11	1.93686e-10
SYNJ1	21q22.11	0.293527	3.74486e-11	1.96471e-10
GFPT1	2p13.3	0.293521	3.7484e-11	1.96605e-10
COL15A1	9q22.33	0.293468	3.78046e-11	1.98183e-10
RAI14	5p13.2	0.293373	3.83773e-11	2.01027e-10
CEP128	14q31.1	0.293292	3.88793e-11	2.03604e-10
AGO1	1p34.3	0.293247	3.91581e-11	2.04957e-10
LIG4	13q33.3	0.29321	3.93879e-11	2.06052e-10
FN1	2q35	0.293201	3.94449e-11	2.06296e-10
RNF41	12q13.3	0.293192	3.95039e-11	2.06551e-10
MARVELD1	10q24.2	0.293081	4.02051e-11	2.10053e-10
CCDC47	17q23.3	0.293076	4.02402e-11	2.10182e-10
MEF2D	1q22	0.293046	4.04304e-11	2.1112e-10
SLC6A2	16q12.2	0.293019	4.06046e-11	2.11865e-10
TMF1	3p14.1	0.292992	4.07778e-11	2.12657e-10
P2RY1	3q25.2	0.292933	4.11606e-11	2.14486e-10
ZNF318	6p21.1	0.292896	4.14032e-11	2.15638e-10
ITSN2	2p23.3	0.292719	4.25898e-11	2.21646e-10
RNF138P1	5q11.2	0.292674	4.28912e-11	2.23157e-10
FBXW11	5q35.1	0.292628	4.32053e-11	2.24733e-10
DYRK2	12q15	0.292619	4.32685e-11	2.25003e-10
AZIN1	8q22.3	0.292609	4.33395e-11	2.25314e-10
BCOR	Xp11.4	0.292448	4.44598e-11	2.31018e-10
GAB1	4q31.21	0.29229	4.55852e-11	2.36682e-10
LAMA2	6q22.33	0.292238	4.59645e-11	2.3859e-10
GLYR1	16p13.3	0.292019	4.75864e-11	2.46817e-10
HMGXB4	22q12.3	0.291812	4.91733e-11	2.54784e-10
ALS2	2q33.1	0.291785	4.93868e-11	2.55824e-10
G2E3	14q12	0.291773	4.94813e-11	2.56247e-10
ZNF573	19q13.12	0.291742	4.97264e-11	2.5745e-10
MNT	17p13.3	0.291527	5.14399e-11	2.66116e-10
GMEB1	1p35.3	0.291506	5.16145e-11	2.6695e-10
G3BP1	5q33.1	0.291491	5.17402e-11	2.67462e-10
ZNF354C	5q35.3	0.291172	5.44148e-11	2.81071e-10
TFCP2	12q13.12-q13.13	0.291048	5.5484e-11	2.8652e-10
SLC2A14	12p13.31	0.29065	5.90802e-11	3.0462e-10
SVIL	10p11.23	0.290519	6.03103e-11	3.10803e-10
ESF1	20p12.1	0.290429	6.11781e-11	3.15113e-10
SKAP2	7p15.2	0.290417	6.12936e-11	3.15627e-10
PLAGL2	20q11.21	0.290233	6.30853e-11	3.24603e-10
SLC35B4	7q33	0.290232	6.31027e-11	3.24609e-10
KIAA2026	9p24.1	0.289838	6.71361e-11	3.44915e-10
NCSTN	1q23.2	0.289833	6.71884e-11	3.45095e-10
TMEM192	4q32.3	0.289654	6.90963e-11	3.54079e-10
NOS1	12q24.22	0.289643	6.92148e-11	3.54596e-10
GATAD2A	19p13.11	0.289578	6.99338e-11	3.58095e-10
TAF1B	2p25.1	0.289501	7.07789e-11	3.62054e-10
WDR11	10q26.12	0.289464	7.11928e-11	3.64078e-10
EPPK1	8q24.3	0.289401	7.1902e-11	3.67517e-10
CMTM1	16q21	0.289267	7.34275e-11	3.75124e-10
MOB1B	4q13.3	0.289216	7.40143e-11	3.77929e-10
HDAC9	7p21.1	0.288883	7.79689e-11	3.97413e-10
LARP4	12q13.12	0.28879	7.91172e-11	4.03062e-10
SLC25A13	7q21.3	0.288726	7.99186e-11	4.07041e-10
HERC4	10q21.3	0.288708	8.01409e-11	4.08069e-10
PDGFRB	5q32	0.288657	8.07865e-11	4.11253e-10
ARID5B	10q21.2	0.288543	8.22276e-11	4.1827e-10
EML4	2p21	0.288473	8.31348e-11	4.22563e-10
RAG1	11p12	0.288342	8.486e-11	4.30895e-10
ANGPT2	8p23.1	0.288305	8.53527e-11	4.33288e-10
AGFG1	2q36.3	0.288233	8.63073e-11	4.38023e-10
RGPD5	2q13	0.288215	8.65488e-11	4.39137e-10
PRRG1	Xp21.1	0.288066	8.85855e-11	4.48903e-10
SDK2	17q25.1	0.287949	9.02209e-11	4.56729e-10
SORCS2	4p16.1	0.287685	9.40044e-11	4.75522e-10
PODXL	7q32.3	0.287523	9.64166e-11	4.87601e-10
NDRG1	8q24.22	0.287235	1.00831e-10	5.089e-10
PLEKHA5	12p12.3	0.28715	1.02177e-10	5.15174e-10
SZT2	1p34.2	0.287146	1.02233e-10	5.15325e-10
YBX3P1	16p11.2	0.286942	1.05532e-10	5.31288e-10
HEPHL1	11q21	0.286913	1.06005e-10	5.33537e-10
PAX5	9p13.2	0.286876	1.06621e-10	5.36501e-10
ZSCAN23	6p22.1	0.286815	1.07635e-10	5.41467e-10
NMD3	3q26.1	0.286778	1.08251e-10	5.44159e-10
TAF4B	18q11.2	0.286562	1.11942e-10	5.62148e-10
FLRT3	20p12.1	0.286411	1.14591e-10	5.75165e-10
ABCC1	16p13.11	0.286399	1.14805e-10	5.76094e-10
SLC6A15	12q21.31	0.286386	1.15028e-10	5.77068e-10
GFM1	3q25.32	0.286208	1.18247e-10	5.92774e-10
HAS2	8q24.13	0.286038	1.21402e-10	6.08282e-10
TRAM1	8q13.3	0.285968	1.22728e-10	6.14773e-10
LRRC40	1p31.1	0.285964	1.22808e-10	6.15021e-10
HSPA12A	10q25.3	0.285936	1.23327e-10	6.17467e-10
LAMA4	6q21	0.285931	1.23428e-10	6.1782e-10
ATM	11q22.3	0.285924	1.23566e-10	6.18352e-10
PTP4A1	6q12	0.285824	1.25478e-10	6.27455e-10
MCF2L2	3q27.1	0.285822	1.25518e-10	6.27499e-10
ERG	21q22.2	0.285815	1.25669e-10	6.27937e-10
CCDC144CP	17p11.2	0.285775	1.2645e-10	6.31367e-10
CCNYL1	2q33.3	0.28576	1.26737e-10	6.32642e-10
OSBPL3	7p15.3	0.285629	1.29321e-10	6.44419e-10
ARHGEF11	1q23.1	0.285616	1.29581e-10	6.45558e-10
SMG8	17q22	0.285422	1.33536e-10	6.64432e-10
NAA25	12q24.13	0.285414	1.33684e-10	6.65004e-10
COL3A1	2q32.2	0.285366	1.34683e-10	6.69806e-10
PLXNB2	22q13.33	0.285313	1.35786e-10	6.75125e-10
MMP14	14q11.2	0.285271	1.36669e-10	6.79349e-10
GMFB	14q22.2	0.285165	1.38934e-10	6.8958e-10
SLC7A6OS	16q22.1	0.28495	1.4361e-10	7.11911e-10
SLC16A1	1p13.2	0.284902	1.44679e-10	7.17031e-10
HMGXB3	5q32	0.284499	1.53945e-10	7.6145e-10
ADAMTS5	21q21.3	0.284411	1.56037e-10	7.71036e-10
ADAM12	10q26.2	0.284347	1.57578e-10	7.78458e-10
DUSP6	12q21.33	0.284345	1.5763e-10	7.78525e-10
KDM5C	Xp11.22	0.284263	1.59621e-10	7.88165e-10
CDH3	16q22.1	0.284099	1.63695e-10	8.07884e-10
INTS4P1	7q11.21	0.283985	1.66576e-10	8.21495e-10
SMG7	1q25.3	0.283893	1.68942e-10	8.3275e-10
CACNA2D1	7q21.11	0.283863	1.69738e-10	8.36265e-10
TBC1D5	3p24.3	0.283753	1.72622e-10	8.50055e-10
PALS2	7p15.3	0.28369	1.74283e-10	8.57815e-10
SCFD2	4q12	0.28368	1.74562e-10	8.58977e-10
TEX261	2p13.3	0.283659	1.75136e-10	8.61379e-10
VCAN	5q14.2-q14.3	0.283626	1.76009e-10	8.65459e-10
COBLL1	2q24.3	0.283559	1.77827e-10	8.74186e-10
HRH2	5q35.2	0.283502	1.79401e-10	8.81491e-10
ASPH	8q12.3	0.28346	1.80551e-10	8.8649e-10
EIF4H	7q11.23	0.283431	1.81356e-10	8.90226e-10
HSP90AB2P	4p15.33	0.283421	1.81636e-10	8.91165e-10
RBM43	2q23.3	0.283411	1.81918e-10	8.92328e-10
ZFP91-CNTF	11q12.1	0.28334	1.83887e-10	9.01766e-10
SERPINE2	2q36.1	0.283311	1.84718e-10	9.05396e-10
ADAMTS3	4q13.3	0.283189	1.88194e-10	9.21983e-10
NOTCH3	19p13.12	0.283093	1.9097e-10	9.34901e-10
NAV3	12q21.2	0.283091	1.91043e-10	9.35027e-10
CSNK2A1	20p13	0.283089	1.911e-10	9.35078e-10
FGF5	4q21.21	0.283029	1.92847e-10	9.42939e-10
TRIM32	9q33.1	0.282971	1.94577e-10	9.50932e-10
AKAP6	14q12	0.282898	1.96754e-10	9.61337e-10
FBXO11	2p16.3	0.282632	2.04907e-10	1.00044e-09
EXOC2	6p25.3	0.282591	2.06201e-10	1.00652e-09
TMEM39A	3q13.33	0.28258	2.0656e-10	1.00802e-09
[truncated: 3,592 more rows]

## Sheet: ErbB2 gene
Correlated Gene	Cytoband	Correlated Gene	Cytoband	Spearman's Correlation	p-Value	q-Value
RAPGEFL1	17q21.1	RAPGEFL1	17q21.1	0.65681	1.4386e-61	2.8854e-57
GGT6	17p13.2	GGT6	17p13.2	0.610234	4.08196e-51	4.09359e-47
ERBB3	12q13.2	ERBB3	12q13.2	0.595796	3.22929e-48	2.15899e-44
LLGL2	17q25.1	LLGL2	17q25.1	0.583268	8.08779e-46	4.05542e-42
SMIM5	17q25.1	SMIM5	17q25.1	0.555882	6.36626e-41	2.55376e-37
BICDL2	16p13.3	BICDL2	16p13.3	0.546553	2.34599e-39	7.84225e-36
PLEKHH3	17q21.2	PLEKHH3	17q21.2	0.539808	2.96878e-38	8.5064e-35
RAB25	1q22	RAB25	1q22	0.52283	1.37916e-35	3.45772e-32
ANKRD35	1q21.1	ANKRD35	1q21.1	0.517878	7.75421e-35	1.72807e-31
TTC9	14q24.2	TTC9	14q24.2	0.510255	1.04715e-33	2.10027e-30
TJP3	19p13.3	TJP3	19p13.3	0.506777	3.36141e-33	6.12907e-30
SPTBN2	11q13.2	SPTBN2	11q13.2	0.50631	3.92726e-33	6.56409e-30
PPL	16p13.3	PPL	16p13.3	0.505454	5.21919e-33	8.0524e-30
PRSS27	16p13.3	PRSS27	16p13.3	0.503992	8.46786e-33	1.21314e-29
FUT6	19p13.3	FUT6	19p13.3	0.503634	9.53153e-33	1.27449e-29
FUT3	19p13.3	FUT3	19p13.3	0.502406	1.42811e-32	1.79023e-29
CGN	1q21.3	CGN	1q21.3	0.500258	2.88535e-32	3.4042e-29
MUC15	11p14.2	MUC15	11p14.2	0.499444	3.76111e-32	4.19092e-29
PSCA	8q24.3	PSCA	8q24.3	0.498576	4.98729e-32	5.26475e-29
PPFIBP2	11p15.4	PPFIBP2	11p15.4	0.49476	1.70638e-31	1.71124e-28
ANXA9	1q21.3	ANXA9	1q21.3	0.492854	3.13677e-31	2.99592e-28
IKBIP	12q23.1	RELCH	18q21.33	0.485712	2.96755e-30	2.58783e-27
RELCH	18q21.33	RASAL1	12q24.13	0.483761	5.43305e-30	4.54044e-27
RASAL1	12q24.13	SAMD10	20q13.33	0.483392	6.08941e-30	4.88541e-27
SAMD10	20q13.33	EVPL	17q25.1	0.481491	1.09286e-29	8.33872e-27
EVPL	17q25.1	SCNN1A	12p13	0.481404	1.12253e-29	8.33872e-27
SCNN1A	12p13	STX19	3q11.2	0.48063	1.42245e-29	1.01893e-26
STX19	3q11.2	SLC9A3R1	17q25.1	0.478732	2.53709e-29	1.7547e-26
SLC9A3R1	17q25.1	GLTP	12q24.11	0.476043	5.72302e-29	3.82622e-26
GLTP	12q24.11	A2ML1	12p13.31	0.475914	5.94949e-29	3.84932e-26
A2ML1	12p13.31	SCNN1B	16p12.2-p12.1	0.475736	6.27792e-29	3.93488e-26
SCNN1B	16p12.2-p12.1	C15ORF62	15q15.1	0.475595	6.54926e-29	3.98056e-26
C15ORF62	15q15.1	MYO5B	18q	0.474945	7.96172e-29	4.69671e-26
MYO5B	18q	RBBP8NL	20q13.33	0.474432	9.28768e-29	5.32237e-26
RBBP8NL	20q13.33	MACC1	7p21.1	0.472586	1.61185e-28	8.98025e-26
MACC1	7p21.1	ARHGAP27	17q21.31	0.471739	2.07339e-28	1.12394e-25
ARHGAP27	17q21.31	CYP4B1	1p33	0.470446	3.04185e-28	1.60554e-25
CYP4B1	1p33	MAB21L4	2q37.3	0.470051	3.4182e-28	1.75792e-25
MAB21L4	2q37.3	CXCL17	19q13.2	0.468061	6.13998e-28	3.07874e-25
CXCL17	19q13.2	BSPRY	9q32	0.467213	7.87332e-28	3.85159e-25
BSPRY	9q32	CLDN4	7q11.23	0.466486	9.7362e-28	4.54137e-25
SERPINH1	11q13.5	SPPL3	12q24.31	0.463805	2.12202e-27	9.30863e-25
CLDN4	7q11.23	GRB7	17q12	0.463784	2.1349e-27	9.30863e-25
NEK6	9q33.3	PGAP3	17q12	0.461941	3.63235e-27	1.49771e-24
SPPL3	12q24.31	BNIPL	1q21.3	0.461782	3.8019e-27	1.52509e-24
GRB7	17q12	TM7SF2	11q13.1	0.460384	5.67785e-27	2.23295e-24
SNAI2	8q11.21	ARHGEF10L	1p36.13	0.460202	5.98038e-27	2.3067e-24
PGAP3	17q12	GDPD3	16p11.2	0.459839	6.63462e-27	2.51077e-24
STX2	12q24.33	TIAM1	21q22.11	0.458481	9.76815e-27	3.62815e-24
BNIPL	1q21.3	CALML5	10p15.1	0.45813	1.07915e-26	3.93538e-24
TM7SF2	11q13.1	MUC20	3q29	0.458037	1.10819e-26	3.96909e-24
ARHGEF10L	1p36.13	SLC26A9	1q32.1	0.45666	1.63657e-26	5.65944e-24
GDPD3	16p11.2	GRHL1	2p25.1	0.456419	1.75184e-26	5.95537e-24
TIAM1	21q22.11	ATP13A4	3q29	0.456165	1.88215e-26	6.29173e-24
CALML5	10p15.1	EPHX2	8p21.2-p21.1	0.455737	2.12375e-26	6.98297e-24
MUC20	3q29	ELF3	1q32.1	0.455543	2.24256e-26	7.2547e-24
PRXL2C	9q22.33	FBRS	16p11.2	0.453389	4.10403e-26	1.30658e-23
SLC26A9	1q32.1	SOWAHB	4q21.1	0.452665	5.02336e-26	1.57427e-23
GRHL1	2p25.1	RBM47	4p14	0.450708	8.65288e-26	2.59031e-23
ATP13A4	3q29	RNF208	9q34.3	0.44989	1.08509e-25	3.20054e-23
EPHX2	8p21.2-p21.1	MFSD6	2q32.2	0.448945	1.40825e-25	4.09352e-23
ELF3	1q32.1	CADM4	19q13.31	0.447978	1.83725e-25	5.19009e-23
FBRS	16p11.2	FAM3D	3p14.2	0.447121	2.32412e-25	6.47428e-23
SOWAHB	4q21.1	PITX1	5q31.1	0.447006	2.39849e-25	6.58994e-23
ANXA5	4q27	GTF2IRD1	7q11.23	0.446892	2.47456e-25	6.70706e-23
SOAT1	1q25.2	FUT2	19q13.33	0.446085	3.0847e-25	8.2493e-23
RBM47	4p14	GRHL3	1p36.11	0.444892	4.26894e-25	1.11198e-22
RNF208	9q34.3	NCCRP1	19q13.2	0.442266	8.68897e-25	2.23429e-22
MFSD6	2q32.2	ASPG	14q32.33	0.440264	1.48755e-24	3.72946e-22
NT5E	6q14.3	TBX6	16p11.2	0.440099	1.55437e-24	3.84888e-22
CADM4	19q13.31	SPACA4	19q13.33	0.437775	2.88723e-24	7.0621e-22
FAM3D	3p14.2	MYH14	19q13.33	0.437586	3.0364e-24	7.33748e-22
PITX1	5q31.1	ZBTB7C	18q21.1	0.437249	3.32021e-24	7.92779e-22
GTF2IRD1	7q11.23	SPINK5	5q32	0.435032	5.96026e-24	1.40641e-21
FUT2	19q13.33	USP6NL	10p14	0.433796	8.24521e-24	1.92296e-21
VEGFC	4q34.3	EPHX3	19p13.12	0.433323	9.33246e-24	2.15151e-21
GRHL3	1p36.11	PARD3	10p11.22-p11.21	0.432496	1.15815e-23	2.63966e-21
NCCRP1	19q13.2	PIK3C2B	1q32.1	0.430648	1.87253e-23	4.21638e-21
MSANTD3	9q31.1	CYP2C18	10q23.33	0.430463	1.96479e-23	4.33054e-21
ASPG	14q32.33	ST6GALNAC1	17q25.1	0.429712	2.38616e-23	5.2021e-21
TBX6	16p11.2	EMP2	16p13.13	0.428934	2.91625e-23	6.25558e-21
SPACA4	19q13.33	ZNF750	17q25.3	0.428914	2.93177e-23	6.25558e-21
MYH14	19q13.33	FOXN1	17q11.2	0.427346	4.3872e-23	9.26254e-21
ZBTB7C	18q21.1	EPN3	17q21.33	0.42681	5.03253e-23	1.04059e-20
SPINK5	5q32	KRT13	17q21.2	0.426572	5.34835e-23	1.09461e-20
USP6NL	10p14	SLC13A4	7q33	0.426028	6.14623e-23	1.23275e-20
EPHX3	19p13.12	SPAG17	1p12	0.425951	6.26821e-23	1.24477e-20
PARD3	10p11.22-p11.21	DLG3	Xq13.1	0.425633	6.79758e-23	1.33666e-20
PIK3C2B	1q32.1	FAM83E	19q13.33	0.425559	6.92689e-23	1.34886e-20
CD276	15q24.1	TMPRSS4	11q23.3	0.425367	7.27372e-23	1.40278e-20
CYP2C18	10q23.33	GRID2IP	7p22.1	0.42465	8.73057e-23	1.65197e-20
ST6GALNAC1	17q25.1	KIAA1522	1p35.1	0.424081	1.00866e-22	1.89071e-20
EMP2	16p13.13	TACSTD2	1p32.1	0.422509	1.50116e-22	2.78785e-20
ZNF750	17q25.3	PHLDB3	19q13.31	0.422367	1.55599e-22	2.86316e-20
FOXN1	17q11.2	KRT78	12q13.13	0.420639	2.40278e-22	4.30291e-20
P3H1	1p34.2	PCP4L1	1q23.3	0.420412	2.54309e-22	4.51387e-20
EPN3	17q21.33	TMEM125	1p34.2	0.419239	3.40988e-22	5.94713e-20
KRT13	17q21.2	LRRC1	6p12.1	0.4191	3.53022e-22	6.10394e-20
STARD3NL	7p14-p13	CSTA	3q21.1	0.418455	4.14587e-22	7.10716e-20
SLC13A4	7q33	EPS8L1	19q13.42	0.417058	5.86443e-22	9.8019e-20
SPAG17	1p12	HLF	17q22	0.416251	7.16045e-22	1.18692e-19
DLG3	Xq13.1	TMEM184A	7p22.3	0.416121	7.39372e-22	1.21554e-19
FAM83E	19q13.33	LYPD2	8q24.3	0.415479	8.66229e-22	1.41252e-19
TMPRSS4	11q23.3	TMPRSS11A	4q13.2	0.415432	8.76347e-22	1.41749e-19
ITGA5	12q13.13	RASSF5	1q32.1	0.415374	8.89024e-22	1.42649e-19
GRID2IP	7p22.1	CARD14	17q25.3	0.415167	9.35472e-22	1.48911e-19
KIAA1522	1p35.1	CEBPA	19q13.11	0.413712	1.33719e-21	2.11181e-19
TACSTD2	1p32.1	SPRR3	1q21.3	0.413533	1.39715e-21	2.18927e-19
PHLDB3	19q13.31	CCDC120	Xp11.23	0.412411	1.83769e-21	2.85725e-19
TGFBI	5q31.1	SOX21	13q32.1	0.410527	2.90557e-21	4.48285e-19
NUDCD1	8q23.1	SLC44A2	19p13.2	0.41023	3.12204e-21	4.78005e-19
KRT78	12q13.13	SH2D4A	8p21.3	0.410094	3.22626e-21	4.9022e-19
PCP4L1	1q23.3	ILDR1	3q13.33	0.409233	3.97247e-21	5.94596e-19
PPP1R18	6p21.33	RAB5B	12q13.2	0.408905	4.29964e-21	6.388e-19
TMEM125	1p34.2	CYP4F12	19p13.12	0.408246	5.03843e-21	7.40407e-19
LRRC1	6p12.1	CASZ1	1p36.22	0.408088	5.23336e-21	7.6062e-19
CSTA	3q21.1	SUSD4	1q41	0.407942	5.42038e-21	7.82133e-19
CYRIB	8q24.21	CEACAM5	19q13.2	0.407876	5.50689e-21	7.8894e-19
PIP4P2	8q21.3	HS3ST6	16p13.3	0.407122	6.59971e-21	9.25667e-19
EPS8L1	19q13.42	PRSS8	16p11.2	0.405765	9.1279e-21	1.26261e-18
HLF	17q22	ESRP2	16q22.1	0.405331	1.01217e-20	1.39049e-18
TMEM184A	7p22.3	PLEKHG6	12p13.31	0.405201	1.04406e-20	1.42454e-18
LYPD2	8q24.3	ABHD17C	15q25.1	0.404715	1.17203e-20	1.58834e-18
TMPRSS11A	4q13.2	TMPRSS2	21q22.3	0.404482	1.23878e-20	1.66753e-18
RASSF5	1q32.1	LIPH	3q27.2	0.404343	1.28036e-20	1.71201e-18
CARD14	17q25.3	ULK3	15q24.1	0.403418	1.59409e-20	2.11739e-18
CEBPA	19q13.11	ARHGAP23	17q12	0.39992	3.62874e-20	4.69559e-18
SPRR3	1q21.3	PLEKHA7	11p15	0.399872	3.6697e-20	4.71815e-18
CCDC120	Xp11.23	USP54	10q22.2	0.398434	5.13233e-20	6.55664e-18
SOX21	13q32.1	B3GNT8	19q13.2	0.398136	5.49976e-20	6.93766e-18
SLC44A2	19p13.2	SEMA4A	1q22	0.398033	5.63385e-20	7.06238e-18
SH2D4A	8p21.3	SCNN1G	16p12.2	0.395956	9.11152e-20	1.12116e-17
FKBP14	7p14.3	RMND5B	5q35.3	0.395899	9.233e-20	1.12918e-17
ILDR1	3q13.33	EPB41L1	20q11.23	0.39526	1.06965e-19	1.28467e-17
RAB5B	12q13.2	PRR15L	17q21.32	0.394885	1.16592e-19	1.38372e-17
CYP4F12	19p13.12	EPB41L4A	5q22.1-q22.2	0.394818	1.18419e-19	1.39713e-17
EVA1A	2p12	NLRX1	11q23.3	0.394431	1.294e-19	1.50894e-17
CASZ1	1p36.22	SPNS2	17p13.2	0.394261	1.34564e-19	1.56009e-17
SUSD4	1q41	TP53INP2	20q11.22	0.393465	1.6145e-19	1.86103e-17
CEACAM5	19q13.2	RIPK4	21q22.3	0.393189	1.72002e-19	1.96088e-17
APLN	Xq26.1	NECTIN4	1q23.3	0.393187	1.72067e-19	1.96088e-17
PRPS1	Xq22.3	RHBDL2	1p34.3	0.390336	3.29067e-19	3.6872e-17
HS3ST6	16p13.3	RARG	12q13.13	0.387658	6.01565e-19	6.62944e-17
PDPN	1p36.21	ACOX1	17q25.1	0.387243	6.60116e-19	7.23494e-17
PRSS8	16p11.2	SEC1P	19q13.33	0.387203	6.66013e-19	7.2599e-17
ESRP2	16q22.1	ELF5	11p13	0.387161	6.72305e-19	7.28887e-17
PLEKHG6	12p13.31	FGFR3	4p16.3	0.385884	8.94302e-19	9.49049e-17
ABHD17C	15q25.1	OCLN	5q13.2	0.385812	9.08761e-19	9.55679e-17
TMPRSS2	21q22.3	LARP4B	10p15.3	0.385805	9.10079e-19	9.55679e-17
LIPH	3q27.2	VILL	3p22.2	0.385446	9.85894e-19	1.0299e-16
ULK3	15q24.1	RAB11FIP1	8p11.23	0.38492	1.10816e-18	1.14568e-16
CAV1	7q31.2	BICDL1	12q24.23	0.38472	1.15861e-18	1.19171e-16
PRSS23	11q14.2	ZBTB7B	1q21.3	0.384337	1.26124e-18	1.27761e-16
PLOD3	7q22.1	ATG9B	7q36.1	0.383071	1.66878e-18	1.67354e-16
ARHGAP23	17q12	GPC1-AS1		0.381827	2.19514e-18	2.16886e-16
PLEKHA7	11p15	STAT3	17q21.2	0.381585	2.315e-18	2.26497e-16
USP54	10q22.2	CDC42BPG	11q13.1	0.380641	2.84696e-18	2.71912e-16
THBS1	15q14	AHDC1	1p36.11-p35.3	0.380097	3.20675e-18	3.04823e-16
B3GNT8	19q13.2	RHOV	15q15.1	0.378719	4.33085e-18	4.07812e-16
SEMA4A	1q22	PAOX	10q26.3	0.37866	4.38623e-18	4.11097e-16
COLGALT1	19p13.11	FAAH2	Xp11.21	0.37856	4.48227e-18	4.18144e-16
DKK 3.00	11p15.3	SGPP2	2q36.1	0.37851	4.53203e-18	4.20828e-16
SCNN1G	16p12.2	CSTB	21q22.3	0.378261	4.78372e-18	4.42153e-16
RMND5B	5q35.3	SORT1	1p13.3	0.37804	5.01838e-18	4.58377e-16
SLC22A4	5q31.1	MUC21	6p21.33	0.377635	5.47858e-18	4.96197e-16
OAF	11q23.3	CYP 20.00	10q26.3	0.376505	6.9954e-18	6.20826e-16
EPB41L1	20q11.23	FBXL16	16p13.3	0.375618	8.46893e-18	7.45006e-16
CSGALNACT2	10q11.21	KRT80	12q13.13	0.375237	9.19226e-18	8.05106e-16
PRR15L	17q21.32	N4BP3	5q35.3	0.374751	1.02031e-17	8.82088e-16
EPB41L4A	5q22.1-q22.2	CEACAM7	19q13.2	0.374368	1.10746e-17	9.49247e-16
MYDGF	19p13.3	LDLRAD1	1p32.3	0.37424	1.13825e-17	9.69545e-16
NLRX1	11q23.3	BCAS1	20q13.2	0.37394	1.2137e-17	1.02297e-15
SPNS2	17p13.2	NBEAL2	3p21.31	0.37394	1.21387e-17	1.02297e-15
TP53INP2	20q11.22	EPB41L4A-DT	5q22.2	0.373815	1.24674e-17	1.04627e-15
RIPK4	21q22.3	KAZN	1p36.21	0.373252	1.40586e-17	1.17001e-15
NECTIN4	1q23.3	AFTPH	2p14	0.372558	1.63013e-17	1.34549e-15
ACOT9	Xp22.11	ATP6V0A1	17q21.2	0.372013	1.83019e-17	1.48616e-15
SLC25A32	8q22.3	TRIM29	11q23.3	0.371609	1.99416e-17	1.6063e-15
RHBDL2	1p34.3	JMJD7-PLA2G4B	15q15.1	0.371442	2.06609e-17	1.65758e-15
RAB29	1q32.1	XKRX	Xq22.1	0.371325	2.11779e-17	1.69229e-15
GPX8	5q11.2	DUOXA2	15q21.1	0.37078	2.3773e-17	1.88465e-15
RARG	12q13.13	KRT4	12q13.13	0.370077	2.75796e-17	2.17781e-15
ACOX1	17q25.1	MAPK13	6p21.31	0.368937	3.50621e-17	2.73635e-15
SEC1P	19q13.33	AATBC	21q22.3	0.368827	3.58833e-17	2.78958e-15
ELF5	11p13	SCEL	13q22.3	0.368659	3.71706e-17	2.8785e-15
INHBA	7p14.1	EHF	11p13	0.368444	3.88822e-17	2.99946e-15
PDGFC	4q32.1	FAM3B	21q22.3	0.367844	4.40994e-17	3.38889e-15
GNA12	7p22.3-p22.2	BLNK	10q24.1	0.367756	4.49182e-17	3.4383e-15
FGFR3	4p16.3	C6ORF132	6p21.1	0.366874	5.40059e-17	4.07217e-15
OCLN	5q13.2	LMO7	13q22.2	0.366273	6.12124e-17	4.58111e-15
LARP4B	10p15.3	MVK	12q24.11	0.365984	6.5009e-17	4.84716e-15
VILL	3p22.2	PIGN	18q21.33	0.365756	6.81639e-17	5.04489e-15
LPCAT1	5p15.33	ACP3	3q22.1	0.365724	6.86263e-17	5.06044e-15
RAB11FIP1	8p11.23	VSIG10L	19q13.41	0.365562	7.09713e-17	5.19515e-15
BICDL1	12q24.23	LNX1	4q12	0.365248	7.57521e-17	5.50493e-15
FAM225A	9q32	ATP6V0A4	7q34	0.365092	7.82482e-17	5.66579e-15
CYTOR	2p11.2	EVA1C	21q22.11	0.364898	8.14553e-17	5.8768e-15
ZBTB7B	1q21.3	SYTL1	1p36.11	0.364713	8.46482e-17	6.08526e-15
ABL2	1q25.2	TMC5	16p12.3	0.364238	9.33777e-17	6.66504e-15
ATG9B	7q36.1	RAB11FIP4	17q11.2	0.363939	9.93246e-17	7.03941e-15
PLAU	10q22.2	MANSC1	12p13.2	0.3638	1.02234e-16	7.19904e-15
HSPA5	9q33.3	UNC13B	9p13.3	0.363797	1.02295e-16	7.19904e-15
GPC1-AS1		HDAC5	17q21.31	0.36286	1.24088e-16	8.6418e-15
FLRT2	14q31.3	IL1RN	2q14.1	0.362418	1.35892e-16	9.43109e-15
STAT3	17q21.2	FAM214A	15q21.2-q21.3	0.361754	1.55734e-16	1.07339e-14
P4HA1	10q22.1	TTC39A	1p32.3	0.361357	1.68917e-16	1.15237e-14
C11ORF24	11q13.2	MAL2	8q24.12	0.361015	1.81153e-16	1.23166e-14
POGLUT2	13q33.1	CEACAM6	19q13.2	0.360274	2.10736e-16	1.42314e-14
MAP7D3	Xq26.3	CPEB3	10q23.32	0.360146	2.16318e-16	1.45594e-14
CDC42BPG	11q13.1	SPTSSB	3q26.1	0.359936	2.25762e-16	1.51442e-14
AHDC1	1p36.11-p35.3	SLC25A10	17q25.3	0.359896	2.27606e-16	1.51967e-14
TMEM263	12q23.3	LYPD3	19q13.31	0.359886	2.28061e-16	1.51967e-14
RHOV	15q15.1	DOP1B	21q22.12	0.359531	2.45146e-16	1.62811e-14
PAOX	10q26.3	ALDH3A1	17p11.2	0.359331	2.55336e-16	1.69019e-14
FAAH2	Xp11.21	EPHA1	7q34-q35	0.358024	3.3281e-16	2.17432e-14
SGPP2	2q36.1	SH3BGRL2	6q14.1	0.357507	3.69499e-16	2.3984e-14
CSTB	21q22.3	CYSRT1	9q34.3	0.35672	4.33038e-16	2.80176e-14
CCBE1	18q21.32	CRYBG2	1p36.11	0.356526	4.50284e-16	2.90397e-14
SORT1	1p13.3	TMEM45B	11q24.3	0.355829	5.18013e-16	3.33006e-14
KATNAL1	13q12.3	POU2F3	11q23.3	0.355571	5.45482e-16	3.49544e-14
MUC21	6p21.33	FOXO4	Xq13.1	0.355502	5.53056e-16	3.53269e-14
IGFBP7	4q12	ANKRD22	10q23.31	0.355298	5.76154e-16	3.66854e-14
MSC	8q13.3	KRT33A	17q21.2	0.355193	5.8844e-16	3.73376e-14
OSTM1	6q21	C1ORF210	1p34.2	0.35511	5.98228e-16	3.77316e-14
SSR3	3q25.31	CLIC3	9q34.3	0.354944	6.18495e-16	3.88876e-14
CYP 20.00	10q26.3	TMPRSS11B	4q13.2	0.354652	6.55724e-16	4.10996e-14
RPSAP52	12q14.3	UPK3B	7q11.23	0.354153	7.24345e-16	4.52592e-14
FBXL16	16p13.3	CHP1	15q15.1	0.354123	7.28737e-16	4.53921e-14
KRT80	12q13.13	MFSD4A	1q32.1	0.353895	7.62669e-16	4.73587e-14
LRRC8C	1p22.2	GRAMD1C	3q13.31	0.353765	7.82721e-16	4.84538e-14
TNFAIP6	2q23.3	LDHD	16q23.1	0.353739	7.8679e-16	4.85558e-14
N4BP3	5q35.3	SULT2B1	19q13.33	0.353598	8.09193e-16	4.97852e-14
DYRK3	1q32.1	LGI3	8p21.3	0.353474	8.29384e-16	5.08714e-14
CEACAM7	19q13.2	CAPN14	2p23.1	0.35325	8.67207e-16	5.30292e-14
LDLRAD1	1p32.3	ANKRD65	1p36.33	0.353092	8.94768e-16	5.45482e-14
RAP1B	12q15	SPINT1	15q15.1	0.353022	9.07324e-16	5.51461e-14
BCAS1	20q13.2	STAP2	19p13.3	0.352868	9.35546e-16	5.66895e-14
NBEAL2	3p21.31	SMAGP	12q13.13	0.352837	9.41416e-16	5.68734e-14
EPB41L4A-DT	5q22.2	PLA2G3	22q12.2	0.352796	9.48955e-16	5.71567e-14
PLOD1	1p36.22	CYP2C19	10q23.33	0.352461	1.01426e-15	6.03651e-14
KAZN	1p36.21	NYNRIN	14q12	0.352248	1.058e-15	6.25969e-14
FAM225B	9q32	TECR	19p13.12	0.351388	1.25438e-15	7.29247e-14
AFTPH	2p14	TLE3	15q23	0.350028	1.63985e-15	9.50592e-14
ACTN1	14q24.1	MISP3	19p13.12	0.349549	1.80193e-15	1.03557e-13
EIF5A2	3q26.2	C2ORF15	2q11.2	0.349475	1.82829e-15	1.04771e-13
L3HYPDH	14q23.1	MAL	2q11.1	0.349292	1.89494e-15	1.08281e-13
ATP6V0A1	17q21.2	POLR2J4	7p13	0.349229	1.91865e-15	1.09325e-13
SERPINE1	7q22.1	MAPK3	16p11.2	0.348885	2.05241e-15	1.16286e-13
TRIM29	11q23.3	TMEM254	10q22.3	0.348837	2.07168e-15	1.17047e-13
JMJD7-PLA2G4B	15q15.1	PRRG2	19q13.33	0.348813	2.08142e-15	1.17163e-13
XKRX	Xq22.1	DUOX2	15q21.1	0.348645	2.15108e-15	1.20515e-13
SRPX	Xp11.4	CDS1	4q21.23	0.34845	2.23469e-15	1.2485e-13
DUOXA2	15q21.1	KLK11	19q13.41	0.348285	2.30785e-15	1.28579e-13
KRT4	12q13.13	ACTG1P25	1q32.1	0.347593	2.64142e-15	1.45547e-13
MT2A	16q13	GPLD1	6p22.3	0.347359	2.765e-15	1.51939e-13
ANTXR2	4q21.21	PRSS22	16p13.3	0.346258	3.42493e-15	1.86668e-13
MAPK13	6p21.31	EVPLL	17p11.2	0.346169	3.48462e-15	1.89407e-13
AATBC	21q22.3	HOOK1	1p32.1	0.345086	4.29679e-15	2.31048e-13
SCEL	13q22.3	MSMB	10q11.22	0.344135	5.16242e-15	2.76114e-13
EHF	11p13	PANK1	10q23.31	0.343976	5.32284e-15	2.83937e-13
FAM3B	21q22.3	IL20RA	6q23.3	0.343927	5.37324e-15	2.85865e-13
BLNK	10q24.1	SLC34A3	9q34.3	0.343895	5.40586e-15	2.8684e-13
SDC3	1p35.2	ITSN2	2p23.3	0.343827	5.47663e-15	2.89828e-13
CALU	7q32.1	TLR5	1q41	0.343612	5.70873e-15	2.99738e-13
MMP14	14q11.2	DBNDD1	16q24.3	0.343536	5.79191e-15	3.03311e-13
C6ORF132	6p21.1	DHRS11	17q12	0.343267	6.09966e-15	3.18596e-13
LGALS1	22q13.1	UPK3BL1	7q22.1	0.34309	6.31047e-15	3.28751e-13
LMO7	13q22.2	SLC25A23	19p13.3	0.343068	6.33663e-15	3.29259e-13
MVK	12q24.11	OSBPL2	20q13.33	0.342773	6.70568e-15	3.46777e-13
LOXL2	8p21.3	ALDH5A1	6p22.3	0.342771	6.70836e-15	3.46777e-13
PIGN	18q21.33	CUL9	6p21.1	0.342728	6.76379e-15	3.48744e-13
ACP3	3q22.1	RPTN	1q21.3	0.342158	7.54281e-15	3.86865e-13
LAMC2	1q25.3	ECHDC2	1p32.3	0.342145	7.56101e-15	3.86865e-13
VSIG10L	19q13.41	KLF5	13q22.1	0.34169	8.24759e-15	4.19853e-13
SCG5	15q13.3	ACOX3	4p16.1	0.341605	8.38275e-15	4.24578e-13
LNX1	4q12	IKZF2	2q34	0.341398	8.7206e-15	4.3947e-13
ATP6V0A4	7q34	ARHGAP32	11q24.3	0.341094	9.24001e-15	4.64478e-13
EVA1C	21q22.11	GRAMD4	22q13.31	0.341079	9.26749e-15	4.64695e-13
SYTL1	1p36.11	RAB40C	16p13.3	0.340966	9.46896e-15	4.73613e-13
SDCBP	8q12.1	POF1B	Xq21.1	0.340716	9.93001e-15	4.94209e-13
TMC5	16p12.3	CALML3	10p15.1	0.340548	1.02529e-14	5.09016e-13
TLL1	4q32.3	PCDH1	5q31.3	0.340256	1.08359e-14	5.32683e-13
RAB11FIP4	17q11.2	KMT5A	12q24.31	0.339539	1.2414e-14	6.07289e-13
MANSC1	12p13.2	GID8	20q13.33	0.339492	1.25265e-14	6.11298e-13
UNC13B	9p13.3	PITPNM3	17p13.2-p13.1	0.339017	1.37028e-14	6.65465e-13
PDCD1LG2	9p24.1	MAGI1	3p14.1	0.338498	1.51154e-14	7.27026e-13
DERL1	8q24.13	COA3	17q21.2	0.338224	1.59174e-14	7.61944e-13
HDAC5	17q21.31	LCN2	9q34.11	0.338185	1.60349e-14	7.65742e-13
IL1RN	2q14.1	BEST2	19p13.13	0.338082	1.63473e-14	7.78805e-13
TNFRSF12A	16p13.3	RAB3D	19p13.2	0.337768	1.73429e-14	8.22331e-13
FAM214A	15q21.2-q21.3	PGLYRP3	1q21.3	0.337706	1.75464e-14	8.29424e-13
TOR1A	9q34.11	PPFIA3	19q13.33	0.337281	1.90047e-14	8.94784e-13
EMP3	19q13.33	PAK4	19q13.2	0.337256	1.90947e-14	8.96912e-13
TTC39A	1p32.3	DHCR24	1p32.3	0.337198	1.93031e-14	9.04586e-13
MAL2	8q24.12	ABLIM1	10q25.3	0.335993	2.41922e-14	1.11802e-12
SGTB	5q12.3	CUL3	2q36.2	0.335927	2.44959e-14	1.12946e-12
CEACAM6	19q13.2	RALGPS1	9q33.3	0.335835	2.49181e-14	1.1413e-12
CPEB3	10q23.32	SERPINB11	18q21.33	0.335564	2.62106e-14	1.19751e-12
SPTSSB	3q26.1	EXPH5	11q22.3	0.335098	2.85948e-14	1.29849e-12
SLC25A10	17q25.3	KRT23	17q21.2	0.33489	2.97246e-14	1.34276e-12
LYPD3	19q13.31	EFS	14q11.2	0.334205	3.37624e-14	1.51155e-12
DOP1B	21q22.12	TTYH1	19q13.42	0.334079	3.45589e-14	1.54376e-12
ALDH3A1	17p11.2	REN	1q32.1	0.333936	3.54921e-14	1.58192e-12
RBM18	9q33.2	MREG	2q35	0.333909	3.56664e-14	1.58616e-12
PXN	12q24.23	CNKSR3	6q25.2	0.333436	3.89381e-14	1.72022e-12
TMEFF1	9q31.1	CDH26	20q13.33	0.33322	4.0523e-14	1.78631e-12
EPHA1	7q34-q35	EPN2	17p11.2	0.333103	4.14101e-14	1.81346e-12
AMIGO2	12q13.11	IL34	16q22.1	0.333047	4.18431e-14	1.82843e-12
SH3BGRL2	6q14.1	ZDHHC13	11p15.1	0.332804	4.37671e-14	1.9042e-12
CYSRT1	9q34.3	AMN	14q32.32	0.332659	4.49499e-14	1.95143e-12
CRYBG2	1p36.11	SFTA2	6p21.33	0.332071	5.01015e-14	2.1657e-12
TMEM45B	11q24.3	GPRIN2	10q11.22	0.331893	5.17781e-14	2.23336e-12
POU2F3	11q23.3	SCAMP2	15q24.1	0.331679	5.38525e-14	2.30795e-12
FOXO4	Xq13.1	MUC4	3q29	0.331606	5.45822e-14	2.33423e-12
ANKRD22	10q23.31	RAB11A	15q22.31	0.331508	5.55715e-14	2.37148e-12
KRT33A	17q21.2	TCHP	12q24.11	0.331333	5.73986e-14	2.43987e-12
EDNRA	4q31.22-q31.23	EDAR	2q13	0.331331	5.74172e-14	2.43987e-12
C1ORF210	1p34.2	DEGS2	14q32.2	0.330825	6.29995e-14	2.66578e-12
CLIC3	9q34.3	HOOK2	19p13.13	0.329199	8.48253e-14	3.58177e-12
TMPRSS11B	4q13.2	BCO1	16q23.2	0.329111	8.62077e-14	3.63249e-12
UPK3B	7q11.23	MINDY1	1q21.3	0.328718	9.26033e-14	3.88566e-12
CHP1	15q15.1	SLC9A4	2q12.1	0.328661	9.35622e-14	3.9177e-12
MFSD4A	1q32.1	LRRC8B	1p22.2	0.328603	9.45579e-14	3.95114e-12
GRAMD1C	3q13.31	CYB561	17q23.3	0.32844	9.73989e-14	4.06139e-12
LDHD	16q23.1	KIAA1671	22q11.23	0.32764	1.12638e-13	4.64854e-12
SULT2B1	19q13.33	GCOM1	15q21.3	0.327154	1.22997e-13	5.05523e-12
LGI3	8p21.3	MTA3	2p21	0.326974	1.27066e-13	5.2118e-12
CAPN14	2p23.1	POLR2J3	7q22.1	0.326674	1.34162e-13	5.46929e-12
ANKRD65	1p36.33	ARSF	Xp22.33	0.326659	1.34516e-13	5.4726e-12
SPINT1	15q15.1	LRCH4	7q22.1	0.326625	1.35344e-13	5.49512e-12
STAP2	19p13.3	KLK13	19q13.41	0.326098	1.48846e-13	6.03112e-12
SMAGP	12q13.13	FAM83C	20q11.22	0.325903	1.54164e-13	6.22144e-12
PLA2G3	22q12.2	ARHGEF19	1p36.13	0.325579	1.63445e-13	6.54335e-12
CTNNAL1	9q31.3	KIAA1217	10p12.2-p12.1	0.325053	1.79647e-13	7.17767e-12
CLMP	11q24.1	PLXNB1	3p21.31	0.32499	1.81694e-13	7.23065e-12
PDLIM7	5q35.3	RNF183	9q32	0.324721	1.90679e-13	7.55819e-12
CYP2C19	10q23.33	CRB3	19p13.3	0.324298	2.05699e-13	8.08962e-12
EXT1	8q24.11	C10ORF95	10q24.32	0.324143	2.11483e-13	8.30081e-12
NYNRIN	14q12	EPHB6	7q34	0.323951	2.18898e-13	8.57506e-12
STC2	5q35.2	ATP13A5	3q29	0.323505	2.37024e-13	9.26704e-12
PDE7A	8q13.1	TAS1R3	1p36.33	0.323461	2.38929e-13	9.32336e-12
ADAMTS6	5q12.3	TMPRSS11BNL	4q13.2	0.323373	2.42704e-13	9.45227e-12
SPOCK1	5q31.2	RUFY3	4q13.3	0.323295	2.46089e-13	9.53545e-12
IL11	19q13.42	CYP2W1	7p22.3	0.323082	2.55625e-13	9.84083e-12
TECR	19p13.12	SLC15A1	13q32.2-q32.3	0.322905	2.63805e-13	1.01363e-11
TLE3	15q23	SMARCD2	17q23.3	0.32283	2.67369e-13	1.02536e-11
BAG2	6p12.1	DKK 4.00	8p11.21	0.32221	2.98557e-13	1.13627e-11
COL13A1	10q22.1	FARP2	2q37.3	0.321903	3.15307e-13	1.19775e-11
MISP3	19p13.12	CD9	12p13.31	0.321578	3.33969e-13	1.26385e-11
C2ORF15	2q11.2	PTPN13	4q21.3	0.321361	3.47079e-13	1.30853e-11
MAL	2q11.1	FAM222A	12q24.11	0.321279	3.52195e-13	1.32532e-11
POLR2J4	7p13	CARMIL3	14q11.2	0.320824	3.81709e-13	1.42304e-11
GNB4	3q26.33	PRICKLE4	6p21.1	0.320196	4.26467e-13	1.58401e-11
MAPK3	16p11.2	NRTN	19p13.3	0.319749	4.61398e-13	1.71058e-11
TMEM254	10q22.3	MALL	2q13	0.319215	5.06858e-13	1.86876e-11
PRRG2	19q13.33	DENND2D	1p13.3-p13.2	0.318817	5.43586e-13	1.99113e-11
PHLDB1	11q23.3	MPP7	10p12.1	0.318473	5.77386e-13	2.10763e-11
DUOX2	15q21.1	CEACAM1	19q13.2	0.318207	6.04877e-13	2.20182e-11
CDS1	4q21.23	NDRG2	14q11.2	0.318062	6.2052e-13	2.25059e-11
KLK11	19q13.41	CASTOR1	22q12.2	0.317671	6.64334e-13	2.40082e-11
FCGR2A	1q23.3	CLDN7	17p13.1	0.317585	6.7445e-13	2.42863e-11
SGCB	4q12	LYNX1	8q24.3	0.317013	7.45252e-13	2.67397e-11
FHL2	2q12.2	NR2F6	19p13.11	0.316628	7.96952e-13	2.84421e-11
ACTG1P25	1q32.1	CAMSAP3	19p13.2	0.316189	8.60239e-13	3.05919e-11
GPLD1	6p22.3	CD24	6q21	0.316145	8.66738e-13	3.07684e-11
NME7	1q24.2	CYP2F1	19q13.2	0.316099	8.73762e-13	3.09084e-11
AP1M1	19p13.11	MYO5C	15q21.2	0.315749	9.28385e-13	3.27828e-11
PRSS22	16p13.3	ZNF185	Xq28	0.315726	9.32218e-13	3.28603e-11
EVPLL	17p11.2	C11ORF52	11q23.1	0.315706	9.35362e-13	3.29132e-11
LAMC1	1q25.3	TC2N	14q32.12	0.315652	9.44284e-13	3.3111e-11
TTLL11	9q33.2	FOXA1	14q21.1	0.315215	1.01857e-12	3.54677e-11
CSF2	5q31.1	CTNND1	11q12.1	0.315049	1.04823e-12	3.64373e-11
HOOK1	1p32.1	NT5C2	10q24.32-q24.33	0.315025	1.0526e-12	3.6526e-11
LIMA1	12q13.12	MAGIX	Xp11.23	0.314721	1.10935e-12	3.84288e-11
MSMB	10q11.22	TCEA3	1p36.12	0.314686	1.11615e-12	3.85975e-11
PANK1	10q23.31	PLBD1	12p13.1	0.314518	1.14897e-12	3.96643e-11
IL20RA	6q23.3	PAIP2B	2p13.3	0.314399	1.17286e-12	4.02119e-11
SLC34A3	9q34.3	AGFG2	7q22.1	0.314204	1.21298e-12	4.14459e-11
ITSN2	2p23.3	SREBF1	17p11.2	0.313783	1.30413e-12	4.42586e-11
FHOD1	16q22.1	TTC22	1p32.3	0.313653	1.33364e-12	4.51839e-11
CCT2	12q15	FA2H	16q23.1	0.313635	1.33787e-12	4.52507e-11
TLR5	1q41	YPEL3	16p11.2	0.313234	1.43331e-12	4.80734e-11
DBNDD1	16q24.3	DBP	19q13.33	0.31315	1.45427e-12	4.86948e-11
DHRS11	17q12	TMPRSS11F	4q13.2	0.313122	1.46126e-12	4.88477e-11
UPK3BL1	7q22.1	SYNGR1	22q13.1	0.312992	1.49432e-12	4.98695e-11
SLC25A23	19p13.3	GTF3C2	2p23.3	0.312982	1.49692e-12	4.98731e-11
OSBPL2	20q13.33	ATP10B	5q34	0.312921	1.51252e-12	5.02263e-11
ALDH5A1	6p22.3	SLC4A11	20p13	0.312785	1.54824e-12	5.12426e-11
CUL9	6p21.1	LEXM	1p32.3	0.312268	1.69166e-12	5.56224e-11
AIDA	1q41	NMU	4q12	0.311993	1.77341e-12	5.79305e-11
RPTN	1q21.3	PHLPP1	18q21.33	0.311565	1.90792e-12	6.19211e-11
ECHDC2	1p32.3	GALNT12	9q22.33	0.311106	2.06342e-12	6.6644e-11
LAMA3	18q11.2	SAMD12	8q24.11-q24.12	0.310679	2.2189e-12	7.15505e-11
KLF5	13q22.1	CRISP3	6p12.3	0.310605	2.24727e-12	7.23492e-11
SLC39A14	8p21.3	ANO8	19p13.11	0.310576	2.25819e-12	7.25843e-11
ACOX3	4p16.1	ARHGEF26	3q25.2	0.310229	2.3956e-12	7.6755e-11
ST3GAL2	16q22.1	NOXO1	16p13.3	0.310193	2.41022e-12	7.71e-11
IKZF2	2q34	DBI	2q14.2	0.310028	2.4785e-12	7.89069e-11
ARHGAP32	11q24.3	PPP1R3D	20q13.33	0.309994	2.49323e-12	7.92501e-11
GRAMD4	22q13.31	VGLL1	Xq26.3	0.309662	2.63755e-12	8.34203e-11
RAB40C	16p13.3	DAPL1	2q24.1	0.309654	2.64107e-12	8.34203e-11
COPS8	2q37.3	ACSS2	20q11.22	0.309244	2.83122e-12	8.91456e-11
POF1B	Xq21.1	REPIN1	7q36.1	0.309083	2.90936e-12	9.14625e-11
CALML3	10p15.1	PAX9	14q13.3	0.309063	2.91934e-12	9.16325e-11
CTSL	9q21.33	KATNIP	16p12.1	0.309025	2.93811e-12	9.20777e-11
BFAR	16p13.12	CLEC16A	16p13.13	0.308861	3.02056e-12	9.422e-11
ARHGAP29	1p22.1	AADACL2	3q25.1	0.308774	3.06515e-12	9.54623e-11
PCDH1	5q31.3	KLF3	4p14	0.308671	3.11917e-12	9.68438e-11
CAVIN3	11p15.4	RMND5A	2p11.2	0.308571	3.17249e-12	9.81954e-11
KMT5A	12q24.31	CLCA4	1p22.3	0.308138	3.41284e-12	1.0531e-10
GID8	20q13.33	JMY	5q14.1	0.307556	3.76419e-12	1.15441e-10
BASP1	5p15.1	TRPV6	7q34	0.307526	3.78314e-12	1.15668e-10
PITPNM3	17p13.2-p13.1	FAM98C	19q13.2	0.307414	3.85521e-12	1.17692e-10
PRKAB2	1q21.1	PRODH	22q11.21	0.307172	4.0149e-12	1.22381e-10
MICAL2	11p15.3	KLB	4p14	0.306912	4.19431e-12	1.2727e-10
SLC29A1	6p21.1	ADGRF1	6p12.3	0.306844	4.24239e-12	1.28469e-10
MAGI1	3p14.1	SEC14L5	16p13.3	0.306802	4.27221e-12	1.29048e-10
ADSL	22q13.1	HPGD	4q34.1	0.306353	4.60652e-12	1.38313e-10
COA3	17q21.2	PPP1R13B	14q32.33	0.306335	4.62032e-12	1.3852e-10
LCN2	9q34.11	RABEP2	16p11.2	0.306008	4.87959e-12	1.4564e-10
BEST2	19p13.13	PLCD1	3p22.2	0.305738	5.10494e-12	1.51914e-10
PALS2	7p15.3	BCL11A	2p16.1	0.305588	5.2351e-12	1.55326e-10
RAB3D	19p13.2	KRT40	17q21.2	0.305354	5.44293e-12	1.60779e-10
PGLYRP3	1q21.3	SPRR1A	1q21.3	0.304975	5.79804e-12	1.71017e-10
RAB3IL1	11q12.2-q12.3	METTL9	16p12.2	0.304676	6.0945e-12	1.79497e-10
PPFIA3	19q13.33	TMPRSS13	11q23.3	0.304481	6.29529e-12	1.84328e-10
PAK4	19q13.2	MYO6	6q14.1	0.304016	6.80041e-12	1.98538e-10
DHCR24	1p32.3	ZBTB7A	19p13.3	0.303729	7.13159e-12	2.07622e-10
MICB	6p21.33	MXI1	10q25.2	0.30368	7.18975e-12	2.0869e-10
SLC39A13	11p11.2	ADAMTS17	15q26.3	0.303368	7.57089e-12	2.19119e-10
TBXA2R	19p13.3	JUP	17q21.2	0.303358	7.58423e-12	2.19189e-10
EXT2	11p11.2	OTX1	2p15	0.302927	8.14463e-12	2.33754e-10
FAP	2q24.2	SLC23A1	5q31.2	0.302925	8.14649e-12	2.33754e-10
ABLIM1	10q25.3	LMTK3	19q13.33	0.302502	8.73683e-12	2.49978e-10
CUL3	2q36.2	CC2D1A	19p13.12	0.302213	9.16324e-12	2.61432e-10
VIM	10p13	CYP2C9	10q23.33	0.30212	9.30411e-12	2.64699e-10
RALGPS1	9q33.3	NKPD1	19q13.32	0.301764	9.8662e-12	2.79576e-10
PARVA	11p15.3	B3GALT4	6p21.32	0.301762	9.86886e-12	2.79576e-10
SERPINB11	18q21.33	ANK3	10q21.2	0.30169	9.98608e-12	2.821e-10
SAR1A	10q22.1	MAP3K6	1p36.11	0.301523	1.02648e-11	2.88754e-10
EXPH5	11q22.3	ATP8B1	18q21.31	0.301494	1.03145e-11	2.89745e-10
SULF2	20q13.12	GTF3C1	16p12.1	0.301284	1.06768e-11	2.98252e-10
HAS2	8q24.13	OVOL1	11q13.1	0.301222	1.07851e-11	3.00439e-10
KRT23	17q21.2	ESPN	1p36.31	0.30117	1.08776e-11	3.02177e-10
FADS3	11q12.2	AQP5	12q13.12	0.300584	1.19739e-11	3.30344e-10
TPM3	1q21.3	EPS8L2	11p15.5	0.300561	1.20194e-11	3.31146e-10
APBB2	4p14-p13	PHACTR4	1p35.3	0.30049	1.21608e-11	3.3458e-10
EFS	14q11.2	LY6G6C	6p21.33	0.300409	1.23227e-11	3.38571e-10
TTYH1	19q13.42	ABHD5	3p21.33	0.300192	1.2769e-11	3.49875e-10
REN	1q32.1	RETSAT	2p11.2	0.300085	1.29941e-11	3.55557e-10
MREG	2q35	CLCN3	4q33	0.29981	1.35896e-11	3.69833e-10
MARVELD1	10q24.2	RNF39	6p22.1	0.299678	1.3886e-11	3.77302e-10
FSIP1	15q14	IL36A	2q14.1	0.299659	1.39308e-11	3.77582e-10
CNKSR3	6q25.2	MBTD1	17q21.33	0.299616	1.40285e-11	3.79717e-10
CDH26	20q13.33	RANBP9	6p23	0.29911	1.52347e-11	4.10703e-10
CALD1	7q33	CNFN	19q13.2	0.299061	1.53558e-11	4.13411e-10
FGF5	4q21.21	CD164L2	1p36.11	0.298943	1.56528e-11	4.20842e-10
EPN2	17p11.2	GTF2IP1	7q11.23	0.298696	1.62946e-11	4.35761e-10
IL34	16q22.1	SEMA3F	3p21.31	0.298627	1.64783e-11	4.39503e-10
FSTL3	19p13.3	HTR3A	11q23.2	0.298343	1.72588e-11	4.59097e-10
ZDHHC13	11p15.1	IYD	6q25.1	0.298207	1.76443e-11	4.68732e-10
AMN	14q32.32	FAM135A	6q13	0.298185	1.77052e-11	4.69727e-10
SEC22C	3p22.1	EPB41	1p35.3	0.298027	1.81667e-11	4.80697e-10
SFTA2	6p21.33	TOM1L2	17p11.2	0.298	1.82447e-11	4.82126e-10
GPRIN2	10q11.22	ADH7	4q23	0.297967	1.83427e-11	4.84078e-10
ILK	11p15.4	CYP4F22	19p13.12	0.297879	1.86058e-11	4.89733e-10
FN1	2q35	SASH1	6q24.3-q25.1	0.297209	2.07398e-11	5.43763e-10
SCAMP2	15q24.1	S100P	4p16.1	0.297158	2.09108e-11	5.47531e-10
MUC4	3q29	TEAD3	6p21.31	0.297017	2.13929e-11	5.57968e-10
RAB11A	15q22.31	PRKX	Xp22.33	0.296964	2.15767e-11	5.62031e-10
TCHP	12q24.11	FBXO34	14q22.3	0.296883	2.18603e-11	5.68679e-10
EDAR	2q13	IKBKE	1q32.1	0.296797	2.21663e-11	5.75893e-10
C1QTNF6	22q12.3	PRKCH	14q23.1	0.296786	2.22033e-11	5.76107e-10
DEGS2	14q32.2	MTMR1	Xq28	0.296655	2.26777e-11	5.86143e-10
HOOK2	19p13.13	BCL3	19q13.32	0.296488	2.32997e-11	5.99901e-10
BCO1	16q23.2	GRHL2	8q22.3	0.296406	2.36077e-11	6.0705e-10
PTX3	3q25.32	ECH1	19q13.2	0.29635	2.38212e-11	6.11756e-10
MINDY1	1q21.3	WNT4	1p36.12	0.296246	2.42258e-11	6.2135e-10
SLC9A4	2q12.1	CRYM	16p12.2	0.296078	2.48898e-11	6.36754e-10
LRRC8B	1p22.2	SERTAD2	2p14	0.296001	2.51982e-11	6.43002e-10
CYB561	17q23.3	SUOX	12q13.2	0.295951	2.54033e-11	6.47413e-10
FSD1L	9q31.2	E2F2	1p36.12	0.29591	2.55694e-11	6.5082e-10
TPM1	15q22.2	FDXR	17q25.1	0.295851	2.58163e-11	6.5627e-10
ITGB1	10p11.22	MTHFR	1p36.22	0.29559	2.69207e-11	6.82615e-10
TRIM32	9q33.1	BCKDHA	19q13.2	0.295364	2.79169e-11	7.0609e-10
KIAA1671	22q11.23	MIR600HG	9q33.3	0.294778	3.06651e-11	7.71705e-10
STK10	5q35.1	ALDH3A2	17p11.2	0.29464	3.13504e-11	7.87963e-10
GCOM1	15q21.3	MYCL	1p34.2	0.294531	3.19024e-11	7.98836e-10
MTA3	2p21	ARSH	Xp22.33	0.293725	3.62863e-11	9.0175e-10
ITGA6	2q31.1	FAM102A	9q34.11	0.293595	3.7048e-11	9.18506e-10
CDC42EP3	2p22.2	CES3	16q22.1	0.293556	3.72777e-11	9.2306e-10
POLR2J3	7q22.1	ATAD2B	2p24.1-p23.3	0.29345	3.79111e-11	9.36251e-10
ARSF	Xp22.33	GBP6	1p22.2	0.293444	3.79504e-11	9.36251e-10
LRCH4	7q22.1	KLK12	19q13.41	0.293194	3.9489e-11	9.70626e-10
KLK13	19q13.41	HID1	17q25.1	0.293177	3.95982e-11	9.72118e-10
SGPP1	14q23.2	CAMSAP1	9q34.3	0.293133	3.98746e-11	9.77707e-10
FAM83C	20q11.22	USH1G	17q25.1	0.293036	4.04968e-11	9.91751e-10
CAV2	7q31.2	CRNN	1q21.3	0.292596	4.34299e-11	1.05841e-09
KDELR3	22q13.1	DYNAP	18q21.2	0.292481	4.42262e-11	1.07521e-09
FEZ1	11q24.2	TOM1L1	17q22	0.292415	4.46913e-11	1.08389e-09
ARHGEF19	1p36.13	AEBP2	12p12.3	0.292332	4.52824e-11	1.09689e-09
KIAA1217	10p12.2-p12.1	ZNRF1	16q23.1	0.292318	4.53834e-11	1.09801e-09
HSP90B1	12q23.3	TMTC2	12q21.31	0.291697	5.00767e-11	1.20575e-09
PLXNB1	3p21.31	ZBTB42	14q32.33	0.291239	5.38404e-11	1.28557e-09
BEND6	6p12.1	TET2	4q24	0.291166	5.4459e-11	1.29725e-09
RNF183	9q32	TRIM24	7q33-q34	0.29085	5.72506e-11	1.3557e-09
KIAA1586	6p12.1	PDCD4	10q25.2	0.290819	5.75239e-11	1.35896e-09
CEMIP2	9q21.13	PARD6B	20q13.13	0.290766	5.80116e-11	1.36726e-09
MSRB3	12q14.3	KCNK7	11q13.1	0.290634	5.92327e-11	1.39277e-09
CRB3	19p13.3	DTX2	7q11.23	0.290526	6.02433e-11	1.41368e-09
C10ORF95	10q24.32	FRAT1	10q24.1	0.290417	6.12896e-11	1.43608e-09
EPHB6	7q34	SH3YL1	2p25.3	0.290371	6.17376e-11	1.44489e-09
ATP13A5	3q29	PRSS36	16p11.2	0.290282	6.26065e-11	1.46181e-09
TAS1R3	1p36.33	PMVK	1q21.3	0.290203	6.33925e-11	1.47844e-09
TMPRSS11BNL	4q13.2	KLHDC7A	1p36.13	0.28979	6.76387e-11	1.57017e-09
PFN1	17p13.2	ARAP2	4p14	0.28963	6.93566e-11	1.60503e-09
RUFY3	4q13.3	HTR3B	11q23.2	0.289628	6.93803e-11	1.60503e-09
SLC20A1	2q14.1	ZNF552	19q13.43	0.289257	7.35446e-11	1.6955e-09
RNF216P1	7p22.1	GPT2	16q11.2	0.289043	7.60446e-11	1.75112e-09
FOXL1	16q24.1	CLINT1	5q33.3	0.288928	7.74289e-11	1.78095e-09
CYP2W1	7p22.3	CYP3A5	7q22.1	0.288901	7.77524e-11	1.78634e-09
SLC15A1	13q32.2-q32.3	GPD1L	3p22.3	0.288861	7.82389e-11	1.79547e-09
SMARCD2	17q23.3	ACER1	19p13.3	0.288617	8.12815e-11	1.86316e-09
CEP57L1	6q21	UPK2	11q23.3	0.288537	8.23157e-11	1.88471e-09
FOXA2	20p11.21	ITPKC	19q13.2	0.288516	8.25821e-11	1.88865e-09
CHSY1	15q26.3	TBC1D8	2q11.2	0.288352	8.47247e-11	1.93545e-09
DKK 4.00	8p11.21	TPRXL	3p25.1	0.28807	8.85332e-11	2.00645e-09
FARP2	2q37.3	KDM2B	12q24.31	0.287967	8.99685e-11	2.03235e-09
SFXN3	10q24.31	TACC2	10q26.13	0.287966	8.99801e-11	2.03235e-09
CD9	12p13.31	FHIP2B	8p21.3	0.287934	9.04346e-11	2.04032e-09
STARD13	13q13.1	NCOA1	2p23.3	0.287656	9.44423e-11	2.12229e-09
PTPN13	4q21.3	FAM172A	5q15	0.287572	9.56756e-11	2.1441e-09
FAM222A	12q24.11	PSORS1C2	6p21.33	0.287458	9.73963e-11	2.17817e-09
MSN	Xq12	HOPX	4q12	0.287321	9.9493e-11	2.2148e-09
CYP27B1	12q14.1	LORICRIN	1q21.3	0.287185	1.01616e-10	2.25705e-09
PLAUR	19q13	TJP2	9q21.11	0.287003	1.04532e-10	2.31541e-09
SMS	Xp22.11	RPH3AL	17p13.3	0.286999	1.0459e-10	2.31541e-09
CARMIL3	14q11.2	CEL	9q34.13	0.286928	1.05765e-10	2.33884e-09
CDH2	18q12.1	ACACA	17q12	0.286832	1.07337e-10	2.37099e-09
PRICKLE4	6p21.1	BCL6	3q27.3	0.286738	1.08921e-10	2.40069e-09
NRTN	19p13.3	ASAP3	1p36.12	0.286587	1.11505e-10	2.45495e-09
NTMT1	9q34.11	VPS4B	18q21.33	0.286369	1.15329e-10	2.53635e-09
CREB5	7p15.1-p14.3	GIPC1	19p13.12	0.286191	1.18567e-10	2.59902e-09
MALL	2q13	MYO1H	12q24.11	0.286002	1.22087e-10	2.65586e-09
AMPD2	1p13.3	MFSD4A-AS1	1q32.1	0.285986	1.22389e-10	2.65954e-09
KIAA0040	1q25.1	RNF135	17q11.2	0.285885	1.24318e-10	2.69853e-09
DENND2D	1p13.3-p13.2	DUOXA1	15q21.1	0.285836	1.25254e-10	2.71592e-09
SACS	13q12.12	ADAD2	16q24.1	0.285269	1.36714e-10	2.95481e-09
MPP7	10p12.1	ABI1	10p12.1	0.284876	1.45267e-10	3.1363e-09
GRINA	8q24.3	PHYHD1	9q34.11	0.28486	1.45607e-10	3.14026e-09
CEACAM1	19q13.2	BDH1	3q29	0.284728	1.48598e-10	3.19789e-09
BCAR3	1p22.1	PGD	1p36.22	0.284491	1.54131e-10	3.30986e-09
NDRG2	14q11.2	TEC	4p12-p11	0.284168	1.6196e-10	3.45578e-09
MMP13	11q22.2	VSIG10	12q24.23	0.283975	1.66842e-10	3.55238e-09
CASTOR1	22q12.2	SPRR2C	1q21.3	0.283968	1.67028e-10	3.55259e-09
ACSL4	Xq23	LRRC56	11p15.5	0.283753	1.72633e-10	3.6679e-09
CLDN7	17p13.1	VSIG2	11q24.2	0.283418	1.81703e-10	3.84837e-09
TUBA1B	12q13.12	TMEM159	16p12.3	0.283406	1.82039e-10	3.85143e-09
LYNX1	8q24.3	ZSCAN16	6p22.1	0.283162	1.88976e-10	3.98978e-09
PELO	5q11.2	TRPM4	19q13.33	0.282754	2.01144e-10	4.23117e-09
MMP1	11q22.2	SLURP1	8q24.3	0.28275	2.01253e-10	4.23117e-09
NR2F6	19p13.11	SLC12A6	15q14	0.282579	2.06579e-10	4.32952e-09
ZNF697	1p12	TINCR	19p13.3	0.282545	2.07662e-10	4.34769e-09
CAMSAP3	19p13.2	B3GNT6	11q13.5	0.282214	2.18419e-10	4.55862e-09
CD24	6q21	PLCXD1	Xp22.33 and Yp11.32	0.282207	2.1865e-10	4.55868e-09
CTSZ	20q13.32	ALOX12B	17p13.1	0.281834	2.31412e-10	4.81131e-09
CYP2F1	19q13.2	TGM5	15q15.2	0.28174	2.34757e-10	4.87424e-09
MYO5C	15q21.2	TESK2	1p34.1	0.281694	2.36403e-10	4.89828e-09
ZNF185	Xq28	MEIS1	2p14	0.28152	2.4274e-10	5.02438e-09
C11ORF52	11q23.1	CDK19	6q21	0.281435	2.45883e-10	5.0842e-09
COL5A1	9q34.3	GJA9	1p34.3	0.281272	2.52068e-10	5.19068e-09
TC2N	14q32.12	FOXE1	9q22.33	0.281205	2.54649e-10	5.22774e-09
ALG2	9q22.33	SOX2	3q26.33	0.281068	2.59979e-10	5.33171e-09
SH2D2A	1q23.1	PSD4	2q14.1	0.280877	2.67638e-10	5.47037e-09
CCDC127	5p15.33	RC3H1	1q25.1	0.280711	2.74461e-10	5.58304e-09
FOXA1	14q21.1	PDIK1L	1p36.11	0.280238	2.94822e-10	5.95493e-09
CTNND1	11q12.1	SYNE4	19q13.12	0.280061	3.02815e-10	6.10409e-09
NT5C2	10q24.32-q24.33	SERPINB13	18q21.33	0.280027	3.04355e-10	6.12895e-09
MAGIX	Xp11.23	WIPF2	17q21.2	0.279938	3.08469e-10	6.20558e-09
TCEA3	1p36.12	AACS	12q24.31	0.2799	3.10274e-10	6.23563e-09
PLBD1	12p13.1	FOXJ1	17q25.1	0.279729	3.18375e-10	6.38565e-09
RAB32	6q24.3	ACADSB	10q26.13	0.279254	3.41983e-10	6.84547e-09
CCT5	5p15.2	GRTP1	13q34	0.279224	3.43529e-10	6.86955e-09
MIR4435-2HG	2q13	ATG4D	19p13.2	0.279198	3.44921e-10	6.89051e-09
PAIP2B	2p13.3	KCTD3	1q41	0.279016	3.54461e-10	7.06702e-09
LIX1L	1q21.1	KLRG2	7q34	0.278981	3.56348e-10	7.09759e-09
AGFG2	7q22.1	HES5	1p36.32	0.278909	3.60257e-10	7.15484e-09
PPEF1	Xp22.13	KREMEN1	22q12.1	0.278797	3.66351e-10	7.26077e-09
RAB23	6p12.1-p11.2	AACSP1	5q35.3	0.278635	3.75377e-10	7.41036e-09
SCHIP1	3q25.33	S100A14	1q21.3	0.278478	3.84322e-10	7.57205e-09
SREBF1	17p11.2	ZNF711	Xq21.1	0.278113	4.05968e-10	7.96722e-09
TTC22	1p32.3	HIBCH	2q32.2	0.278066	4.08856e-10	8.01606e-09
FA2H	16q23.1	PLEKHM1	17q21.31	0.277943	4.16457e-10	8.13328e-09
TNC	9q33.1	TGM3	20p13	0.277719	4.30672e-10	8.3864e-09
HTR7	10q23.31	SLC44A4	6p21.33	0.277578	4.39811e-10	8.54775e-09
UTP23	8q24.11	REEP4	8p21.3	0.2775	4.44976e-10	8.63978e-09
ASPHD2	22q12.1	SLC16A5	17q25.1	0.277428	4.4984e-10	8.71733e-09
YPEL3	16p11.2	MIEN1	17q12	0.276958	4.82504e-10	9.28217e-09
DBP	19q13.33	DTX2P1-UPK3BP1-PMS2P11	7q11.23	0.276956	4.8269e-10	9.28217e-09
TMPRSS11F	4q13.2	DUOX1	15q21.1	0.276788	4.94886e-10	9.50759e-09
SYNGR1	22q13.1	PLEKHM1P1	17q24.1	0.276752	4.97552e-10	9.54966e-09
GTF3C2	2p23.3	SMPD3	16q22.1	0.276737	4.98718e-10	9.56289e-09
CERS2	1q21.3	STK40	1p34.3	0.276645	5.0555e-10	9.67539e-09
ATP10B	5q34	CDH1	16q22.1	0.276618	5.07623e-10	9.70581e-09
DCBLD1	6q22.1	FRAT2	10q24.1	0.276451	5.20424e-10	9.92812e-09
SLC4A11	20p13	C6ORF223	6p21.1	0.27632	5.30615e-10	1.00877e-08
MPP1	Xq28	ALDH3B2	11q13.2	0.276092	5.48984e-10	1.04172e-08
IL31RA	5q11.2	SSBP3	1p32.3	0.275954	5.60342e-10	1.06126e-08
PRKCA	17q24.2	PLD1	3q26.31	0.275886	5.6601e-10	1.06998e-08
LEXM	1p32.3	AKTIP	16q12.2	0.275577	5.92644e-10	1.11822e-08
COL5A2	2q32.2	FETUB	3q27.3	0.275529	5.96811e-10	1.12502e-08
TIMP3	22q12.3	ASAH1	8p22	0.275495	5.99896e-10	1.12978e-08
ARSJ	4q26	BRD1	22q13.33	0.275243	6.22663e-10	1.16827e-08
NMU	4q12	DOC2B	17p13.3	0.275151	6.31214e-10	1.181e-08
SHCBP1	16q11.2	PARD6G	18q23	0.275049	6.40877e-10	1.19796e-08
GSDME	7p15.3	STK38	6p21.31	0.274588	6.86061e-10	1.27765e-08
SURF4	9q34.2	PER2	2q37.3	0.274475	6.97588e-10	1.29671e-08
PHLPP1	18q21.33	ACKR2	3p22.1	0.274229	7.23381e-10	1.33969e-08
INHBA-AS1	7p14.1	KRT19	17q21.2	0.274222	7.24215e-10	1.34e-08
CHST11	12q23.3	RAB10	2p23.3	0.274157	7.31156e-10	1.35035e-08
GALNT12	9q22.33	PGBD2	1q	0.274071	7.40503e-10	1.36635e-08
SAMD12	8q24.11-q24.12	NOXA1	9q34.3	0.273907	7.58624e-10	1.3985e-08
CRISP3	6p12.3	SLC11A2	12q13.12	0.273725	7.79211e-10	1.43251e-08
ANO8	19p13.11	HSPB1	7q11.23	0.273577	7.96349e-10	1.46267e-08
ETS1	11q24.3	FAM219B	15q24.1-q24.2	0.273307	8.28657e-10	1.51784e-08
ARHGEF26	3q25.2	CDIPTOSP	16p11.2	0.273286	8.31231e-10	1.52044e-08
NOXO1	16p13.3	PGM2	4p14	0.27328	8.32002e-10	1.52044e-08
AP2B1	17q12	CYB5A	18q22.3	0.272937	8.74959e-10	1.59392e-08
EPOR	19p13.2	MAP3K5	6q23.3	0.272859	8.85069e-10	1.60941e-08
DBI	2q14.2	TOB1	17q21.33	0.272613	9.17613e-10	1.66256e-08
PPP1R3D	20q13.33	NCK1	3q22.3	0.272539	9.27514e-10	1.67892e-08
DSE	6q22.1	GPR62	3p21.2	0.27245	9.39723e-10	1.69802e-08
TSHZ3	19q12	TGM1	14q12	0.27241	9.45238e-10	1.70645e-08
VGLL1	Xq26.3	CYP4F3	19p13.12	0.272086	9.91219e-10	1.78144e-08
DAPL1	2q24.1	ENDOU	12q13.11	0.271481	1.08282e-09	1.93221e-08
ENC1	5q13.3	CERS3	15q26.3	0.271296	1.11249e-09	1.98164e-08
ACSS2	20q11.22	TULP1	6p21.31	0.271237	1.12204e-09	1.99688e-08
REPIN1	7q36.1	FBXO46	19q13.32	0.271075	1.1488e-09	2.03547e-08
PAX9	14q13.3	GSTA4	6p12.2	0.271023	1.15755e-09	2.04735e-08
KATNIP	16p12.1	HAL	12q23.1	0.270857	1.18596e-09	2.09391e-08
CTPS1	1p34.2	UPK1B	3q13.32	0.270509	1.24743e-09	2.19471e-08
ARHGEF10	8p23.3	MAMSTR	19q13.33	0.270478	1.25302e-09	2.20261e-08
CLEC16A	16p13.13	FDFT1	8p23.1	0.270444	1.25928e-09	2.20974e-08
AADACL2	3q25.1	AMIGO3	3p21.31	0.270249	1.2955e-09	2.26932e-08
QSOX2	9q34.3	TSGA10	2q11.2	0.269898	1.36327e-09	2.38002e-08
KLF3	4p14	VPS13D	1p36.22-p36.21	0.269844	1.37384e-09	2.3961e-08
CERCAM	9q34.11	SMARCA4	19p13.2	0.269538	1.43613e-09	2.50039e-08
RMND5A	2p11.2	RETREG3	17q21.2	0.268975	1.55796e-09	2.70079e-08
HSPA12A	10q25.3	DHRS3	1p36.21	0.268936	1.5668e-09	2.71141e-08
CLCA4	1p22.3	SUDS3	12q24.23	0.268789	1.60029e-09	2.76461e-08
KCTD17	22q12.3	BICRA	19q13.33	0.26853	1.66126e-09	2.86253e-08
IFITM3	11p15.5	TMPRSS11D	4q13.2	0.268469	1.67592e-09	2.88283e-08
MYO1B	2q32.3	RAB26	16p13.3	0.268246	1.7308e-09	2.97215e-08
JMY	5q14.1	POR	7q11.23	0.268195	1.74353e-09	2.98889e-08
CD320	19p13.2	TRIM7	5q35.3	0.268153	1.75414e-09	3.00195e-08
TRPV6	7q34	CROT	7q21.12	0.268113	1.76431e-09	3.01678e-08
FAM98C	19q13.2	FSCN2	17q25.3	0.268019	1.7881e-09	3.05225e-08
PRODH	22q11.21	CDIN1	15q14	0.267968	1.80137e-09	3.07229e-08
MYBL1	8q13.1	ZMIZ2	7p13	0.267953	1.80523e-09	3.07625e-08
GJC1	17q21.31	SH3GLB2	9q34.11	0.267847	1.83294e-09	3.11818e-08
KLB	4p14	TMC4	19q13.42	0.267366	1.96417e-09	3.31889e-08
ADGRF1	6p12.3	OCA2	15q12-q13.1	0.26735	1.96867e-09	3.32371e-08
CEP112	17q24.1	ATP6V0C	16p13.3	0.26732	1.97716e-09	3.33243e-08
SEC14L5	16p13.3	OTOP3	17q25.1	0.267133	2.03093e-09	3.42018e-08
AURKA	20q13.2	SMARCC2	12q13.2	0.26704	2.05799e-09	3.45705e-08
SERPINE2	2q36.1	MPIG6B	6p21.33	0.266997	2.07082e-09	3.47569e-08
FZD2	17q21.31	ACSM1	16p12.3	0.26686	2.11188e-09	3.53869e-08
HPGD	4q34.1	MYB	6q23.3	0.266489	2.22709e-09	3.72549e-08
PPP1R13B	14q32.33	SLC16A6	17q24.2	0.266373	2.26435e-09	3.78151e-08
LAMB3	1q32.2	NELFA	4p16.3	0.266144	2.33943e-09	3.89072e-08
MAD2L2	1p36.22	KRT77	12q13.13	0.26611	2.35091e-09	3.90655e-08
RABEP2	16p11.2	FBXO27	19q13.2	0.265852	2.43908e-09	4.03968e-08
PDIA5	3q21.1	GDF7	2p24.1	0.265796	2.4586e-09	4.06683e-08
PLCD1	3p22.2	KIF13B	8p12	0.265777	2.46525e-09	4.07294e-08
GLS	2q32.2	GATM	15q21.1	0.265715	2.48704e-09	4.10321e-08
BCL11A	2p16.1	NSUN7	4p14	0.265558	2.54334e-09	4.19161e-08
IL24	1q32.1	SPINK8	3p21.31	0.265523	2.55616e-09	4.20582e-08
RCN1	11p13	ZSWIM4	19p13.13	0.265431	2.59004e-09	4.25109e-08
KRT40	17q21.2	RABIF	1q32.1	0.265205	2.67445e-09	4.38247e-08
SPRR1A	1q21.3	MUCL3	6p21.33	0.265192	2.67963e-09	4.38737e-08
METTL9	16p12.2	C4ORF19	4p14	0.265087	2.71983e-09	4.44593e-08
FNDC3B	3q26.31	UBE2Q2P2	15q25.2	0.264742	2.8565e-09	4.65417e-08
MSX2	5q35.2	TMEM79	1q22	0.26426	3.0584e-09	4.94697e-08
OSGIN2	8q21.3	ZYG11A	1p32.3	0.264249	3.06297e-09	4.95037e-08
TMPRSS13	11q23.3	TEX101	19q13.31	0.264137	3.11204e-09	5.02158e-08
CMTM3	16q22.1	MAP3K8	10p11.23	0.263815	3.25705e-09	5.23592e-08
MYO6	6q14.1	CYP4X1	1p33	0.263777	3.27456e-09	5.25003e-08
ZBTB7A	19p13.3	LCN12	9q34.3	0.263713	3.30453e-09	5.29385e-08
SLC35F3	1q42.2	SERPINB12	18q21.33	0.263583	3.36601e-09	5.38803e-08
ADAMTS4	1q23.3	KRT15	17q21.2	0.26319	3.5578e-09	5.6769e-08
MXI1	10q25.2	TREX2	Xq28	0.263044	3.63151e-09	5.78992e-08
CD80	3q13.33	PYM1	12q13.2	0.262979	3.66497e-09	5.834e-08
ADAMTS17	15q26.3	LINC00628	1q32.1	0.262917	3.69711e-09	5.87583e-08
JUP	17q21.2	ACSBG1	15q25.1	0.262873	3.72021e-09	5.90318e-08
COL12A1	6q13-q14.1	TPRG1	3q28	0.262547	3.89505e-09	6.15627e-08
MORF4L2	Xq22.2	MKNK2	19p13.3	0.262255	4.05812e-09	6.39887e-08
PEAR1	1q23.1	RDH12	14q24.1	0.261954	4.23318e-09	6.65399e-08
OTX1	2p15	D2HGDH	2q37.3	0.261918	4.25501e-09	6.68306e-08
SLC23A1	5q31.2	IRF5	7q32.1	0.261717	4.37639e-09	6.85186e-08
MTHFD1L	6q25.1	STYK1	12p13.2	0.261593	4.45317e-09	6.95076e-08
LMTK3	19q13.33	SNX31	8q22.3	0.261427	4.55755e-09	7.10814e-08
HNRNPC	14q11.2	TSPAN6	Xq22.1	0.261401	4.5747e-09	7.12935e-08
CC2D1A	19p13.12	GSE1	16q24.1	0.26126	4.66548e-09	7.26518e-08
FAM91A1	8q24.13	PGAP4	9q31.1	0.26114	4.74472e-09	7.38284e-08
CYP2C9	10q23.33	PBX1	1q23.3	0.261054	4.80226e-09	7.4608e-08
GOLT1B	12p12.1	UGT2B28	4q13.2	0.261019	4.82536e-09	7.49089e-08
NKPD1	19q13.32	MPZL2	11q23.3	0.260752	5.00909e-09	7.75809e-08
B3GALT4	6p21.32	SH3BP5L	1q44	0.260744	5.01418e-09	7.75999e-08
MAP3K20	2q31.1	PRINS	10p12.1	0.260515	5.17716e-09	7.99987e-08
ANK3	10q21.2	LINC02210	17q21.31	0.260394	5.26555e-09	8.11146e-08
LOC646999	7p14.1	VPS9D1	16q24.3	0.260217	5.39663e-09	8.29428e-08
IL6	7p15.3	AIF1L	9q34.12-q34.13	0.259858	5.67349e-09	8.6865e-08
MAP3K6	1p36.11	OTOP2	17q25.1	0.259844	5.68416e-09	8.6962e-08
ATP8B1	18q21.31	HSPB1P1	9q21.13	0.259696	5.80281e-09	8.87096e-08
ADAM12	10q26.2	TRIM62	1p35.1	0.259634	5.85307e-09	8.92738e-08
B4GALNT1	12q13.3	ANO9	11p15.5	0.259617	5.86703e-09	8.94187e-08
BMP1	8p21.3	BCL2L15	1p13.2	0.259453	6.00202e-09	9.13372e-08
GTF3C1	16p12.1	KCTD1	18q11.2	0.259382	6.06118e-09	9.20978e-08
ENY2	8q23.1	YWHAEP7	17q12	0.259374	6.06806e-09	9.21325e-08
OVOL1	11q13.1	TMEM51-AS1	1p36.21	0.259281	6.14701e-09	9.32402e-08
ADAMTS15	11q24.3	ST14	11q24.3	0.259226	6.19424e-09	9.3786e-08
ESPN	1p36.31	EPHA10	1p34.3	0.259224	6.19567e-09	9.3786e-08
PRDM8	4q21.21	TRPV4	12q24.11	0.259195	6.221e-09	9.40985e-08
LINC01119	2p21	GAREM1	18q12.1	0.259106	6.29771e-09	9.50812e-08
SNAI1	20q13.13	MKRN1	7q34	0.259103	6.30019e-09	9.50812e-08
PTDSS1	8q22.1	PGAP2	11p15.4	0.259007	6.38503e-09	9.62167e-08
AQP5	12q13.12	INPP5J	22q12.2	0.258897	6.48259e-09	9.75404e-08
EPS8L2	11p15.5	KSR1	17q11.2	0.258869	6.50832e-09	9.78542e-08
PHACTR4	1p35.3	PRRG4	11p13	0.258443	6.9036e-09	1.03102e-07
LY6G6C	6p21.33	RBBP6	16p12.1	0.258424	6.92122e-09	1.03211e-07
RTTN	18q22.2	SERAC1	6q25.3	0.258302	7.03926e-09	1.04738e-07
ABHD5	3p21.33	PSAPL1	4p16.1	0.258273	7.06739e-09	1.05078e-07
RETSAT	2p11.2	BTBD9	6p21.2	0.258206	7.13326e-09	1.05979e-07
ZNF281	1q32.1	QSOX1	1q25.2	0.258137	7.20153e-09	1.06914e-07
SLC12A4	16q22.1	AGPAT3	21q22.3	0.258065	7.27293e-09	1.07815e-07
TARS1	5p13.3	PGLYRP2	19p13.12	0.257933	7.40686e-09	1.09396e-07
CLCN3	4q33	SREBF2	22q13.2	0.257907	7.43322e-09	1.09704e-07
RNF39	6p22.1	PLXNA2	1q32.2	0.25778	7.56509e-09	1.11405e-07
HSPH1	13q12.3	AK9	6q21	0.257774	7.57167e-09	1.1142e-07
IL36A	2q14.1	PAFAH2	1p36.11	0.257486	7.8778e-09	1.15501e-07
MBTD1	17q21.33	SYNRG	17q12	0.257404	7.96745e-09	1.1656e-07
TGFBR2	3p24.1	CASP9	1p36.21	0.25668	8.80046e-09	1.27629e-07
AXL	19q13.2	CRABP2	1q23.1	0.256502	9.0184e-09	1.30695e-07
RANBP9	6p23	FLG2	1q21.3	0.256383	9.1663e-09	1.32743e-07
CNFN	19q13.2	SDCBP2	20p13	0.256191	9.41132e-09	1.35801e-07
CD164L2	1p36.11	GCHFR	15q15.1	0.256128	9.49272e-09	1.36778e-07
ESYT1	12q13.2	TSC2	16p13.3	0.256037	9.61098e-09	1.38383e-07
TENM3	4q34.3-q35.1	RHCG	15q26.1	0.256009	9.64895e-09	1.3883e-07
PMP22	17p12	TMEM30B	14q23.1	0.255774	9.96307e-09	1.43144e-07
GTF2IP1	7q11.23	SLC6A4	17q11.2	0.255761	9.98109e-09	1.43198e-07
PTHLH	12p11.22	GLS2	12q13.3	0.255727	1.00275e-08	1.43555e-07
SEMA3F	3p21.31	ERN 2.00	16p12.2	0.255673	1.01015e-08	1.44449e-07
NRP1	10p11.22	MAOA	Xp11.3	0.25567	1.01058e-08	1.44449e-07
HTR3A	11q23.2	KCP	7q32.1	0.255024	1.10371e-08	1.56779e-07
IYD	6q25.1	PEX1	7q21.2	0.254975	1.1111e-08	1.57604e-07
FAM135A	6q13	TP53INP1	8q22.1	0.254878	1.12593e-08	1.59596e-07
DKK 1.00	10q21.1	TMEM80	11p15.5	0.254773	1.14217e-08	1.61783e-07
EPB41	1p35.3	PLEKHN1	1p36.33	0.254758	1.14438e-08	1.61982e-07
TOM1L2	17p11.2	CELSR2	1p13.3	0.254541	1.17883e-08	1.66623e-07
ADH7	4q23	TRIM13	13q14.2	0.25428	1.22128e-08	1.72462e-07
GSTO1	10q25.1	GPT	8q24.3	0.254236	1.22858e-08	1.73167e-07
CYP4F22	19p13.12	METRNL	17q25.3	0.254068	1.25703e-08	1.76804e-07
SH2B3	12q24.12	PERM1	1p36.33	0.25394	1.27904e-08	1.79774e-07
P4HA2	5q31.1	PDE6A	5q32	0.253892	1.28739e-08	1.8082e-07
SASH1	6q24.3-q25.1	PPP1R1B	17q12	0.253864	1.29232e-08	1.81387e-07
S100P	4p16.1	P2RY1	3q25.2	0.253815	1.30081e-08	1.82449e-07
RECQL	12p12.1	CTNNBIP1	1p36.22	0.253669	1.32691e-08	1.85981e-07
FJX1	11p13	ALDH9A1	1q24.1	0.253646	1.33106e-08	1.86237e-07
TEAD3	6p21.31	NMNAT3	3q23	0.253518	1.35436e-08	1.89299e-07
PRKX	Xp22.33	CCDC97	19q13.2	0.253511	1.3555e-08	1.89326e-07
FBXO34	14q22.3	SLC9A9	3q24	0.253494	1.35863e-08	1.89505e-07
IKBKE	1q32.1	ACVR2A	2q22.3-q23.1	0.253494	1.35867e-08	1.89505e-07
PRKCH	14q23.1	ARHGAP27P2	17q24.2	0.253375	1.38066e-08	1.92439e-07
ISCA1P1	5q12.1	GCGR	17q25.3	0.252749	1.50271e-08	2.0858e-07
PTK7	6p21.1	ZNF324	19q13.43	0.252574	1.53853e-08	2.1311e-07
MTMR1	Xq28	MLLT6	17q12	0.252497	1.55449e-08	2.15171e-07
CEP170	1q43	CRIPAK	4p16.3	0.251925	1.679e-08	2.31927e-07
HMGXB3	5q32	RAI1	17p11.2	0.251866	1.69231e-08	2.33443e-07
BCL3	19q13.32	AZGP1	7q22.1	0.25171	1.72826e-08	2.38074e-07
GRHL2	8q22.3	PLA2G4F	15q15.1	0.251513	1.7747e-08	2.44138e-07
ECH1	19q13.2	TBL1X	Xp22.31-p22.2	0.251481	1.78235e-08	2.44853e-07
WNT4	1p36.12	PIAS3	1q21.1	0.251417	1.79769e-08	2.4671e-07
NREP	5q22.1	GFOD2	16q22.1	0.251414	1.79832e-08	2.4671e-07
CRYM	16p12.2	CCDC60	12q24.23	0.251388	1.80461e-08	2.47185e-07
LHFPL6	13q13.3-q14.11	TST	22q12.3	0.251211	1.84788e-08	2.52645e-07
SERTAD2	2p14	TRIM16	17p12	0.251142	1.86513e-08	2.54666e-07
SUOX	12q13.2	COG7	16p12.2	0.250946	1.91483e-08	2.60908e-07
E2F2	1p36.12	MFSD6L	17p13.1	0.250914	1.92307e-08	2.61854e-07
FDXR	17q25.1	RECQL5	17q25	0.250883	1.9311e-08	2.62434e-07
BOD1	5q35.2	GSTA1	6p12.2	0.250801	1.95227e-08	2.6493e-07
MTHFR	1p36.22	PROM2	2q11.1	0.250764	1.96187e-08	2.65694e-07
POPDC3	6q21	BMP7	20q13.31	0.250618	2.00068e-08	2.70584e-07
BCKDHA	19q13.2	C12ORF56	12q14.2	0.250498	2.03294e-08	2.74207e-07
RFLNB	17p13.3	RFFL	17q12	0.250315	2.08348e-08	2.80083e-07
PHC2	1p35.1	VSIG8	1q23.2	0.250299	2.0879e-08	2.80489e-07
COTL1	16q24.1	SPRR2F	1q21.3	0.250208	2.11342e-08	2.83537e-07
MIR600HG	9q33.3	PCBD2	5q31.1	0.2502	2.11552e-08	2.8363e-07
ALDH3A2	17p11.2	TMEM168	7q31.1	0.250181	2.12096e-08	2.84168e-07
PRR16	5q23.1	IL17RC	3p25.3	0.250138	2.13324e-08	2.85623e-07
PLEK2	14q23.3-q24.1	TNFAIP2	14q32.32	0.2501	2.14408e-08	2.86692e-07
MYCL	1p34.2	SLC51A	3q29	0.249963	2.18347e-08	2.91765e-07
HEYL	1p34.2	RASGRP1	15q14	0.24983	2.22272e-08	2.96812e-07
ADGRE5	19p13.12	PXMP4	20q11.22	0.249513	2.3186e-08	3.08998e-07
ARPC1B	7q22.1	SLC22A23	6p25.2	0.249496	2.32371e-08	3.09446e-07
ITGA1	5q11.2	PLIN5	19p13.3	0.249366	2.36437e-08	3.14262e-07
CPQ	8q22.1	WDR37	10p15.3	0.248998	2.48269e-08	3.28248e-07
ARSH	Xp22.33	SCGB1A1	11q12.3	0.248826	2.5402e-08	3.35484e-07
PKIG	20q13.12	PTK6	20q13.33	0.248794	2.55093e-08	3.36605e-07
FAM102A	9q34.11	ZSWIM8	10q22.2	0.248635	2.60511e-08	3.43303e-07
CES3	16q22.1	TRIOBP	22q13.1	0.248617	2.61139e-08	3.43689e-07
PWP1	12q23.3	TPD52	8q21.13	0.248617	2.61146e-08	3.43689e-07
ATAD2B	2p24.1-p23.3	MFSD5	12q13.13	0.248426	2.67851e-08	3.52281e-07
GBP6	1p22.2	SYTL5	Xp11.4	0.248299	2.72401e-08	3.57796e-07
LAMB1	7q31.1	PUM2	2p24.1	0.247919	2.86415e-08	3.75466e-07
TGFB2	1q41	GCNT3	15q22.2	0.247869	2.88337e-08	3.77739e-07
KLK12	19q13.41	MORN3	12q24.31	0.247486	3.03272e-08	3.9601e-07
HID1	17q25.1	CIPC	14q24.3	0.247338	3.09274e-08	4.03586e-07
CAMSAP1	9q34.3	FAM162A	3q21.1	0.247237	3.13402e-08	4.08706e-07
USH1G	17q25.1	RBP7	1p36.22	0.247098	3.19207e-08	4.15466e-07
PAG1	8q21.13	MIDN	19p13.3	0.247014	3.22735e-08	4.19514e-07
NID2	14q22.1	HDAC11	3p25.1	0.24682	3.31084e-08	4.29532e-07
CCL3	17q12	ZNF518A	10q24.1	0.246751	3.34133e-08	4.33207e-07
CRNN	1q21.3	IGSF9	1q23.2	0.246705	3.36131e-08	4.35235e-07
COL4A1	13q34	EFNA3	1q21.3	0.246518	3.445e-08	4.45208e-07
DYNAP	18q21.2	STRBP	9q33.1-q33.3	0.246388	3.50432e-08	4.52584e-07
LINC02693	17p11.2	EHBP1-AS1		0.246294	3.54794e-08	4.57921e-07
TOM1L1	17q22	XK	Xp21.1	0.2461	3.63948e-08	4.69035e-07
AEBP2	12p12.3	METTL7A	12q13.12	0.246096	3.64106e-08	4.69035e-07
ZNRF1	16q23.1	PMS2P9	7q11.23	0.246081	3.6486e-08	4.69705e-07
BATF3	1q32.3	RND1	12q13.12	0.245894	3.73885e-08	4.8009e-07
CDH13	16q23.3	GPR78	4p16.1	0.245868	3.75181e-08	4.81446e-07
MMP16	8q21.3	AGAP11	10q23.2	0.245687	3.84171e-08	4.92352e-07
TMTC2	12q21.31	ADIRF	10q23.2	0.245645	3.86274e-08	4.94416e-07
GATA6	18q11.2	RHBG	1q22	0.245584	3.89363e-08	4.97735e-07
F2R	5q13.3	IDH2	15q26.1	0.245544	3.91413e-08	4.99662e-07
DNER	2q36.3	CNNM3	2q11.2	0.24554	3.91656e-08	4.99662e-07
PCMT1	6q25.1	CKMT1A	15q15.3	0.245536	3.91835e-08	4.99662e-07
CDR2	16p12.2	EZH1	17q21.2	0.24529	4.04658e-08	5.14662e-07
FUCA2	6q24.2	CLDN3	7q11.23	0.245212	4.08771e-08	5.19235e-07
ZBTB42	14q32.33	RREB1	6p24.3	0.24493	4.24114e-08	5.37024e-07
GNG10	9q31.3	LRATD1	2p24.3	0.244885	4.26636e-08	5.39876e-07
TET2	4q24	RBM20	10q25.2	0.244837	4.29324e-08	5.42593e-07
PPIB	15q22.31	ZDHHC21	9p22.3	0.244831	4.29611e-08	5.42614e-07
EXOSC2	9q34.12	NIBAN2	9q34.11	0.244802	4.3128e-08	5.44037e-07
RXRG	1q23.3	PDCL2	4q12	0.244766	4.33275e-08	5.45524e-07
FUT8	14q23.3	FOXP4	6p21.1	0.244729	4.35384e-08	5.47836e-07
TRIM24	7q33-q34	MAP7	6q23.3	0.24472	4.35874e-08	5.48108e-07
CD151	11p15.5	STAU2	8q21.11	0.244509	4.48039e-08	5.61294e-07
PDCD4	10q25.2	CILK1	6p12.1	0.244307	4.5999e-08	5.75547e-07
PRNP	20p13	SMIM14	4p14	0.244141	4.70017e-08	5.86994e-07
PARD6B	20q13.13	DCAKD	17q21.31	0.244113	4.71762e-08	5.88648e-07
CDC20	1p34.2	TGM6	20p13	0.24411	4.71928e-08	5.88648e-07
KCNK7	11q13.1	BAIAP2	17q25.3	0.244099	4.72592e-08	5.8911e-07
DTX2	7q11.23	METTL25	12q21.31	0.244076	4.7399e-08	5.90119e-07
PLOD2	3q24	ZG16B	16p13.3	0.243951	4.81757e-08	5.99417e-07
FRAT1	10q24.1	UNK	17q25.1	0.243811	4.90648e-08	6.09723e-07
SH3YL1	2p25.3	TEDDM1	1q25.3	0.243322	5.22751e-08	6.47212e-07
APCDD1L	20q13.32	SH2B1	16p11.2	0.243306	5.23813e-08	6.48125e-07
PRSS36	16p11.2	ARSG	17q24.2	0.2433	5.2425e-08	6.48267e-07
PMVK	1q21.3	HEATR5B	2p22.2	0.243209	5.3044e-08	6.55112e-07
MTERF3	8q22.1	IVL	1q21.3	0.243179	5.32529e-08	6.57207e-07
ATP8A2	13q12.13	TGM7	15q15.2	0.243175	5.32791e-08	6.57207e-07
TES	7q31.2	ABHD17B	9q21.13	0.243134	5.35613e-08	6.59472e-07
KLHDC7A	1p36.13	GK5	3q23	0.242939	5.49296e-08	6.75076e-07
NSMCE2	8q24.13	NFE2L2	2q31.2	0.242884	5.5322e-08	6.79482e-07
ARAP2	4p14	RAB27B	18q21.2	0.242776	5.60999e-08	6.88193e-07
HTR3B	11q23.2	SLC25A29	14q32.2	0.242556	5.7716e-08	7.06721e-07
SPRY4	5q31.3	DIP2A	21q22.3	0.242548	5.77807e-08	7.07082e-07
STAC	3p22.3-p22.2	CCDC88C	14q32.11-q32.12	0.242309	5.95861e-08	7.27843e-07
ZNF552	19q13.43	COLCA1	11q23.1	0.242259	5.99706e-08	7.32094e-07
GPT2	16q11.2	MGST2	4q31.1	0.24212	6.10606e-08	7.44946e-07
CLINT1	5q33.3	UPK1A	19q13.12	0.242037	6.17128e-08	7.52253e-07
CYP3A5	7q22.1	ACAD8	11q25	0.242035	6.17345e-08	7.52253e-07
GPD1L	3p22.3	CMPK1	1p33	0.242023	6.18274e-08	7.52471e-07
ACER1	19p13.3	REPS1	6q24.1	0.241987	6.21162e-08	7.55065e-07
UPK2	11q23.3	LIN7B	19q13.33	0.241981	6.21605e-08	7.55065e-07
ITPKC	19q13.2	BECN1	17q21.31	0.241639	6.49554e-08	7.86246e-07
TBC1D8	2q11.2	SHROOM2	Xp22.2	0.241419	6.68229e-08	8.0739e-07
RABEPK	9q33.3	SDR16C5	8q12.1	0.241371	6.7235e-08	8.1188e-07
LRRTM2	5q31.2	WAC	10p12.1	0.241177	6.89269e-08	8.29813e-07
ELFN2	22q13.1	ZNF770	15q14	0.241006	7.04586e-08	8.4622e-07
UTP4	16q22.1	MED24	17q21.1	0.24085	7.1883e-08	8.61265e-07
NSMCE3	15q13.1	ERMP1	9p24.1	0.240817	7.21881e-08	8.64404e-07
ARL4C	2q37.1	ZNF672	1q44	0.240774	7.25903e-08	8.68701e-07
TPRXL	3p25.1	S100A9	1q21.3	0.240584	7.43792e-08	8.8799e-07
SPOCD1	1p35.2	KLF8	Xp11.21	0.240451	7.56514e-08	9.0082e-07
KDM2B	12q24.31	ZNF33A	10p11.1	0.240448	7.56783e-08	9.0082e-07
TACC2	10q26.13	USP46	4q12	0.240166	7.84635e-08	9.33418e-07
FHIP2B	8p21.3	KRT24	17q21.2	0.24013	7.88213e-08	9.37119e-07
MGAT2	14q21.3	SERPINB8	18q22.1	0.240014	7.99954e-08	9.48865e-07
RAC2	22q13.1	HHAT	1q32.2	0.239925	8.09063e-08	9.58499e-07
NCOA1	2p23.3	SPRR2A	1q21.3	0.239801	8.22011e-08	9.73263e-07
EIF2B3	1p34.1	ZNF837	19q13.43	0.239672	8.3567e-08	9.88269e-07
FERMT2	14q22.1	ATP12A	13q12.12	0.239594	8.44019e-08	9.9638e-07
FAM172A	5q15	SVIL	10p11.23	0.239571	8.4644e-08	9.9865e-07
PSORS1C2	6p21.33	MED25	19q13.33	0.239224	8.84751e-08	1.04018e-06
DCAF13	8q22.3	TRMT44	4p16.1	0.239133	8.95015e-08	1.0504e-06
C1S	12p13.31	CNP	17q21.2	0.238905	9.21384e-08	1.07945e-06
WNT7A	3p25.1	MCEE	2p13.3	0.238855	9.27234e-08	1.08567e-06
MMP12	11q22.2	DNASE1	16p13.3	0.238842	9.28713e-08	1.08677e-06
HOPX	4q12	CASKIN1	16p13.3	0.23877	9.3725e-08	1.09612e-06
TCP11L1	11p13	MOSPD3	7q22.1	0.238423	9.79526e-08	1.14024e-06
LORICRIN	1q21.3	URAHP	16q24.3	0.238367	9.86461e-08	1.1471e-06
DIAPH3	13q21.2	PCCA	13q32.3	0.23832	9.92367e-08	1.15318e-06
TJP2	9q21.11	GAL3ST2	2q37.3	0.238212	1.00603e-07	1.16703e-06
RPH3AL	17p13.3	MCF2L	13q34	0.237961	1.03853e-07	1.20194e-06
CEL	9q34.13	EIF4EBP3	5q31.3	0.237827	1.05619e-07	1.22168e-06
ACACA	17q12	GPR143	Xp22.2	0.237752	1.06634e-07	1.23272e-06
CDC27	17q21.32	AMY1A	1p21.1	0.23773	1.06934e-07	1.23547e-06
BCL6	3q27.3	ANKRD16	10p15.1	0.237706	1.07256e-07	1.23848e-06
ASAP3	1p36.12	PPM1D	17q23.3	0.237451	1.10766e-07	1.2768e-06
VPS4B	18q21.33	ABCA12	2q35	0.237336	1.12377e-07	1.29462e-06
DLX1	2q31.1	S100A16	1q21.3	0.236975	1.17621e-07	1.34731e-06
CIBAR1	8q22.1	HBP1	7q22.3	0.236925	1.18355e-07	1.35494e-06
GIPC1	19p13.12	NPEPPS	17q21.32	0.236914	1.1852e-07	1.35605e-06
ISCA1	9q21.33	C18ORF25	18q21.1	0.236672	1.2219e-07	1.39565e-06
HSP90B3P	1p22.1	SBSN	19q13.12	0.236575	1.23686e-07	1.41033e-06
FSTL1	3q13.33	MARVELD2	5q13.2	0.236491	1.25009e-07	1.42299e-06
CLIC4	1p36.11	RGMA	15q26.1	0.236417	1.26167e-07	1.43454e-06
LRRC59	17q21.33	EGOT	3p26.1	0.236135	1.30726e-07	1.48218e-06
TMED5	1p22.1	MIF4GD	17q25.1	0.235812	1.36122e-07	1.53382e-06
MYO1H	12q24.11	MFSD11	17q25.1	0.235793	1.36443e-07	1.53657e-06
MFSD4A-AS1	1q32.1	OR7E91P	2p13.3	0.235681	1.38376e-07	1.55747e-06
RNF135	17q11.2	CYP4Z2P	1p33	0.235574	1.40244e-07	1.57672e-06
DUOXA1	15q21.1	FAM53B	10q26.13	0.235456	1.42333e-07	1.59752e-06
GPR180	13q32.1	SPATA21	1p36.13	0.235339	1.44436e-07	1.61932e-06
CCDC88A	2p16.1	ENSA	1q21.3	0.235161	1.47684e-07	1.65296e-06
ADAD2	16q24.1	BAIAP3	16p13.3	0.235146	1.47959e-07	1.65511e-06
ABI1	10p12.1	SPINK7	5q32	0.235099	1.48825e-07	1.66294e-06
PHYHD1	9q34.11	ALOX12	17p13.1	0.234809	1.54306e-07	1.71749e-06
SYDE1	19p13.12	KLK10	19q13.41	0.234673	1.56948e-07	1.74399e-06
BDH1	3q29	CBFA2T3	16q24.3	0.234635	1.57697e-07	1.75011e-06
MEP1A	6p12.3	ALDH2	12q24.12	0.234628	1.57839e-07	1.75011e-06
PGD	1p36.22	S100A8	1q21.3	0.234615	1.58101e-07	1.75196e-06
FADD	11q13.3	DNASE1L2	16p13.3	0.234561	1.59154e-07	1.76168e-06
ZFP1	16q23.1	CIDEB	14q12	0.234384	1.62717e-07	1.79814e-06
PTPDC1	9q22.32	SMAP1	6q13	0.234287	1.64687e-07	1.8179e-06
SLC2A6	9q34.2	IRGQ	19q13.31	0.234226	1.6593e-07	1.83061e-06
TSPAN2	1p13.2	SMAD5-AS1	5q31.1	0.234104	1.6847e-07	1.85762e-06
TEC	4p12-p11	AP1B1	22q12.2	0.23397	1.71306e-07	1.88681e-06
AEN	15q26.1	LY6G6D	6p21.33	0.233956	1.7161e-07	1.88809e-06
VSIG10	12q24.23	ACVR1B	12q13.13	0.233884	1.73144e-07	1.90226e-06
SPRR2C	1q21.3	TNFRSF11A	18q21.33	0.233859	1.73683e-07	1.90671e-06
LRRC56	11p15.5	AK7	14q32.2	0.233745	1.76171e-07	1.92874e-06
SRM	1p36.22	LMAN1L	15q24.1	0.233612	1.79098e-07	1.95498e-06
DUSP6	12q21.33	SMPD2	6q21	0.233518	1.81197e-07	1.97514e-06
VSIG2	11q24.2	DIPK2A	3q24	0.233481	1.8202e-07	1.98237e-06
TMEM159	16p12.3	BAZ2B	2q24.2	0.233465	1.82391e-07	1.98493e-06
RIPK2	8q21.3	PLLP	16q13	0.23334	1.85248e-07	2.00947e-06
ZSCAN16	6p22.1	TNFRSF13C	22q13.2	0.233151	1.89628e-07	2.05476e-06
FOXC2	16q24.1	HINT3	6q22.32	0.233054	1.91928e-07	2.07745e-06
RRS1	8q13.1	B3GALT5	21q22.2	0.232886	1.95942e-07	2.11291e-06
TRPM4	19q13.33	CCDC88B	11q13.1	0.232621	2.02487e-07	2.17297e-06
SLURP1	8q24.3	PLA2G6	22q13.1	0.232482	2.0599e-07	2.20349e-06
HSP90AB1	6p21.1	CCDC115	2q21.1	0.232467	2.06353e-07	2.20619e-06
MATN3	2p24.1	LIPE	19q13.2	0.232406	2.07929e-07	2.22068e-06
SLC12A6	15q14	MIR9-3HG	15q26.1	0.232307	2.10488e-07	2.24658e-06
TINCR	19p13.3	DYRK1B	19q13.2	0.23229	2.10915e-07	2.24658e-06
SMOC1	14q24.1	RABGGTA	14q12	0.232097	2.16013e-07	2.2948e-06
PTGFRN	1p13.1	PLEKHA1	10q26.13	0.232012	2.18279e-07	2.31641e-06
B3GNT6	11q13.5	TBC1D3	17q12	0.231718	2.26312e-07	2.39699e-06
PLCXD1	Xp22.33 and Yp11.32	PPM1L	3q25.33-q26.1	0.231712	2.26496e-07	2.39728e-06
PPT1	1p34.2	TOM1	22q12.3	0.231672	2.27618e-07	2.40661e-06
ALOX12B	17p13.1	ZNF524	19q13.42	0.231637	2.28601e-07	2.41191e-06
MMP3	11q22.2	UGT1A7	2q37.1	0.231387	2.35723e-07	2.48184e-06
TGM5	15q15.2	SPRING1	12q24.22	0.231322	2.37626e-07	2.50055e-06
HTRA1	10q26.13	SYT2	1q32.1	0.231251	2.39683e-07	2.5193e-06
TESK2	1p34.1	FBXL17	5q21.3	0.231245	2.39866e-07	2.5193e-06
MEIS1	2p14	TMEM40	3p25.2	0.231211	2.40886e-07	2.52824e-06
CDK19	6q21	OGFRL1	6q13	0.231205	2.41062e-07	2.52875e-06
CHN1	2q31.1	ODF4	17p13.1	0.230915	2.49768e-07	2.61734e-06
STK3	8q22.2	THEM6	8q24.3	0.230809	2.53038e-07	2.64746e-06
RASSF8	12p12.1	DOCK9	13q32.3	0.230803	2.53243e-07	2.64822e-06
GJA9	1p34.3	ABCA5	17q24.3	0.23077	2.54252e-07	2.65626e-06
SLC26A6	3p21.31	TBC1D14	4p16.1	0.230769	2.54276e-07	2.65626e-06
COL5A3	19p13.2	ATXN7L3	17q21.31	0.230576	2.60372e-07	2.71428e-06
FOXE1	9q22.33	CYP4F8	19p13.12	0.230549	2.61242e-07	2.72194e-06
SOX2	3q26.33	NUPR1	16p11.2	0.230517	2.62263e-07	2.73115e-06
NCLN	19p13.3	NAGK	2p13.3	0.230449	2.64432e-07	2.74946e-06
COL4A2	13q34	PDXK	21q22.3	0.230385	2.66527e-07	2.76981e-06
PSD4	2q14.1	CIAO3	16p13.3	0.230274	2.70179e-07	2.80631e-06
HAS2-AS1	8q24.13	RASA4CP	7p13	0.230254	2.70818e-07	2.81149e-06
PLEKHA8P1	12q12	ZNF662	3p22.1	0.230121	2.75265e-07	2.85028e-06
DUSP4	8p12	ORMDL3	17q21.1	0.229982	2.79975e-07	2.89307e-06
NPR 2.00	9p13.3	CCDC6	10q21.2	0.229942	2.81363e-07	2.90593e-06
RC3H1	1q25.1	SYK	9q22.2	0.229822	2.85499e-07	2.9456e-06
NNMT	11q23.2	USP30	12q24.11	0.229806	2.86057e-07	2.94984e-06
FHL3	1p34.3	HIP1R	12q24.31	0.229713	2.89308e-07	2.9803e-06
TIMP1	Xp11.3	NECTIN1	11q23.3	0.229607	2.9309e-07	3.01568e-06
GANAB	11q12.3	MAML3	4q31.1	0.229604	2.93194e-07	3.01568e-06
FAM216A	12q24.11	ACTL10	20q11.22	0.229546	2.95265e-07	3.03543e-06
TENM3-AS1	4q34.3	SLC8B1	12q24.13	0.229294	3.04467e-07	3.12203e-06
PDIK1L	1p36.11	ARHGEF28	5q13.2	0.229092	3.12035e-07	3.19474e-06
TRIML2	4q35.2	CAPN8	1q41	0.229065	3.13052e-07	3.20057e-06
SYNE4	19q13.12	TM7SF3	12p11.23	0.228964	3.1693e-07	3.23659e-06
SERPINB13	18q21.33	GLOD5	Xp11.23	0.228768	3.24552e-07	3.30433e-06
WIPF2	17q21.2	CYP4Z1	1p33	0.228302	3.43452e-07	3.47559e-06
AACS	12q24.31	SCART1	10q26.3	0.228236	3.46192e-07	3.49802e-06
PVR	19q13.31	MUC1	1q22	0.228219	3.46905e-07	3.50346e-06
FOXJ1	17q25.1	CA11	19q13.33	0.228188	3.48231e-07	3.51508e-06
PMEPA1	20q13.31	CYP4F2	19p13.12	0.228174	3.48799e-07	3.51904e-06
ACADSB	10q26.13	CYTH2	19q13.33	0.228104	3.51766e-07	3.5383e-06
GRTP1	13q34	USH2A	1q41	0.22802	3.55372e-07	3.57099e-06
ATG4D	19p13.2	GGA3	17q25.1	0.227788	3.65491e-07	3.66533e-06
ATP6V1C1	8q22.3	STOML3	13q13.2	0.227776	3.65989e-07	3.66666e-06
KCTD3	1q41	CEP70	3q22.3	0.227603	3.73735e-07	3.73865e-06
KLRG2	7q34	PKP4	2q24.1	0.227464	3.80063e-07	3.79817e-06
GNAI2	3p21.31	DNASE1L3	3p14.3	0.227447	3.80831e-07	3.80206e-06
HES5	1p36.32	DEFB1	8p23.1	0.227358	3.84962e-07	3.83185e-06
OGFOD1	16q13	DCST2	1q21.3	0.227353	3.85176e-07	3.83208e-06
HEXB	5q13.3	MCCC1	3q27.1	0.227322	3.86639e-07	3.84286e-06
KREMEN1	22q12.1	CPLX3	15q24.1	0.227314	3.87006e-07	3.84457e-06
ZNRD2	11q13.1	NDOR1	9q34.3	0.227307	3.87337e-07	3.84595e-06
GLIPR1	12q21.2	PRPSAP1	17q25.1	0.227251	3.89946e-07	3.86802e-06
TTPAL	20q13.12	PAXIP1-DT	7q36.2	0.22714	3.95222e-07	3.91456e-06
AACSP1	5q35.3	IDI1	10p15.3	0.227114	3.96424e-07	3.92258e-06
RHOC	1p13.2	LYRM1	16p12.3	0.227085	3.97817e-07	3.93442e-06
S100A14	1q21.3	C19ORF73	19q13.33	0.226968	4.03472e-07	3.98496e-06
UHRF2	9p24.1	UNC13D	17q25.3	0.226916	4.0599e-07	4.00735e-06
PAEP	9q34.3	BCAS3	17q23.2	0.226635	4.19997e-07	4.1313e-06
TSPAN4	11p15.5	MARK2	11q13.1	0.226631	4.20195e-07	4.1313e-06
ZNF711	Xq21.1	WASF2	1p36.11	0.226491	4.27283e-07	4.19482e-06
HIBCH	2q32.2	AP5B1	11q13.1	0.226409	4.31533e-07	4.22827e-06
ENPEP	4q25	HSD17B4	5q23.1	0.226376	4.33271e-07	4.24322e-06
AURKAP1	1q41	FAM189A2	9q21.12	0.226255	4.39577e-07	4.29868e-06
HSP90AA1	14q32.31	SEMA4D	9q22.2	0.226122	4.46671e-07	4.36592e-06
PLEKHM1	17q21.31	CERT1	5q13.3	0.226098	4.47939e-07	4.37514e-06
KCNJ15	21q22.13-q22.2	TSPAN14	10q23.1	0.226096	4.4805e-07	4.37514e-06
CCDC86	11q12.2	DSP	6p24.3	0.226054	4.50336e-07	4.39318e-06
TGM3	20p13	HSPA4L	4q28.1	0.225924	4.57386e-07	4.45762e-06
RFX8	2q11.2	TET3	2p13.1	0.225838	4.62141e-07	4.50177e-06
SLC44A4	6p21.33	CRYBG3	3q11.2	0.225699	4.69879e-07	4.57493e-06
REEP4	8p21.3	ZNF589	3p21.31	0.225619	4.74389e-07	4.6166e-06
ALDH1B1	9p13.1	PPP1R14D	15q15.1	0.225595	4.75781e-07	4.6279e-06
SLC16A5	17q25.1	GLTPD2	17p13.2	0.225582	4.76505e-07	4.6327e-06
MYADM	19q13.42	C22ORF31	22q12.1	0.22554	4.78918e-07	4.65008e-06
NRP2	2q33.3	SDC1	2p24.1	0.225539	4.78988e-07	4.65008e-06
MICA	6p21.33	RGS9BP	19q13.11	0.225438	4.84785e-07	4.7018e-06
TMEM26	10q21.2	EPHX1	1q42.12	0.225423	4.85664e-07	4.70805e-06
TMED7-TICAM2	5q22.3	VPS37C	11q12.2	0.225093	5.05181e-07	4.8737e-06
PXDC1	6p25.2	RPS6KB1	17q23.1	0.225085	5.05673e-07	4.8761e-06
MIEN1	17q12	GRAMD2B	5q23.2	0.225042	5.08241e-07	4.89851e-06
DTX2P1-UPK3BP1-PMS2P11	7q11.23	LGALSL	2p14	0.224992	5.113e-07	4.92326e-06
DUOX1	15q21.1	LINC01003	7q36.1	0.224982	5.11912e-07	4.92678e-06
PLEKHM1P1	17q24.1	LRG1	19p13.3	0.224947	5.14054e-07	4.94424e-06
SMPD3	16q22.1	PDZK1IP1	1p33	0.224803	5.22934e-07	5.02563e-06
DACT1	14q23.1	HEXIM1	17q21.31	0.224387	5.49531e-07	5.25605e-06
STK40	1p34.3	TOLLIP	11p15.5	0.224217	5.60732e-07	5.35808e-06
CDH1	16q22.1	GNRHR	4q13.2	0.224211	5.61182e-07	5.35982e-06
FRMD5	15q15.3	RFX1	19p13.12	0.224133	5.66369e-07	5.40422e-06
FRAT2	10q24.1	B4GALNT3	12p13.33	0.223661	5.98988e-07	5.6884e-06
PTGDR	14q22.1	NOTCH3	19p13.12	0.223628	6.01398e-07	5.70589e-06
FPGS	9q34.11	ARHGAP35	19q13.32	0.223543	6.07443e-07	5.75507e-06
PSMD2	3q27.1	QARS1	3p21.31	0.223505	6.10177e-07	5.77824e-06
C6ORF223	6p21.1	SLC10A5	8q21.13	0.223285	6.2629e-07	5.91965e-06
LPAR1	9q31.3	TTLL12	22q13.2	0.222864	6.58281e-07	6.20157e-06
ALDH3B2	11q13.2	SLCO4A1-AS1	20q13.33	0.222849	6.59459e-07	6.20975e-06
MFAP2	1p36.13	CROCC	1p36.13	0.222785	6.64445e-07	6.25083e-06
SSBP3	1p32.3	PYDC1	16p11.2	0.222526	6.85067e-07	6.42976e-06
CYTH3	7p22.1	ADI1	2p25.3	0.222476	6.8911e-07	6.46468e-06
PLD1	3q26.31	GAS8	16q24.3	0.222354	6.99132e-07	6.55563e-06
ANO6	12q12	RTKN2	10q21.2	0.222252	7.07579e-07	6.61828e-06
AKTIP	16q12.2	NKIRAS2	17q21.2	0.222188	7.12927e-07	6.65697e-06
FETUB	3q27.3	BRME1	19p13.12	0.222079	7.22125e-07	6.73725e-06
ASAH1	8p22	GOLGB1	3q13.33	0.221955	7.32728e-07	6.81361e-06
ITGA3	17q21.33	LRRC4	7q32.1	0.221955	7.32759e-07	6.81361e-06
CCDC50	3q28	ZRANB1	10q26.13	0.22195	7.332e-07	6.81412e-06
PSMA1	11p15.2	MARCHF9	12q14.1	0.221946	7.33494e-07	6.81412e-06
BRD1	22q13.33	GUCY2C	12p12.3	0.22189	7.38384e-07	6.85637e-06
GLB1	3p22.3	IQCN	19p13.11	0.221842	7.42523e-07	6.89162e-06
DAB2	5p13.1	LENG9	19q13.42	0.221812	7.45211e-07	6.91337e-06
DOC2B	17p13.3	FBH1	10p15.1	0.221789	7.47222e-07	6.92882e-06
PARD6G	18q23	HSD17B7P2	10p11.1	0.221782	7.47776e-07	6.93075e-06
CFL1	11q13.1	ZDHHC23	3q13.31	0.221689	7.56024e-07	7.00073e-06
IL7R	5p13.2	EYA2	20q13.12	0.221427	7.79615e-07	7.19592e-06
CCT3	1q22	NSF	17q21.31	0.221396	7.82445e-07	7.2154e-06
STK38	6p21.31	CYP26A1	10q23.33	0.221389	7.83159e-07	7.21866e-06
WWC2	4q35.1	PIK3IP1	22q12.2	0.221377	7.84238e-07	7.2253e-06
PER2	2q37.3	C10ORF105	10q22.1	0.221193	8.01316e-07	7.36234e-06
FKBP9P1	7p11.2	C2CD4D	1q21.3	0.221164	8.04051e-07	7.37734e-06
SLC7A6OS	16q22.1	NUAK2	1q32.1	0.221136	8.06738e-07	7.39522e-06
TSR1	17p13.3	ETV2	19q13.12	0.22109	8.11045e-07	7.42791e-06
ACKR2	3p22.1	ARHGEF16	1p36.32	0.221073	8.12685e-07	7.43953e-06
KRT19	17q21.2	ATP7A	Xq21.1	0.220913	8.28093e-07	7.56677e-06
STK17A	7p13	ITGB8	7p21.1	0.220889	8.30352e-07	7.58396e-06
RAB10	2p23.3	TF	3q22.1	0.220879	8.31381e-07	7.5899e-06
PGBD2	1q	KYAT3	1p22.2	0.220815	8.37625e-07	7.63301e-06
NOXA1	9q34.3	IGFBP2	2q35	0.220799	8.39206e-07	7.64394e-06
SHC1	1q21.3	CRACDL	2q11.2	0.220776	8.4146e-07	7.65751e-06
PLA2G15	16q22.1	ABCA7	19p13.3	0.220764	8.42609e-07	7.6645e-06
SLC11A2	12q13.12	SYNGR2	17q25.3	0.220649	8.54012e-07	7.76118e-06
HSPB1	7q11.23	SLC6A14	Xq23	0.220637	8.55255e-07	7.76896e-06
FSD1	19p13.3	SLC5A1	22q12.3	0.220544	8.64602e-07	7.84321e-06
ZNF22	10q11.21	KIAA0319	6p22.3	0.220533	8.65659e-07	7.84924e-06
FAM219B	15q24.1-q24.2	LAD1	1q32.1	0.220481	8.71016e-07	7.89068e-06
CDIPTOSP	16p11.2	USP7	16p13.2	0.220243	8.95528e-07	8.08665e-06
PGM2	4p14	CNOT11	2q11.2	0.220121	9.08404e-07	8.19238e-06
SEMA3C	7q21.11	KRTAP5-10	11q13.4	0.220029	9.1821e-07	8.26966e-06
SLC41A2	12q23.3	CCDC146	7q11.23	0.219958	9.25784e-07	8.3314e-06
AP1S2	Xp22.2	KHK	2p23.3	0.219957	9.25895e-07	8.3314e-06
CYB5A	18q22.3	RAET1E	6q25.1	0.219948	9.26859e-07	8.33633e-06
SPATS2L	2q33.1	DHRS13	17q11.2	0.21994	9.27758e-07	8.34067e-06
MAP3K5	6q23.3	IL36B	2q14.1	0.219927	9.29149e-07	8.34944e-06
CORO1C	12q24.11	SGSM3	22q13.1	0.219861	9.36313e-07	8.39876e-06
SLC15A4	12q24.33	RNF141	11p15.3	0.219587	9.66613e-07	8.63964e-06
CDCA4	14q32.33	GAN	16q23.2	0.219559	9.69787e-07	8.66029e-06
TOB1	17q21.33	SCAP	3p21.31	0.219492	9.77453e-07	8.7171e-06
NCK1	3q22.3	SRMS	20q13.33	0.21935	9.93633e-07	8.84568e-06
PCNX4	14q23.1	TJP1	15q13.1	0.219316	9.97612e-07	8.86705e-06
GPR62	3p21.2	SMIM10L2A	Xq26.3	0.219263	1.00373e-06	8.90792e-06
TGM1	14q12	KLK6	19q13.41	0.219159	1.01592e-06	8.99616e-06
TAF1A	1q41	NFIA	1p31.3	0.219002	1.0347e-06	9.15838e-06
MINPP1	10q23.2	ADGRL2	1p31.1	0.218974	1.03807e-06	9.18422e-06
PGM2L1	11q13.4	ATP9B	18q23	0.218812	1.05772e-06	9.33338e-06
CAMK2N1	1p36.12	SIRT7	17q25.3	0.218807	1.05833e-06	9.33464e-06
CYP4F3	19p13.12	MAPK10	4q21.3	0.218737	1.06689e-06	9.40186e-06
PDGFA	7p22.3	ARF6	14q21.3	0.218715	1.06961e-06	9.42172e-06
SMURF2	17q23.3-q24.1	GLB1L2	11q25	0.218571	1.08762e-06	9.57532e-06
SLC35B4	7q33	PTPN3	9q31	0.218486	1.09838e-06	9.65985e-06
MYBBP1A	17p13.2	CNTD1	17q21.2-q21.31	0.218485	1.09858e-06	9.65985e-06
PDGFB	22q13.1	RNF222	17p13.1	0.218237	1.13054e-06	9.9235e-06
TATDN1	8q24.13	NHSL1	6q24.1	0.218041	1.15641e-06	1.01329e-05
BMP8A	1p34.3	PRPF40B	12q13.12	0.218033	1.15755e-06	1.01384e-05
ENDOU	12q13.11	SGSM2	17p13.3	0.217994	1.16274e-06	1.0175e-05
TRAM1	8q13.3	CSK	15q24.1	0.217775	1.1925e-06	1.04308e-05
CERS3	15q26.3	WFIKKN1	16p13.3	0.217669	1.20717e-06	1.05545e-05
TULP1	6p21.31	FGF22	19p13.3	0.217625	1.21334e-06	1.06039e-05
DZIP1	13q32.1	TUBD1	17q23.1	0.217582	1.21938e-06	1.06521e-05
TUBB	6p21.33	ASTN2	9q33.1	0.217429	1.24101e-06	1.08175e-05
ANLN	7p14.2	HDHD3	9q32	0.217362	1.25065e-06	1.0896e-05
GTDC1	2q22.3	COIL	17q22	0.217359	1.25111e-06	1.0896e-05
FBXO46	19q13.32	MACO1	1p36.11	0.217127	1.28494e-06	1.11761e-05
L1CAM	Xq28	GAK	4p16.3	0.217093	1.28987e-06	1.12092e-05
GSTA4	6p12.2	GOLGA2P10	15q25.2	0.217037	1.29826e-06	1.12649e-05
SEC23A	14q21.1	UBE4B	1p36.22	0.217031	1.29916e-06	1.12656e-05
HAL	12q23.1	AQP3	9p13.3	0.217009	1.30249e-06	1.12896e-05
ENOX1	13q14.11	COQ7	16p12.3	0.216903	1.31839e-06	1.14125e-05
ADAMTS14	10q22.1	YOD1	1q32.1	0.216859	1.32516e-06	1.14662e-05
TWIST1	7p21.1	DIS3L2	2q37.1	0.216809	1.33274e-06	1.15219e-05
UPK1B	3q13.32	LINC01587	4p16.2	0.216805	1.33333e-06	1.1522e-05
MAMSTR	19q13.33	BCL2L10	15q21.2	0.216744	1.34268e-06	1.15852e-05
MFSD12	19p13.3	DHRS9	2q31.1	0.216678	1.35286e-06	1.16606e-05
FDFT1	8p23.1	NPB	17q25.3	0.216431	1.39182e-06	1.19656e-05
MET	7q31	KRT7	12q13.13	0.216384	1.39928e-06	1.20195e-05
AMIGO3	3p21.31	KLF4	9q31.2	0.216325	1.4088e-06	1.20857e-05
ORC6	16q11.2	KRT32	17q21.2	0.216295	1.41364e-06	1.21168e-05
MAPRE1	20q11.21	FAXDC2	5q33.2	0.216151	1.43718e-06	1.23081e-05
TSGA10	2q11.2	FOXQ1	6p25.3	0.216068	1.45093e-06	1.24153e-05
SLC16A1	1p13.2	ROGDI	16p13.3	0.216042	1.45519e-06	1.24362e-05
VPS13D	1p36.22-p36.21	KLF3-AS1	4p14	0.215996	1.46294e-06	1.2486e-05
L3MBTL3	6q23.1	DLG5	10q22.3	0.215983	1.46515e-06	1.24943e-05
SMARCA4	19p13.2	TRIM17	1q42.13	0.21591	1.47739e-06	1.25933e-05
MTHFD2	2p13.1	ZBTB18	1q44	0.215864	1.48516e-06	1.26541e-05
CD86	3q13.33	SCYL3	1q24.2	0.215832	1.49064e-06	1.26954e-05
FOXD1	5q13.2	ANKMY1	2q37.3	0.215671	1.51819e-06	1.29136e-05
PPP4R4	14q32.2	ZNF823	19p13.2	0.215646	1.52267e-06	1.29462e-05
RETREG3	17q21.2	EFNA5	5q21.3	0.21555	1.5394e-06	1.30734e-05
NUTF2	16q22.1	OR10H5	19p13.12	0.215549	1.53958e-06	1.30734e-05
DHRS3	1p36.21	IZUMO1	19q13.33	0.215411	1.564e-06	1.32751e-05
SDC2	8q22.1	SPATA41	15q26.3	0.215386	1.5685e-06	1.33021e-05
SUDS3	12q24.23	SPRR2D	1q21.3	0.215267	1.58994e-06	1.34668e-05
SPECC1	17p11.2	SCAPER	15q24.3	0.215219	1.59853e-06	1.35282e-05
SLC52A2	8q24.3	HMSD	18q22.1	0.215137	1.61367e-06	1.3639e-05
BICRA	19q13.33	MAGI3	1p13.2	0.215104	1.61964e-06	1.36837e-05
TRIP13	5p15.33	KDM4B	19p13.3	0.214846	1.66791e-06	1.4056e-05
TMPRSS11D	4q13.2	ACBD5	10p12.1	0.214806	1.6755e-06	1.41022e-05
SH2D5	1p36.12	ZNF213	16p13.3	0.214744	1.68747e-06	1.41911e-05
RAB26	16p13.3	HECTD4	12q24.13	0.214636	1.70839e-06	1.43564e-05
CCL7	17q12	C15ORF56	15q15.1	0.214631	1.70928e-06	1.43564e-05
POR	7q11.23	FIG4	6q21	0.214586	1.718e-06	1.44235e-05
DRAM1	12q23.2	LRRC37A4P	17q21.31	0.21435	1.76476e-06	1.4779e-05
TRIM7	5q35.3	PRPF18	10p13	0.214203	1.79436e-06	1.50082e-05
CROT	7q21.12	TSPO	22q13.2	0.214161	1.80292e-06	1.50734e-05
C1QL4	12q13.12	RSPH14	22q11.22-q11.23	0.214087	1.81814e-06	1.51817e-05
FSCN2	17q25.3	MYO3A	10p12.1	0.213964	1.84356e-06	1.53812e-05
CDIN1	15q14	WDSUB1	2q24.2	0.213917	1.85355e-06	1.54516e-05
ZMIZ2	7p13	MS4A8	11q12.2	0.213865	1.86448e-06	1.55299e-05
CALHM5	6q22.1	GALR2	17q25.1	0.21372	1.89534e-06	1.57607e-05
SH3GLB2	9q34.11	LTA4H	12q23.1	0.213693	1.90111e-06	1.57956e-05
C1GALT1	7p22.1-p21.3	DENND11	7q34	0.213685	1.9028e-06	1.58031e-05
SLC2A3	12p13.31	ASTL	2q11.2	0.213492	1.9448e-06	1.60986e-05
P4HA3	11q13.4	CHDH	3p21.1	0.213463	1.95127e-06	1.61455e-05
CCN1	1p22.3	RALBP1	18p11.22	0.213297	1.98823e-06	1.64445e-05
GALNT2	1q42.13	MAST4	5q12.3	0.213288	1.99019e-06	1.6454e-05
SUGT1P1	9p13.3	C2ORF68	2p11.2	0.213271	1.99391e-06	1.64779e-05
LAMA4	6q21	RNF207	1p36.31	0.213206	2.0088e-06	1.65804e-05
TMC4	19q13.42	DEPDC5	22q12.2-q12.3	0.213147	2.02219e-06	1.66841e-05
OCA2	15q12-q13.1	KANSL1	17q21.31	0.213103	2.03213e-06	1.67589e-05
MTDH	8q22.1	GPHA2	11q13.1	0.2131	2.03293e-06	1.67589e-05
ATP6V0C	16p13.3	CCDC30	1p34.2	0.213073	2.03897e-06	1.67949e-05
OTOP3	17q25.1	CENPC	4q13.2	0.213033	2.04822e-06	1.68589e-05
ARHGEF40	14q11.2	SLC38A8	16q23.3	0.213032	2.04842e-06	1.68589e-05
USB1	16q21	ADH1C	4q23	0.212845	2.09213e-06	1.71975e-05
SMARCC2	12q13.2	TRAPPC10	21q22.3	0.212839	2.09352e-06	1.72018e-05
MPIG6B	6p21.33	BPTF	17q24.2	0.212816	2.09896e-06	1.72395e-05
DNAJA1	9p21.1	CHAD	17q21.33	0.21258	2.1556e-06	1.76685e-05
ACSM1	16p12.3	KRT12	17q21.2	0.212216	2.24572e-06	1.83472e-05
MAPK12	22q13.33	CEACAM16	19q13.31-q13.32	0.212148	2.26273e-06	1.84786e-05
MYB	6q23.3	CHL1	3p26.3	0.212106	2.27364e-06	1.85406e-05
EMC1	1p36.13	RORC	1q21	0.212058	2.28581e-06	1.86217e-05
SLC16A6	17q24.2	TPRN	9q34.3	0.211993	2.30244e-06	1.87495e-05
KDELR2	7p22.1	PERP	6q23.3	0.211946	2.31463e-06	1.88335e-05
RECK	9p13.3	SGK1	6q23.2	0.211889	2.3297e-06	1.89484e-05
TEX29	13q34	CDC42EP4	17q25.1	0.211853	2.33897e-06	1.90161e-05
AREG	4q13.3	C10ORF99	10q23.1	0.211788	2.3562e-06	1.91447e-05
NELFA	4p16.3	IL36RN	2q14.1	0.211786	2.3567e-06	1.91447e-05
KRT77	12q13.13	UBTF	17q21.31	0.211739	2.36901e-06	1.92291e-05
FAM126A	7p15.3	AKT2	19q13.2	0.211701	2.37925e-06	1.93045e-05
SLC39A1	1q21.3	ZNF541	19q13.33	0.211483	2.43792e-06	1.97326e-05
GLT8D1	3p21.1	SLC16A13	17p13.1	0.21144	2.44985e-06	1.98148e-05
FBXO27	19q13.2	ACAP3	1p36.33	0.211435	2.45104e-06	1.98148e-05
GDF7	2p24.1	DMXL1	5q23.1	0.211355	2.47329e-06	1.99866e-05
VAV2	9q34.2	IKBKB	8p11.21	0.211346	2.47571e-06	1.99981e-05
KIF13B	8p12	LY6D	8q24.3	0.211324	2.48184e-06	2.00315e-05
GATM	15q21.1	MARCHF3	5q23.2	0.211197	2.51738e-06	2.0302e-05
PRDX3	10q26.11	ALOX15	17p13.2	0.211042	2.56134e-06	2.06316e-05
NSUN7	4p14	WNK2	9q22.31	0.21103	2.56482e-06	2.06514e-05
INVS	9q31.1	FCGBP	19q13.2	0.210954	2.58646e-06	2.08089e-05
SPINK8	3p21.31	TSTD1	1q23.3	0.210791	2.63411e-06	2.11583e-05
NGF	1p13.2	ARHGEF3	3p14.3	0.21075	2.64618e-06	2.12468e-05
GDPD5	11q13.4-q13.5	OVOL2	20p11.23	0.210638	2.67943e-06	2.14793e-05
ZSWIM4	19p13.13	LINC00938	12q12	0.210507	2.71888e-06	2.17782e-05
POLR2C	16q21	ABCA13	7p12.3	0.210423	2.74454e-06	2.19487e-05
RABIF	1q32.1	KMT2C	7q36.1	0.210356	2.76502e-06	2.2086e-05
MUCL3	6p21.33	ICA1	7p21.3	0.210275	2.79006e-06	2.22594e-05
BPNT2	8q12.1	RAB40B	17q25.3	0.210268	2.79227e-06	2.22682e-05
C4ORF19	4p14	SLC27A5	19q13.43	0.210214	2.80894e-06	2.23834e-05
KCNE4	2q36.1	CYP8B1	3p22.1	0.210203	2.81237e-06	2.24018e-05
LRFN4	11q13.2	WDR38	9q33.3	0.210181	2.81926e-06	2.24478e-05
RGS3	9q32	SPATA6L	9p24.2-p24.1	0.210099	2.84517e-06	2.26271e-05
UBE2Q2P2	15q25.2	LRFN2	6p21.2-p21.1	0.210041	2.86373e-06	2.27657e-05
ASAP1	8q24.21-q24.22	SULT1B1	4q13.3	0.209655	2.98912e-06	2.36967e-05
CHST15	10q26.13	KIAA0513	16q24.1	0.209587	3.01163e-06	2.38658e-05
SLC39A8	4q24	NCK2	2q12.2	0.209445	3.05957e-06	2.42265e-05
EID1	15q21.1	SPRR1B	1q21.3	0.209236	3.13118e-06	2.47545e-05
LOXL3	2p13.1	CLCA3P	1p22.3	0.20922	3.13684e-06	2.47894e-05
RAPGEF1	9q34.13	EIF4ENIF1	22q12.2	0.209046	3.19759e-06	2.52198e-05
TREM1	6p21.1	C12ORF29	12q21.32	0.209035	3.20146e-06	2.52405e-05
SUPT3H	6p21.1	RUNDC1	17q21.31	0.208916	3.24387e-06	2.55346e-05
TMEM79	1q22	RGS12	4p16.3	0.208617	3.35292e-06	2.63311e-05
ZYG11A	1p32.3	ZNF503-AS2	10q22.2	0.208544	3.38029e-06	2.65252e-05
SHISAL1	22q13.31	FOXP2	7q31.1	0.20852	3.38914e-06	2.65843e-05
TEX101	19q13.31	GSTA3	6p12.2	0.208475	3.40601e-06	2.67048e-05
PTPRN	2q35	DCAF11	14q12	0.20846	3.41165e-06	2.67295e-05
TTYH3	7p22.3	EPC1	10p11.22	0.208255	3.48951e-06	2.72862e-05
DISP2	15q15.1	TBC1D17	19q13.33	0.208133	3.53688e-06	2.7592e-05
MAP3K8	10p11.23	COLCA2	11q23.1	0.20796	3.60472e-06	2.80776e-05
DEPDC7	11p13	DNMT3A	2p23.3	0.207933	3.6158e-06	2.8142e-05
NID1	1q42.3	AFDN	6q27	0.207901	3.62847e-06	2.82168e-05
IL20	1q32.1	CA13	8q21.2	0.207898	3.62963e-06	2.82168e-05
CYP4X1	1p33	ACBD4	17q21.31	0.207884	3.63524e-06	2.82495e-05
LCN12	9q34.3	PLXNB2	22q13.33	0.207861	3.64455e-06	2.83027e-05
SERPINB12	18q21.33	SLC16A11	17p13.1	0.20786	3.64491e-06	2.83027e-05
RPL23AP7	2q14.1	ABHD11-AS1	7q11.23	0.207816	3.66234e-06	2.84271e-05
HMGN4	6p22.2	C8G	9q34.3	0.207786	3.67463e-06	2.85114e-05
SFR1	10q25.1	C8ORF74	8p23.1	0.207774	3.67944e-06	2.85378e-05
KRT15	17q21.2	XCR1	3p21.31	0.207755	3.68715e-06	2.85814e-05
TREX2	Xq28	METAP1	4q23	0.207718	3.70211e-06	2.86803e-05
JPH2	20q13.12	TBC1D10A	22q12.2	0.207633	3.73698e-06	2.89281e-05
PYM1	12q13.2	CCDC85C	14q32.2	0.207477	3.80145e-06	2.93931e-05
HECW1	7p14.1-p13	PLEKHH1	14q24.1	0.207433	3.81977e-06	2.95006e-05
LINC00628	1q32.1	EPHA2	1p36.13	0.207412	3.82863e-06	2.95463e-05
CRTAP	3p22.3	ICAM4	19p13.2	0.207366	3.84788e-06	2.96835e-05
ACSBG1	15q25.1	DGCR8	22q11.21	0.207354	3.85321e-06	2.97131e-05
NPM1	5q35.1	FXYD3	19q13.12	0.207248	3.89821e-06	3.00486e-05
KIRREL1	1q23.1	UBN1	16p13.3	0.207106	3.95951e-06	3.04977e-05
FTH1	11q12.3	GDPGP1	15q26.1	0.207085	3.96864e-06	3.05562e-05
LINC00623	1p11.2	ARID1A	1p36.11	0.207073	3.97388e-06	3.05848e-05
TPRG1	3q28	ESRP1	8q22.1	0.206953	4.02623e-06	3.0964e-05
MT1F	16q13	TBC1D4	13q22.2	0.20676	4.11248e-06	3.15001e-05
NIP7	16q22.1	TTC39C	18q11.2	0.206705	4.13713e-06	3.1647e-05
MKNK2	19p13.3	PLAC8	4q21.22	0.206599	4.18559e-06	3.19689e-05
TMEM200B	1p35.3	TMCO4	1p36.13	0.206589	4.18979e-06	3.19888e-05
E2F4	16q22.1	DCLRE1C	10p13	0.206508	4.2273e-06	3.22376e-05
GPC6	13q31.3-q32.1	SLC25A45	11q13.1	0.206377	4.28801e-06	3.26627e-05
RDH12	14q24.1	ANKRA2	5q13.2	0.206372	4.2906e-06	3.26627e-05
D2HGDH	2q37.3	MTUS1	8p22	0.206371	4.29108e-06	3.26627e-05
SLC24A2	9p22.1	MARF1	16p13.11	0.206249	4.3485e-06	3.30872e-05
RAI14	5p13.2	DCST1	1q21.3	0.206176	4.38319e-06	3.33259e-05
PPID	4q32.1	SIDT1	3q13.2	0.206148	4.39661e-06	3.34026e-05
IRF5	7q32.1	EXOC4	7q33	0.206102	4.41885e-06	3.35439e-05
ZFAND1	8q21.13	WDR49	3q26.1	0.206068	4.43518e-06	3.36446e-05
HSF1	8q24.3	PLEKHG4	16q22.1	0.205994	4.47123e-06	3.38797e-05
TTC7B	14q32.11	TRIM2	4q31.3	0.20587	4.53208e-06	3.42561e-05
STYK1	12p13.2	FBXL19	16p11.2	0.205834	4.5498e-06	3.43453e-05
SNX31	8q22.3	CHMP2A	19q13.43	0.205826	4.55374e-06	3.43621e-05
TSPAN6	Xq22.1	MFSD9	2q12.1	0.205763	4.58503e-06	3.45592e-05
GSE1	16q24.1	TMEM88B	1p36.33	0.205692	4.62097e-06	3.48169e-05
PGAP4	9q31.1	SBF1	22q13.33	0.205685	4.62433e-06	3.48292e-05
MGAT1	5q35.3	GOSR1	17q11.2	0.20567	4.63161e-06	3.48709e-05
PBX1	1q23.3	CLPTM1	19q13.32	0.205589	4.67259e-06	3.51531e-05
UGT2B28	4q13.2	CBFA2T2	20q11.21-q11.22	0.205554	4.69063e-06	3.52756e-05
LRP12	8q22.3	CHADL	22q13.2	0.205464	4.73673e-06	3.55956e-05
SLC39A10	2q32.3	C20ORF204	20q13.33	0.205441	4.7485e-06	3.56706e-05
MPZL2	11q23.3	FAM126B	2q33.1	0.205383	4.77861e-06	3.58834e-05
SH3BP5L	1q44	PADI1	1p36.13	0.205361	4.7901e-06	3.59562e-05
EFEMP1	2p16.1	PPP1CB	2p23.2	0.205198	4.8757e-06	3.65441e-05
PRINS	10p12.1	FAM25A	10q23.2	0.20519	4.87987e-06	3.65617e-05
IFNK	9p21.2	ZNF575	19q13.31	0.205153	4.89981e-06	3.66973e-05
ATG12	5q22.3	SLC10A1	14q24.1	0.20509	4.93331e-06	3.69206e-05
IBSP	4q22.1	CFAP73	12q24.13	0.20506	4.94933e-06	3.70268e-05
LINC02210	17q21.31	MOB4	2q33.1	0.204964	5.00116e-06	3.73726e-05
PUF60	8q24.3	ANKRD13A	12q24.11	0.204835	5.07136e-06	3.78549e-05
HABP4	9q22.32	FLG	1q21.3	0.204808	5.08636e-06	3.79528e-05
VPS9D1	16q24.3	LINC01001	11p15.5	0.204739	5.12464e-06	3.82242e-05
CTSB	8p23.1	ZNF396	18q12.2	0.204692	5.15088e-06	3.83725e-05
TBX2	17q23.2	ZMYND8	20q13.12	0.204689	5.15217e-06	3.83725e-05
DCLK3	3p22.2	FGFBP3	10q23.32	0.204645	5.17689e-06	3.85423e-05
TGFBR1	9q22.33	CBLC	19q13.32	0.204586	5.21046e-06	3.87634e-05
AIF1L	9q34.12-q34.13	KRTAP5-2	11p15.5	0.204482	5.26933e-06	3.91578e-05
OTOP2	17q25.1	ZADH2	18q22.3	0.204463	5.2801e-06	3.92233e-05
HSPB1P1	9q21.13	GGA1	22q13.1	0.204401	5.31531e-06	3.9441e-05
YBX1	1p34.2	ARID2	12q12	0.204238	5.40997e-06	4.00693e-05
F2RL1	5q13.3	FOXO3	6q21	0.204179	5.44451e-06	4.03103e-05
TRIM62	1p35.1	FUZ	19q13.33	0.204147	5.46344e-06	4.04355e-05
ANO9	11p15.5	ZNF846	19p13.2	0.204121	5.47867e-06	4.05273e-05
GLT8D2	12q23.3	CAMK1D	10p13	0.204098	5.49237e-06	4.06046e-05
BCL2L15	1p13.2	NUP210	3p25.1	0.20381	5.66608e-06	4.17658e-05
LCN1	9q34.3	RDH10	8q21.11	0.203634	5.77426e-06	4.25163e-05
KCTD1	18q11.2	C1ORF116	1q32.1	0.203491	5.86417e-06	4.3115e-05
YWHAEP7	17q12	PATJ	1p31.3	0.203439	5.89679e-06	4.33072e-05
TMEM51-AS1	1p36.21	CYP4A11	1p33	0.203405	5.91881e-06	4.34212e-05
HMGA2	12q14.3	CCDC177	14q24.1	0.203373	5.9392e-06	4.35071e-05
ST14	11q24.3	MAP1LC3A	20q11.22	0.203357	5.94919e-06	4.35644e-05
EPHA10	1p34.3	MZF1	19q13.43	0.203344	5.95785e-06	4.3596e-05
TRPV4	12q24.11	ANKK1	11q23.2	0.203314	5.97665e-06	4.37176e-05
ST3GAL5	2p11.2	LRBA	4q31.3	0.203222	6.03629e-06	4.40895e-05
GAREM1	18q12.1	TCP11L2	12q23.3	0.203195	6.05394e-06	4.41863e-05
MKRN1	7q34	CCDC153	11q23.3	0.203121	6.10201e-06	4.4424e-05
BCAR1	16q23.1	LGALS4	19q13.2	0.203039	6.15627e-06	4.47865e-05
PGAP2	11p15.4	CAPNS2	16q12.2	0.202847	6.28473e-06	4.56217e-05
CEP41	7q32.2	DAPK2	15q22.31	0.20283	6.29616e-06	4.56882e-05
INPP5J	22q12.2	PAQR7	1p36.11	0.202684	6.39564e-06	4.63597e-05
KSR1	17q11.2	TMEM63C	14q24.3	0.202671	6.40401e-06	4.64036e-05
NEXN	1p31.1	KLHDC8B	3p21.31	0.202622	6.43806e-06	4.66335e-05
ECI2	6p25.2	CCDC191	3q13.31	0.202607	6.44855e-06	4.66561e-05
PGM3	6q14.1	TP53I3	2p23.3	0.202604	6.45048e-06	4.66561e-05
CFAP251	12q24.31	UPF2	10p14	0.202491	6.52898e-06	4.71728e-05
EIF4A1	17p13.1	MTMR3	22q12.2	0.202484	6.53389e-06	4.71913e-05
DDX31	9q34.13	PI3	20q13.12	0.202412	6.58469e-06	4.75239e-05
BCAT1	12p12.1	MYCBP2	13q22.3	0.202322	6.64822e-06	4.79308e-05
CFL2	14q13.1	NSUN6	10p12.31	0.202285	6.67476e-06	4.8053e-05
PRRG4	11p13	PLS1	3q23	0.202252	6.69842e-06	4.8206e-05
RBBP6	16p12.1	MUC16	19p13.2	0.202167	6.75929e-06	4.86092e-05
RILPL1	12q24.31	ASPRV1	2p13.3	0.201887	6.96465e-06	4.99249e-05
MGAT5B	17q25.2	DSC2	18q12.1	0.201814	7.01932e-06	5.02809e-05
ARHGAP18	6q22.33	SP1	12q13.13	0.201776	7.04809e-06	5.0451e-05
SERAC1	6q25.3	ZNF117	7q11.21	0.20172	7.09025e-06	5.0686e-05
PSAPL1	4p16.1	GPR37L1	1q32.1	0.201716	7.09357e-06	5.0686e-05
BTBD9	6p21.2	SLC52A3	20p13	0.20168	7.12072e-06	5.08438e-05
QSOX1	1q25.2	CLN8	8p23.3	0.201422	7.319e-06	5.21112e-05
FLNA	Xq28	FYCO1	3p21.31	0.201206	7.48962e-06	5.32693e-05
AGPAT3	21q22.3	CTNNA1	5q31.2	0.201117	7.56084e-06	5.37114e-05
ACD	16q22.1	KATNAL2	18q21.1	0.200966	7.68345e-06	5.4474e-05
POP1	8q22.2	EPS15L1	19p13.11	0.200818	7.80531e-06	5.52926e-05
TPM2	9p13.3	ANXA11	10q22.3	0.200812	7.80994e-06	5.52926e-05
SLC25A17	22q13.2	GJB1	Xq13.1	0.200616	7.97441e-06	5.63973e-05
PGLYRP2	19p13.12	TFR2	7q22.1	0.200464	8.10449e-06	5.71805e-05
SREBF2	22q13.2	TMEM117	12q12	0.200463	8.10512e-06	5.71805e-05
HLX	1q41	H3-3A	1q42.12	0.200355	8.19822e-06	5.7817e-05
GNG11	7q21.3	STOX2	4q35.1	0.200259	8.2824e-06	5.83902e-05
PLXNA2	1q32.2	HCAR3	12q24.31	0.20004	8.47635e-06	5.95274e-05
AK9	6q21	MAP2K6	17q24.3	0.199991	8.52084e-06	5.98188e-05
MAN1B1	9q34.3	ZNF687	1q21.3	0.199912	8.59221e-06	6.02774e-05
FAM219A	9p13.3	FAM71E1	19q13.33	0.199735	8.75457e-06	6.13095e-05
RGS19	20q13.33	NFRKB	11q24.3	0.199728	8.76088e-06	6.13322e-05
CHPF	2q35	HMGN5	Xq21.1	0.19964	8.84308e-06	6.17569e-05
PAFAH2	1p36.11	PRSS3	9p13.3	0.199567	8.91112e-06	6.21671e-05
TBC1D31	8q24.13	SLPI	20q13.12	0.199505	8.96933e-06	6.25297e-05
CDC25B	20p13	C1ORF198	1q42.2	0.199491	8.98313e-06	6.26041e-05
SYNRG	17q12	LRRC46	17q21.32	0.199463	9.0095e-06	6.27661e-05
SH3RF3	2q13	CPTP	1p36.33	0.199407	9.06317e-06	6.30961e-05
UROD	1p34.1	MID2	Xq22.3	0.199399	9.07078e-06	6.31272e-05
C8ORF76	8q24.13	FBXO25	8p23.3	0.198974	9.48646e-06	6.57464e-05
ADA	20q13.12	LRATD2	8q24.21	0.198941	9.51962e-06	6.59534e-05
COL6A1	21q22.3	MOXD1	6q23.2	0.198794	9.66807e-06	6.68664e-05
MIR503HG	Xq26.3	CGNL1	15q21.3	0.198758	9.70389e-06	6.70447e-05
CDK6	7q21.2	NPAS1	19q13.32	0.19873	9.73296e-06	6.72224e-05
KLHL4	Xq21.31	ARMC7	17q25.1	0.198701	9.76239e-06	6.74025e-05
NRG1	8p12	FCHO2	5q13.2	0.198675	9.78924e-06	6.75414e-05
POSTN	13q13.3	CNPPD1	2q35	0.198486	9.98577e-06	6.8779e-05
GOLM1	9q21.33	MMAB	12q24.11	0.198482	9.99e-06	6.87846e-05
CASP9	1p36.21	SLC25A25	9q34.11	0.19846	1.00127e-05	6.88697e-05
CRABP2	1q23.1	PDPK1	16p13.3	0.198329	1.01521e-05	6.97095e-05
FLG2	1q21.3	ALG1L	3q21.2	0.198238	1.02491e-05	7.02547e-05
SLC16A2	Xq13.2	PNPLA7	9q34.3	0.198174	1.03181e-05	7.06644e-05
ST3GAL3	1p34.1	HS6ST1	2q14.3	0.198173	1.03194e-05	7.06644e-05
DSCAM	21q22.2	SPIRE2	16q24.3	0.198047	1.04563e-05	7.14798e-05
FSCN1	7p22.1	PDE4C	19p13.11	0.197974	1.0537e-05	7.20067e-05
SDCBP2	20p13	CCDC125	5q13.2	0.197888	1.06318e-05	7.26298e-05
TOR1B	9q34.11	SBK1	16p12.1	0.19774	1.07984e-05	7.36901e-05
GCHFR	15q15.1	SPNS3	17p13.2	0.197737	1.08017e-05	7.36901e-05
TSC2	16p13.3	PELI1	2p14	0.19773	1.08098e-05	7.37206e-05
RHCG	15q26.1	GCNT2	6p24.3-p24.2	0.197656	1.08936e-05	7.42417e-05
CCL13	17q12	TBC1D3B	17q12	0.197649	1.09014e-05	7.42445e-05
TMEM30B	14q23.1	ZNF664	12q24.31	0.197618	1.09368e-05	7.44345e-05
MRPL15	8q11.23	CXCR2	2q35	0.197605	1.09519e-05	7.45122e-05
SLC6A4	17q11.2	MTMR4	17q22	0.197588	1.09709e-05	7.46165e-05
ADRA1B	5q33.3	RBM33	7q36.3	0.197575	1.09859e-05	7.46931e-05
C11ORF96	11p11.2	IL17RB	3p21.1	0.197529	1.10388e-05	7.50016e-05
GLS2	12q13.3	ACSM3	16p12.3	0.197481	1.10951e-05	7.53585e-05
ERN 2.00	16p12.2	FFAR2	19q13.12	0.197441	1.1141e-05	7.56142e-05
MAOA	Xp11.3	ACTR3C	7q36.1	0.197339	1.12607e-05	7.63545e-05
ITGB3	17q21.32	CNGA1	4p12	0.197319	1.12839e-05	7.64599e-05
HPRT1	Xq26.2-q26.3	LINC01018	5p15.31	0.197203	1.14211e-05	7.72068e-05
PIGK	1p31.1	SPRR2E	1q21.3	0.197108	1.15346e-05	7.78694e-05
RDH8	19p13.2	SLC26A5	7q22.1	0.197097	1.15488e-05	7.79387e-05
MANCR	10p15.1	FAIM	3q22.3	0.19706	1.1593e-05	7.82107e-05
RCE1	11q13.2	ING4	12p13.31	0.197047	1.16091e-05	7.82931e-05
ZNF469	16q24.2	NOBOX	7q35	0.197015	1.1647e-05	7.84957e-05
TMEM230	20p13-p12.3	FGFR2	10q26.13	0.196925	1.17571e-05	7.91582e-05
KCP	7q32.1	ACADS	12q24.31	0.19689	1.17997e-05	7.93916e-05
RUNX2	6p21.1	ELOVL7	5q12.1	0.196859	1.1838e-05	7.96228e-05
PEX1	7q21.2	SCAF4	21q22.11	0.19681	1.1899e-05	8.00063e-05
TP53INP1	8q22.1	DOCK3	3p21.2	0.196779	1.19369e-05	8.02341e-05
TMEM80	11p15.5	KLK14	19q13.41	0.19666	1.20865e-05	8.11307e-05
PLEKHN1	1p36.33	TRAPPC12	2p25.3	0.196601	1.21602e-05	8.15706e-05
UBASH3B	11q24.1	TRIP10	19p13.3	0.196588	1.21775e-05	8.16326e-05
CELSR2	1p13.3	DMTN	8p21.3	0.196552	1.2223e-05	8.19101e-05
TRIM13	13q14.2	NRADDP	3p21.31	0.196423	1.2388e-05	8.29882e-05
PKM	15q23	LMTK2	7q21.3	0.19623	1.26382e-05	8.45796e-05
FOXL2	3q22.3	RCC2	1p36.13	0.196149	1.27457e-05	8.52421e-05
GPT	8q24.3	NOS1AP	1q23.3	0.195998	1.29463e-05	8.63658e-05
CCL8	17q12	SLC15A2	3q13.33	0.195997	1.29482e-05	8.63658e-05
YIPF5	5q31.3	TAOK2	16p11.2	0.195944	1.30201e-05	8.67876e-05
METRNL	17q25.3	IMPA2	18p11.21	0.195845	1.31536e-05	8.75901e-05
PERM1	1p36.33	CALCOCO1	12q13.13	0.195655	1.34159e-05	8.92187e-05
PDE6A	5q32	LONRF1	8p23.1	0.195494	1.36403e-05	9.06504e-05
PPP1R1B	17q12	SLC18B1	6q23.2	0.195472	1.36713e-05	9.07967e-05
P2RY1	3q25.2	KRT3	12q13.13	0.195318	1.38916e-05	9.21071e-05
CTNNBIP1	1p36.22	ZNF324B	19q13.43	0.195241	1.40026e-05	9.27819e-05
BVES	6q21	WDR45B	17q25.3	0.195131	1.4162e-05	9.38069e-05
ALDH9A1	1q24.1	KIAA0232	4p16.1	0.195091	1.42204e-05	9.41626e-05
NIFK	2q14.3	DLG1	3q29	0.195064	1.42602e-05	9.43637e-05
NMNAT3	3q23	SOX13	1q32.1	0.195016	1.43309e-05	9.47378e-05
CCDC97	19q13.2	UNKL	16p13.3	0.194896	1.45099e-05	9.5689e-05
SLC9A9	3q24	CYP4A22	1p33	0.194895	1.45114e-05	9.5689e-05
ACVR2A	2q22.3-q23.1	KRTAP3-2	17q21.2	0.194796	1.46599e-05	9.64921e-05
ARHGAP27P2	17q24.2	SVOPL	7q34	0.19478	1.46838e-05	9.65829e-05
RGS4	1q23.3	KALRN	3q21.1-q21.2	0.194778	1.4687e-05	9.65829e-05
HDAC9	7p21.1	PCARE	2p23.2	0.194735	1.47533e-05	9.69869e-05
FTH1P3	2p23.3	CFTR	7q31.2	0.194635	1.49051e-05	9.79207e-05
YIF1A	11q13.2	KRT72	12q13.13	0.194612	1.49408e-05	9.81231e-05
ACTBL2	5q11.2	ARG1	6q23.2	0.194594	1.49681e-05	9.82059e-05
GCGR	17q25.3	MUC2	11p15.5	0.194553	1.50327e-05	9.85652e-05
ERG	21q22.2	TUFT1	1q21.3	0.194545	1.50436e-05	9.86045e-05
TENM2	5q34	WNT2B	1p13.2	0.194514	1.50917e-05	9.88299e-05
ZNF324	19q13.43	KAT7	17q21.33	0.194514	1.50928e-05	9.88299e-05
MLLT6	17q12	ATP6V1C2	2p25.1	0.194462	1.51739e-05	9.93283e-05
EXTL2	1p21.2	ST6GALNAC2	17q25.1	0.194395	1.5279e-05	9.99514e-05
CCDC102B	18q22.1	VNN 1.00	6q23.2	0.194368	1.53203e-05	0.000100156
CRIPAK	4p16.3	ABR	17p13.3	0.194348	1.53517e-05	0.000100329
DLL1	6q27	DMKN	19q13.12	0.194343	1.53596e-05	0.000100347
RAI1	17p11.2	EML2	19q13.32	0.194322	1.53929e-05	0.000100532
POFUT1	20q11.21	CERS4	19p13.2	0.194305	1.54197e-05	0.000100672
AZGP1	7q22.1	C15ORF48	15q21.1	0.194118	1.57194e-05	0.000102332
SIRPA	20p13	TSC22D4	7q22.1	0.194079	1.57823e-05	0.000102608
PLA2G4F	15q15.1	DSG3	18q12.1	0.194034	1.58561e-05	0.000103021
SDHA	5p15.33	SPSB3	16p13.3	0.193946	1.59991e-05	0.000103843
TBL1X	Xp22.31-p22.2	FAM221A	7p15.3	0.193789	1.62591e-05	0.0001054
PIAS3	1q21.1	KRTAP5-4	11p15.5	0.193785	1.62658e-05	0.000105409
GFOD2	16q22.1	SUMF1	3p26.1	0.193663	1.64716e-05	0.000106537
GNB1	1p36.33	REEP6	19p13.3	0.193645	1.65012e-05	0.00010666
CCDC60	12q24.23	B4GALT4	3q13.32	0.193548	1.66658e-05	0.000107689
SLC7A6	16q22.1	MYRF	11q12.2	0.193476	1.679e-05	0.000108456
DNAJC18	5q31.2	DTWD2	5q23.1	0.193438	1.68556e-05	0.00010881
TST	22q12.3	SMIM6	17q25.1	0.193419	1.68871e-05	0.000108979
TRIM16	17p12	HOXB1	17q21.32	0.193397	1.69259e-05	0.000109194
PTP4A1	6q12	ARHGEF4	2q21.1	0.19334	1.70259e-05	0.000109733
COL17A1	10q25.1	TRIM16L	17p11.2	0.193293	1.71074e-05	0.000110182
SLC66A1L	3q25.32	CFAP44	3q13.2	0.19329	1.71121e-05	0.000110182
COG7	16p12.2	SPINT2	19q13.2	0.193275	1.71386e-05	0.000110317
MFSD6L	17p13.1	ZNF431	19p12	0.193172	1.73205e-05	0.000111417
TMEM255B	13q34	RDH13	19q13.42	0.193141	1.73743e-05	0.000111727
RECQL5	17q25	PDK2	17q21.33	0.193122	1.74091e-05	0.000111879
TTC9C	11q12.3	CLN3	16p12.1	0.193117	1.74181e-05	0.000111901
LRCH2	Xq23	SMIM10L2B	Xq26.3	0.193109	1.74318e-05	0.000111953
GSTA1	6p12.2	NDUFA4L2	12q13.3	0.193064	1.75129e-05	0.00011233
PCOLCE	7q22.1	SLC35E2B	1p36.33	0.19306	1.75192e-05	0.000112334
COL4A6	Xq22.3	CAMKK1	17p13.2	0.192862	1.78769e-05	0.000114372
PROM2	2q11.1	DNAH3	16p12.3	0.192797	1.79964e-05	0.000114917
RHOB	2p24.1	SHMT1	17p11.2	0.192767	1.80507e-05	0.00011519
BMP7	20q13.31	CDRT1	17p12	0.192654	1.82601e-05	0.000116489
CXCL3	4q13.3	IRF2BP1	19q13.32	0.192632	1.83019e-05	0.000116719
OLFML2B	1q23.3	HRNR	1q21.3	0.192579	1.84015e-05	0.00011728
MMP10	11q22.2	C9ORF152	9q31.3	0.192534	1.84848e-05	0.000117773
C12ORF56	12q14.2	PIK3R3	1p34.1	0.192375	1.87865e-05	0.000119619
FOXL2NB	3q22.3	TAC3	12q13.3	0.192192	1.91409e-05	0.000121644
FCN3	1p36.11	MMEL1	1p36.32	0.191999	1.95208e-05	0.000123745
CAVIN4	9q31.1	ROBO2	3p12.3	0.191969	1.95789e-05	0.000124035
PROCR	20q11.22	FDPSP2	7q11.23	0.191738	2.00442e-05	0.000126663
RFFL	17q12	HDAC4	2q37.3	0.1916	2.03276e-05	0.000128211
VSIG8	1q23.2	MAB21L3	1p13.1	0.19152	2.04924e-05	0.00012921
TUBA3FP	22q11.21	DMRTA2	1p32.3	0.191465	2.06067e-05	0.000129808
SPRR2F	1q21.3	COBLL1	2q24.3	0.191099	2.13842e-05	0.000134032
PCBD2	5q31.1	ZDHHC3	3p21.31	0.191083	2.14195e-05	0.000134212
TMEM168	7q31.1	SLC9A8	20q13.13	0.191027	2.15413e-05	0.000134848
IL17RC	3p25.3	NPNT	4q24	0.19101	2.15779e-05	0.000135035
C1R	12p13.31	STAR	8p11.23	0.190928	2.17587e-05	0.000136082
TNFAIP2	14q32.32	C2CD2	21q22.3	0.190792	2.20597e-05	0.000137836
SLC51A	3q29	CKMT1B	15q15.3	0.190651	2.2375e-05	0.000139631
RASGRP1	15q14	SLC7A4	22q11.21	0.190605	2.24795e-05	0.000140196
UFM1	13q13.3	ELL3	15q15.3	0.190538	2.26324e-05	0.000140974
KANK4	1p31.3	MARCHF5	10q23.32-q23.33	0.190463	2.28038e-05	0.000141821
PXMP4	20q11.22	CXADR	21q21.1	0.19046	2.28108e-05	0.000141821
SLC22A23	6p25.2	ARMH3	10q24.32	0.190381	2.29917e-05	0.000142858
SAMD4A	14q22.2	KRT85	12q13.13	0.190357	2.30482e-05	0.000143164
FAM169A	5q13.3	GLUL	1q25.3	0.190314	2.31489e-05	0.000143745
PLIN5	19p13.3	DNMT3L	21q22.3	0.19027	2.32514e-05	0.000144248
CBX3	7p15.2	TMEM211	22q11.23	0.19024	2.3322e-05	0.000144596
AKIP1	11p15.4	NKX2-3	10q24.2	0.19012	2.36043e-05	0.000146076
AGAP2-AS1	12q14.1	ALG1L2	3q22.1	0.19008	2.37014e-05	0.000146632
LMX1B	9q33.3	RIBC1	Xp11.22	0.190051	2.37693e-05	0.000146926
TMSB4XP8	4q22.1	PCMTD2	20q13.33	0.19005	2.3771e-05	0.000146926
C8ORF33	8q24.3	RAC1	7p22.1	0.189889	2.41607e-05	0.000149151
RAB8B	15q22.2	RGL2	6p21.32	0.189819	2.43313e-05	0.000150066
WDR37	10p15.3	FUT1	19q13.33	0.189811	2.43511e-05	0.000150141
SCGB1A1	11q12.3	BCR	22q11.23	0.189807	2.43609e-05	0.000150156
LHX1	17q12	IER2	19p13.13	0.189668	2.47036e-05	0.000152035
PTK6	20q13.33	KLHDC9	1q23.3	0.189657	2.4731e-05	0.00015211
COL6A2	21q22.3	FRMD8	11q13.1	0.189652	2.47433e-05	0.000152139
ZSWIM8	10q22.2	C6ORF15	6p21.33	0.189573	2.49396e-05	0.000153205
TRIOBP	22q13.1	CAPN1	11q13.1	0.18949	2.5148e-05	0.000154391
TPD52	8q21.13	CORO2A	9q22.33	0.189401	2.53739e-05	0.000155682
MFSD5	12q13.13	CWC25	17q12	0.189333	2.55479e-05	0.000156702
TOX	8q12.1	INPP1	2q32.2	0.18928	2.56839e-05	0.000157343
SYTL5	Xp11.4	STRN4	19q13.32	0.189246	2.57704e-05	0.000157825
C20ORF141	20p13	EXOC7	17q25.1	0.189195	2.59028e-05	0.000158442
C3ORF18	3p21.31	SP2	17q21.32	0.189188	2.59209e-05	0.000158505
PUM2	2p24.1	DRGX	10q11.23	0.189135	2.60592e-05	0.000159253
GCNT3	15q22.2	RNF165	18q21.1	0.188991	2.64377e-05	0.000161321
PLA2G7	6p12.3	RNF103	2p11.2	0.18895	2.65453e-05	0.00016183
SPDL1	5q35.1	OFD1	Xp22.2	0.188942	2.65665e-05	0.00016186
CHSY3	5q23.3	PIK3CB	3q22.3	0.188867	2.67658e-05	0.000163025
FNDC3A	13q14.2	SLC26A1	4p16.3	0.188838	2.68447e-05	0.000163357
MORN3	12q24.31	ERI2	16p12.3	0.188691	2.72432e-05	0.000165581
CIPC	14q24.3	FAAH	1p33	0.188657	2.73353e-05	0.00016604
FAM162A	3q21.1	LMO4	1p22.3	0.188595	2.75052e-05	0.00016692
MRGBP	20q13.33	APPL2	12q23.3	0.188507	2.77467e-05	0.000168335
FCGR3A	1q23.3	VSIR	10q22.1	0.188418	2.79935e-05	0.000169678
RBP7	1p36.22	MPND	19p13.3	0.188394	2.80621e-05	0.000170043
SLC36A4	11q21	PKP1	1q32.1	0.188382	2.80943e-05	0.000170154
MIDN	19p13.3	TAB3	Xp21.2	0.188381	2.80973e-05	0.000170154
PXDN	2p25.3	SFTPC	8p21.3	0.188347	2.81923e-05	0.000170677
HRH1	3p25.3	KAT6B	10q22.2	0.188321	2.82677e-05	0.000171082
HDAC11	3p25.1	FAM184B	4p15.32-p15.31	0.188284	2.83725e-05	0.000171561
ZNF518A	10q24.1	PRKCZ	1p36.33	0.188134	2.87994e-05	0.000173985
TPCN2	11q13.3	EXOC1	4q12	0.188099	2.88991e-05	0.000174535
IGSF9	1q23.2	TMIE	3p21.31	0.188016	2.9139e-05	0.000175878
CANX	5q35.3	PCP2	19p13.2	0.188002	2.91803e-05	0.000176074
EID2B	19q13.2	EFNA4	1q21.3	0.18795	2.93304e-05	0.000176926
EFNA3	1q21.3	GDE1	16p12.3	0.187875	2.95492e-05	0.000178032
STRBP	9q33.1-q33.3	MTMR7	8p22	0.187846	2.96369e-05	0.000178463
EHBP1-AS1		S100A12	1q21.3	0.187799	2.97739e-05	0.000179224
RGS20	8q11.23	PPIL2	22q11.21	0.187719	3.00114e-05	0.000180437
XK	Xp21.1	WBP2	17q25.1	0.187681	3.01247e-05	0.00018101
METTL7A	12q13.12	WDTC1	1p36.11	0.187677	3.0138e-05	0.000181035
PMS2P9	7q11.23	TYRO3	15q15.1	0.187647	3.02295e-05	0.000181476
CCDC71L	7q22.3	NPW	16p13.3	0.187611	3.03359e-05	0.000182061
RAN	12q24.33	SLC46A2	9q32	0.187573	3.04523e-05	0.00018265
DENND2A	7q34	KRT2	12q13.13	0.18744	3.08567e-05	0.000184744
RND1	12q13.12	RAB9A	Xp22.2	0.187424	3.0905e-05	0.000184923
GPR78	4p16.1	SETD1B	12q24.31	0.187395	3.09926e-05	0.000185308
BMPER	7p14.3	ABHD14B	3p21.2	0.187394	3.0997e-05	0.000185308
AGAP11	10q23.2	CHST9	18q11.2	0.18737	3.10712e-05	0.00018564
MT1L	16q13	SERPINB2	18q21.33-q22.1	0.187306	3.12692e-05	0.000186712
ADIRF	10q23.2	RALGAPA2	20p11.23	0.187146	3.17685e-05	0.000189412
CCL3L1	17q12 alternate reference locus	CLDN8	21q22.11	0.187134	3.18055e-05	0.000189576
RHBG	1q22	SCGB2A1	11q12.3	0.187058	3.20479e-05	0.00019086
IDH2	15q26.1	PRSS16	6p22.1	0.186954	3.23777e-05	0.000192691
CNNM3	2q11.2	L3MBTL4	18p11.31	0.186952	3.23858e-05	0.000192691
CKMT1A	15q15.3	PLAC4	21q22.2	0.186943	3.24142e-05	0.000192803
OSTC	4q25	REV1	2q11.2	0.18678	3.29416e-05	0.000195708
PDGFRB	5q32	PRDM15	21q22.3	0.186706	3.31823e-05	0.00019708
CDH11	16q21	VPS37B	12q24.31	0.186647	3.3376e-05	0.000198112
MED10	5p15.31	ZNF652	17q21.32	0.186611	3.34971e-05	0.000198772
EZH1	17q21.2	CEACAM8	19q13.2	0.186596	3.35458e-05	0.000199003
UBE2V2	8q11.21	LRRC37A	17q21.31	0.186593	3.35559e-05	0.000199004
CLDN3	7q11.23	SMDT1	22q13.2	0.18649	3.38979e-05	0.000200794
CHST3	10q22.1	MIR99AHG	21q21.1	0.186487	3.39096e-05	0.000200805
PARVB	22q13.31	ADAM11	17q21.31	0.18648	3.39335e-05	0.000200887
PCSK1	5q15	SRCAP	16p11.2	0.186469	3.39702e-05	0.000201045
NLN	5q12.3	TMEM191A	22q11.21	0.186398	3.42086e-05	0.000202277
RREB1	6p24.3	PHF8	Xp11.22	0.186267	3.46529e-05	0.000204783
LRATD1	2p24.3	LINC00928	15q26.1	0.186252	3.47039e-05	0.000205024
PHF5A	22q13.2	SEMG2	20q13.12	0.18622	3.4814e-05	0.000205614
RBM20	10q25.2	PIK3R2	19p13.11	0.186179	3.49536e-05	0.000206317
ZDHHC21	9p22.3	NPPC	2q37.1	0.186048	3.54081e-05	0.000208754
FKBP7	2q31.2	ATG16L2	11q13.4	0.186003	3.55679e-05	0.000209355
NIBAN2	9q34.11	GAB1	4q31.21	0.185971	3.56784e-05	0.000209778
PARK7	1p36.23	MAPK8IP3	16p13.3	0.185954	3.57384e-05	0.000210007
EIF2S1	14q23.3	HYKK	15q25.1	0.185913	3.58829e-05	0.000210748
PDCL2	4q12	TOP2B	3p24.2	0.185909	3.58972e-05	0.00021077
FOXP4	6p21.1	ZNF385A	12q13.13	0.1859	3.59296e-05	0.000210899
MAP7	6q23.3	MNT	17p13.3	0.185878	3.60086e-05	0.0002113
LINC00052	15q25.3	MRTFB	16p13.12	0.185826	3.6193e-05	0.000212258
LARP6	15q23	RAD9B	12q24.11	0.185679	3.67205e-05	0.0002151
PTPRR	12q15	MAST1	19p13.13	0.185609	3.69723e-05	0.000216512
SLC38A6	14q23.1	SLC44A3	1p21.3	0.185572	3.71095e-05	0.000217252
SLC3A2	11q12.3	MAPK7	17p11.2	0.185533	3.72487e-05	0.000218003
STAU2	8q21.11	MAP3K9	14q24.2	0.185165	3.86202e-05	0.000225241
CREB3	9p13.3	KAZALD1	10q24.31	0.185063	3.90096e-05	0.000227196
CILK1	6p12.1	MRAP2	6q14.2	0.185062	3.9012e-05	0.000227196
SULF1	8q13.2-q13.3	FGD3	9q22.31	0.185027	3.91449e-05	0.000227838
TGFB1I1	16p11.2	KRT76	12q13.13	0.184953	3.94328e-05	0.000229447
SMIM14	4p14	MED26	19p13.11	0.184839	3.9873e-05	0.000231739
DCAKD	17q21.31	BLK	8p23.1	0.184768	4.01523e-05	0.00023316
TGM6	20p13	SERPINI2	3q26.1	0.184715	4.03597e-05	0.000234251
BAIAP2	17q25.3	SLC48A1	12q13.11	0.184698	4.04292e-05	0.000234497
MRPL13	8q24.12	SRRM3	7q11.23	0.184633	4.06848e-05	0.000235911
METTL25	12q21.31	ISOC1	5q23.3	0.184582	4.08879e-05	0.000236928
ZG16B	16p13.3	CCDC157	22q12.2	0.18458	4.08957e-05	0.000236928
TUBA1A	12q13.12	NOP53	19q13.33	0.184436	4.14776e-05	0.000240091
UNK	17q25.1	NPM2	8p21.3	0.184428	4.15115e-05	0.000240218
MS4A4A	11q12.2	FBXO9	6p12.1	0.184365	4.17664e-05	0.000241624
MSR1	8p22	RINL	19q13.2	0.18418	4.25255e-05	0.000245803
PDIA3P1	1q21.1	TEN1	17q25.1	0.184141	4.26904e-05	0.000246613
TCOF1	5q32-q33.1	WNK4	17q21.2	0.184069	4.29881e-05	0.00024819
TXNDC12	1p32.3	ALDH6A1	14q24.3	0.184018	4.32032e-05	0.00024936
TEDDM1	1q25.3	PYGO2	1q21.3	0.183983	4.33528e-05	0.000250151
SH2B1	16p11.2	WASL	7q31.32	0.183853	4.39048e-05	0.000253191
ARSG	17q24.2	VAMP8	2p11.2	0.183846	4.39352e-05	0.000253294
LYAR	4p16.3	SPATA18	4q12	0.183744	4.43716e-05	0.000255589
HEATR5B	2p22.2	PRKAB1	12q24.23	0.183732	4.44233e-05	0.000255785
IVL	1q21.3	NKX6-2	10q26.3	0.18373	4.44311e-05	0.000255785
TGM7	15q15.2	ZNF296	19q13.32	0.183727	4.44466e-05	0.000255801
RANGRF	17p13.1	SLC9A2	2q12.1	0.183717	4.44902e-05	0.000255978
C5ORF15	5q31.1	PTGER1	19p13.1	0.18371	4.45187e-05	0.000256069
ABHD17B	9q21.13	CCDC154	16p13.3	0.183684	4.46309e-05	0.000256556
MAP3K7CL	21q21.3	ATP6V1A	3q13.31	0.183654	4.47612e-05	0.000257169
ANO1	11q13.3	TMEM185A	Xq28	0.18363	4.48675e-05	0.000257644
GK5	3q23	THEM5	1q21.3	0.18356	4.51729e-05	0.000259237
NFE2L2	2q31.2	CASC3	17q21.1	0.183526	4.53217e-05	0.000259942
CALR	19p13.13	ADM2	22q13.33	0.183485	4.55063e-05	0.000260926
RAB27B	18q21.2	ARL5A	2q23.3	0.183468	4.5579e-05	0.000261268
PRDX4	Xp22.11	KCNJ11	11p15.1	0.183429	4.57526e-05	0.000262039
STC1	8p21.2	SH3BP2	4p16.3	0.183381	4.59687e-05	0.000263051
SLC25A29	14q32.2	CHST4	16q22.2	0.183361	4.60583e-05	0.000263338
DIP2A	21q22.3	CRB2	9q33.3	0.18334	4.61509e-05	0.000263717
MARCHF4	2q35	DQX1	2p13.1	0.183328	4.62033e-05	0.000263942
ARSI	5q32	CYP3A4	7q22.1	0.183304	4.63107e-05	0.00026448
CCDC88C	14q32.11-q32.12	GTF2I	7q11.23	0.183039	4.752e-05	0.000270616
COLCA1	11q23.1	RPS6KA5	14q32.11	0.182975	4.78149e-05	0.000272218
MGST2	4q31.1	HEBP2	6q24.1	0.182939	4.79827e-05	0.000272941
UPK1A	19q13.12	STAM	10p12.33	0.182904	4.81429e-05	0.00027372
ACAD8	11q25	SERPINB3	18q21.33	0.18286	4.835e-05	0.00027464
UTP14A	Xq26.1	PRMT2	21q22.3	0.182831	4.84882e-05	0.00027527
CMPK1	1p33	ZNF212	7q36.1	0.182821	4.85331e-05	0.000275369
REPS1	6q24.1	PRKCD	3p21.1	0.182727	4.89763e-05	0.000277687
LIN7B	19q13.33	SRRM2	16p13.3	0.182726	4.89831e-05	0.000277687
YWHAH	22q12.3	CCDC185	1q41	0.18267	4.9247e-05	0.000279014
B4GALT3	1q23.3	PLAGL2	20q11.21	0.182646	4.93635e-05	0.000279448
APP	21q21.3	BCO2	11q23.1	0.182635	4.94158e-05	0.000279665
ZYX	7q34	CAPNS1	19q13.12	0.182575	4.9701e-05	0.000281121
ACAN	15q26.1	MSLN	16p13.3	0.182498	5.00756e-05	0.000283
NOX4	11q14.3	STPG3	9q34.3	0.182347	5.08096e-05	0.000286986
BECN1	17q21.31	HYAL1	3p21.31	0.182316	5.09641e-05	0.000287778
TH	11p15.5	ARHGAP27P1	17q24.1	0.182308	5.10002e-05	0.0002879
FST	5q11.2	UBN2	7q34	0.182252	5.12791e-05	0.000289231
SHROOM2	Xp22.2	SDR9C7	12q13.3	0.182211	5.14818e-05	0.000290211
SDR16C5	8q12.1	SH3RF2	5q32	0.182146	5.18048e-05	0.000291715
LINC02872	9q21.33	CEBPA-DT	19q13.11	0.182039	5.23444e-05	0.000294494
TPP1	11p15.4	SERINC5	5q14.1	0.182031	5.23829e-05	0.000294546
TAGLN	11q23.3	LPIN3	20q12	0.182024	5.24216e-05	0.00029468
SLC2A14	12p13.31	HAGH	16p13.3	0.181921	5.29435e-05	0.000297281
WAC	10p12.1	CSMD1	8p23.2	0.181914	5.29802e-05	0.000297404
TRMT12	8q24.13	ZNF248	10p11.21	0.181902	5.30395e-05	0.000297653
CCND3	6p21.1	RBM15B	3p21.2	0.181812	5.35012e-05	0.000299993
BIN1	2q14.3	NSDHL	Xq28	0.181757	5.37877e-05	0.00030143
ZNF770	15q14	PARD6A	16q22.1	0.181724	5.3957e-05	0.000302295
FTSJ1	Xp11.23	GNRHR2	1q21.1	0.181683	5.41737e-05	0.000303339
COL1A1	17q21.33	MXD1	2p13.3	0.181679	5.41903e-05	0.000303348
DLEU2	13q14.2	VNN 3.00	6q23.2	0.181666	5.42602e-05	0.000303654
MED24	17q21.1	HSD17B7	1q23.3	0.181644	5.43773e-05	0.000304225
ERMP1	9p24.1	NUPR2	7p11.2	0.181578	5.4723e-05	0.000305896
ZNF672	1q44	NWD1	19p13.11	0.181575	5.47371e-05	0.000305896
ANGPT2	8p23.1	PIR	Xp22.2	0.181507	5.5096e-05	0.000307559
SLC26A10	12q13.3	SLC34A2	4p15.2	0.18142	5.55571e-05	0.000309875
RIC8A	11p15.5	M1AP	2p13.1	0.181403	5.56489e-05	0.000310214
S100A9	1q21.3	DAG1	3p21.31	0.181313	5.61333e-05	0.000312827
SLC16A10	6q21	KRT79	12q13.13	0.181309	5.61554e-05	0.000312863
CYP46A1	14q32.2	MGAT3	22q13.1	0.181213	5.66749e-05	0.000315495
KLF8	Xp11.21	PMEL	12q13.2	0.181141	5.70708e-05	0.00031761
ZNF33A	10p11.1	UGT1A8	2q37.1	0.181091	5.73436e-05	0.00031904
NRSN2	20p13	ACTG1P4	1p21.1	0.181003	5.78314e-05	0.000321042
USP46	4q12	PIM3	22q13.33	0.1809	5.84051e-05	0.000323958
KRT24	17q21.2	CAPN9	1q42.2	0.180878	5.85269e-05	0.000324482
TBX3	12q24.21	SFT2D3	2q14.3	0.180858	5.86374e-05	0.000324887
LDHA	11p15.1	USF3	3q13.2	0.180714	5.94523e-05	0.000328893
SERPINB8	18q22.1	CHMP4C	8q21.13	0.180713	5.94588e-05	0.000328893
PTPRE	10q26.2	CBR4	4q32.3	0.180646	5.9844e-05	0.00033075
PANX1	11q21	CPNE6	14q11.2	0.180622	5.99784e-05	0.000331401
HHAT	1q32.2	RNF10	12q24.31	0.180561	6.0331e-05	0.000333258
SPRR2A	1q21.3	ZNF395	8p21.1	0.180522	6.05594e-05	0.000334243
ASB1	2q37.3	GPR160	3q26.2	0.180518	6.05801e-05	0.000334265
ZNF837	19q13.43	HSD17B8	6p21.32	0.18043	6.10941e-05	0.000337009
GABPB1	15q21.2	DHRS1	14q12	0.180387	6.13441e-05	0.000338295
PSMB7	9q33.3	LINC01000	7q32.1	0.180314	6.17755e-05	0.000340487
ATP12A	13q12.12	PPIP5K1	15q15.3	0.180279	6.19794e-05	0.000341423
SVIL	10p11.23	ARV1	1q42.2	0.180254	6.21307e-05	0.000342068
SCARB2	4q21.1	ALS2CL	3p21.31	0.180228	6.22847e-05	0.000342728
F3	1p21.3	SERPINB10	18q21.3	0.180174	6.26041e-05	0.000344202
COL4A5	Xq22.3	H3C6	6p22.2	0.18014	6.28115e-05	0.000344775
UGGT2	13q32.1	HRH3	20q13.33	0.180105	6.30164e-05	0.000345805
PCDH18	4q28.3	PTX4	16p13.3	0.180041	6.34031e-05	0.000347737
MED25	19q13.33	SLC16A9	10q21.2	0.179984	6.37526e-05	0.000349177
CHD1L	1q21.1	LPAR6	13q14.2	0.17997	6.3833e-05	0.000349522
LRRN4	20p12.3	SLC1A1	9p24.2	0.179941	6.40125e-05	0.000350313
TRMT44	4p16.1	BAIAP2-DT	17q25.3	0.179899	6.42708e-05	0.000351535
TREML3P	6p21.1	RNPEPL1	2q37.3	0.179863	6.44898e-05	0.000352637
ADAMTS5	21q21.3	MSGN1	2p24.2	0.179642	6.58649e-05	0.00035947
CNP	17q21.2	FTLP10	4q13.2	0.179529	6.65741e-05	0.000362945
MCEE	2p13.3	TMEM253	14q11.2	0.17951	6.66983e-05	0.000363524
DNASE1	16p13.3	CBX4	17q25.3	0.179472	6.69347e-05	0.000364713
CASKIN1	16p13.3	HCAR2	12q24.31	0.179442	6.71272e-05	0.000365464
AZIN1	8q22.3	USP4	3p21.31	0.179367	6.76072e-05	0.000367778
ELOVL5	6p12.1	MSL1	17q21.1	0.179301	6.8036e-05	0.00036981
NLRP3	1q44	NPAS2	2q11.2	0.179182	6.88087e-05	0.000373171
CNIH3	1q42.12	PEBP1	12q24.23	0.17918	6.88219e-05	0.000373171
RHEBL1	12q13.12	SLC4A9	5q31.3	0.179159	6.89577e-05	0.000373807
TNS3	7p12.3	BNIP5	6p21.31	0.179112	6.92659e-05	0.000375376
TXNDC2	18p11.31-p11.2	MORC4	Xq22.3	0.17899	7.00771e-05	0.000379669
MOSPD3	7q22.1	LRRC24	8q24.3	0.178845	7.10437e-05	0.000384698
URAHP	16q24.3	KRT222	17q21.2	0.178796	7.13792e-05	0.000386411
FKBP9	7p14.3	DYDC1	10q23.1	0.178788	7.14298e-05	0.000386581
PCCA	13q32.3	PDLIM2	8p21.3	0.178781	7.14792e-05	0.000386744
CD163	12p13.31	KIAA1958	9q32	0.178726	7.18538e-05	0.000388665
TCTN3	10q24.1	SNX24	5q23.2	0.178676	7.21906e-05	0.000390277
GAL3ST2	2q37.3	ATL2	2p22.2-p22.1	0.178618	7.2592e-05	0.000392236
AGBL1	15q25.3	MYO15B	17q25.1	0.178573	7.29029e-05	0.000393703
UBR1	15q15.2	RAVER2	1p31.3	0.178496	7.3435e-05	0.00039647
PRMT5	14q11.2	PTPRF	1p34.2	0.178381	7.42335e-05	0.00040035
MCF2L	13q34	APPBP2	17q23.2	0.178375	7.42821e-05	0.000400504
EIF4EBP3	5q31.3	DYNLT3	Xp11.4	0.178345	7.4492e-05	0.000401528
GPR143	Xp22.2	TMEM151B	6p21.1	0.178327	7.46144e-05	0.00040208
AMY1A	1p21.1	LSS	21q22.3	0.178292	7.48652e-05	0.000403323
ANKRD16	10p15.1	ARSD	Xp22.33	0.17826	7.50878e-05	0.000404413
IL13RA2	Xq23	EMP1	12p13.1	0.178129	7.60284e-05	0.000408923
SPARC	5q33.1	FAM117B	2q33.2	0.178126	7.60473e-05	0.000408923
PPM1D	17q23.3	RBMXL1	1p22.2	0.178089	7.63159e-05	0.000410147
ABCA12	2q35	GABRP	5q35.1	0.178077	7.6402e-05	0.0004105
CCT4	2p15	AMY2A	1p21.1	0.178055	7.65592e-05	0.000411234
C5AR1	19q13.32	YTHDC2	5q22.2	0.178007	7.69082e-05	0.000412888
CAP1	1p34.2	DNM2	19p13.2	0.177981	7.70936e-05	0.000413772
ANKRD40	17q21.33	ST20-AS1	15q25.1	0.177967	7.71966e-05	0.000414214
FAM241A	4q25	CTF1	16p11.2	0.177903	7.7665e-05	0.000416616
ACTB	7p22.1	KIF5B	10p11.22	0.177849	7.80655e-05	0.000418258
WASHC5	8q24.13	PLA2G4D	15q15.1	0.177839	7.81346e-05	0.000418352
SLC35B2	6p21.1	WHAMM	15q25.2	0.177829	7.82093e-05	0.00041864
PTPRK	6q22.33	CD177	19q13.31	0.177825	7.82405e-05	0.000418695
S100A16	1q21.3	FNTB	14q23.3	0.177803	7.84014e-05	0.000419444
HBP1	7q22.3	LTF	3p21.31	0.17779	7.84998e-05	0.000419821
NPEPPS	17q21.32	SUFU	10q24.32	0.177777	7.85955e-05	0.000420147
MB21D2	3q29	KRTAP5-8	11q13.4	0.177672	7.93775e-05	0.000423649
MRPL17	11p15.4	CYP4F29P	21q11.2	0.177645	7.95754e-05	0.00042448
C18ORF25	18q21.1	MINK1	17p13.2	0.177529	8.04521e-05	0.000428814
MIR100HG	11q24.1	FZD5	2q33.3	0.177526	8.04756e-05	0.000428825
CDCA5	11q13.1	NAPA	19q13.33	0.177409	8.13626e-05	0.000433092
SBSN	19q13.12	ALDH16A1	19q13.33	0.177403	8.14104e-05	0.000433231
CD248	11q13.2	ZMYND10	3p21.31	0.177397	8.14583e-05	0.000433256
TMED9	5q35.3	TIFA	4q25	0.177328	8.19878e-05	0.000435841
MARVELD2	5q13.2	PHYHIP	8p21.3	0.177291	8.22708e-05	0.000436882
GUCY1A2	11q22.3	TRAPPC8	18q12.1	0.177273	8.24156e-05	0.00043742
RGMA	15q26.1	ZMYND11	10p15.3	0.177206	8.2934e-05	0.000440055
FBXL2	3p22.3	PRSS12	4q26	0.177126	8.35591e-05	0.000443137
MMP2	16q12.2	MPZL3	11q23.3	0.177116	8.36341e-05	0.0004433
MELK	9p13.2	FAM153A	5q35.3	0.176927	8.51382e-05	0.000450559
TRIM9	14q22.1	KSR2	12q24.22-q24.23	0.17689	8.54307e-05	0.000451987
EGOT	3p26.1	CCDC96	4p16.1	0.176848	8.57665e-05	0.000453644
RBM24	6p22.3	UMODL1	21q22.3	0.176836	8.58686e-05	0.000454017
CHORDC1	11q14.3	SLC28A2	15q21.1	0.176834	8.58823e-05	0.000454017
JKAMP	14q23.1	ZNF836	19q13.33	0.176774	8.63674e-05	0.000456341
MUC12	7q22.1	CXXC5	5q31.2	0.176769	8.64059e-05	0.000456424
BGN	Xq28	ASB8	12q13.11	0.176704	8.69327e-05	0.000458966
MRPS28	8q21.13	GAD2	10p12.1	0.176701	8.69574e-05	0.000458975
PRKACB	1p31.1	NTRK2	9q21.33	0.176668	8.72285e-05	0.000460143
CXCL5	4q13.3	MYO1D	17q11.2	0.176619	8.76269e-05	0.000461941
UAP1	1q23.3	WFDC5	20q13.12	0.176609	8.77107e-05	0.0004621
FOXF2	6p25.3	PARD6G-AS1	18q23	0.176579	8.79581e-05	0.000463038
MIF4GD	17q25.1	SETD1A	16p11.2	0.176575	8.79946e-05	0.000463109
MFSD11	17q25.1	SLC39A2	14q11.2	0.176555	8.8156e-05	0.000463837
OR7E91P	2p13.3	ABHD12	20p11.21	0.176543	8.82597e-05	0.000464139
PNO1	2p14	SPDYE8	7q11.23	0.17652	8.84502e-05	0.000465019
CYP4Z2P	1p33	KAT2B	3p24.3	0.176473	8.88376e-05	0.000466475
DENND5A	11p15.4	CLDN17	21q21.3	0.176473	8.8838e-05	0.000466475
RIDA	8q22.2	FBXW4	10q24.32	0.176472	8.88435e-05	0.000466475
FAM53B	10q26.13	PNMT	17q12	0.176403	8.9421e-05	0.000469384
KCTD12	13q22.3	UBQLN4	1q22	0.176379	8.9617e-05	0.00047029
SPATA21	1p36.13	CYP2A6	19q13.2	0.176338	8.99684e-05	0.000471786
CNTNAP3	9p12	RAB37	17q25.1	0.176302	9.02725e-05	0.000473111
BOP 1.00	8q24.3	DAPP1	4q23	0.176263	9.05969e-05	0.000474439
ENSA	1q21.3	IL17C	16q24.2	0.176182	9.12887e-05	0.000477517
BAIAP3	16p13.3	ACAP2	3q29	0.176165	9.14323e-05	0.000478065
SFTA1P	10p14	BRWD1	21q22.2	0.176083	9.21354e-05	0.000481365
SPINK7	5q32	BCKDHB	6q14.1	0.17607	9.22475e-05	0.000481762
C7ORF50	7p22.3	IGFALS	16p13.3	0.176037	9.25288e-05	0.000482917
IFIT3	10q23.31	TLCD1	17q11.2	0.175982	9.30084e-05	0.000485294
VIRMA	8q22.1	CEACAM19	19q13.31	0.175916	9.35857e-05	0.000488179
POMP	13q12.3	HMGN3	6q14.1	0.175797	9.46273e-05	0.000492971
ASPH	8q12.3	TRAPPC9	8q24.3	0.175794	9.46583e-05	0.000493005
FXYD5	19q13.12	TRIM50	7q11.23	0.175761	9.49495e-05	0.000494393
ALOX12	17p13.1	LANCL3	Xp21.1	0.175728	9.52379e-05	0.000495766
VEPH1	3q25.31-q25.32	TMEM19	12q21.1	0.175527	9.7036e-05	0.000504341
FUNDC2P2	2p11.2	BBOX1	11p14.2	0.175433	9.78928e-05	0.000508267
KLK10	19q13.41	TREH	11q23.3	0.175364	9.8523e-05	0.000511275
WDR54	2p13.1	ZNF264	19q13.43	0.175312	9.90038e-05	0.000513371
CBFA2T3	16q24.3	PTGES2-AS1	9q34.11	0.175301	9.91065e-05	0.000513771
ALDH2	12q24.12	TSSK3	1p35.1	0.175286	9.92423e-05	0.000514342
TPD52L2	20q13.33	RAB5A	3p24.3	0.175168	0.000100339	0.000519755
S100A8	1q21.3	B3GALT5-AS1	21q22.2	0.175067	0.000101279	0.00052422
OSM	22q12.2	ADSS1	14q32.33	0.174976	0.000102142	0.00052787
DNASE1L2	16p13.3	ANAPC7	12q24.11	0.174932	0.000102557	0.000529741
SNRPB2	20p12.1	SLC13A2	17q11.2	0.174921	0.000102668	0.000530181
HSP90AB2P	4p15.33	ESYT3	3q22.3	0.174892	0.000102944	0.000531193
CIDEB	14q12	KCNIP2	10q24.32	0.174886	0.000103001	0.000531352
DSCC1	8q24.12	SIGIRR	11p15.5	0.174873	0.00010312	0.000531609
SMAP1	6q13	DYRK1A	21q22.13	0.174872	0.000103131	0.000531609
IRGQ	19q13.31	PHKA1	Xq13.1	0.174859	0.000103256	0.000532114
SMAD5-AS1	5q31.1	IL1F10	2q14.1	0.174854	0.000103308	0.000532114
C4ORF46	4q32.1	ZNF512B	20q13.33	0.174717	0.000104627	0.000538356
AP1B1	22q12.2	ZC3H4	19q13.32	0.174713	0.000104665	0.000538409
LILRA3	19q13.4 alternate reference locus	SCP2	1p32.3	0.174653	0.000105245	0.000540562
LY6G6D	6p21.33	ATP11B	3q26.33	0.174647	0.00010531	0.000540757
RSPRY1	16q13	GOLGA6L9	15q25.2	0.174542	0.000106332	0.000545446
ACVR1B	12q13.13	AP1AR	4q25	0.174431	0.000107432	0.00055081
ADRA1D	20p13	FN3K	17q25.3	0.174278	0.000108971	0.000558269
TNFRSF11A	18q21.33	MUC5B	11p15.5	0.174229	0.00010946	0.000560345
SERPING1	11q12.1	IRX3	16q12.2	0.174212	0.000109633	0.000560948
PPFIBP1	12p11.23-p11.22	ZXDC	3q21.3	0.174144	0.00011032	0.000564173
POFUT2	21q22.3	CELP	9q34.13	0.174084	0.00011094	0.000566621
B4GALT1	9p21.1	HMGCR	5q13.3	0.173984	0.000111964	0.000571562
AK7	14q32.2	BTBD18	11q12.1	0.173906	0.000112778	0.000575274
PHLPP2	16q22.2	NAA60	16p13.3	0.173848	0.000113377	0.000578038
LIPA	10q23.31	RAB3IP	12q15	0.173628	0.000115711	0.000589039
MRC1	10p12.33	FBXW10	17p11.2	0.173622	0.000115774	0.00058921
DELEC1	9q33.1	SSBP2	5q14.1	0.17361	0.000115897	0.000589685
LMAN1L	15q24.1	AMIGO1	1p13.3	0.173573	0.000116296	0.000591176
ADAMTS1	21q21.3	KCNRG	13q14.2	0.173527	0.000116785	0.000593304
SMIM3	5q33.1	ZNF830	17q12	0.173309	0.000119158	0.000604096
SMPD2	6q21	PHF13	1p36.31	0.1733	0.000119254	0.000604313
DIPK2A	3q24	NAT1	8p22	0.173212	0.000120222	0.000608759
SEPTIN11	4q21.1	AADAC	3q25.1	0.173126	0.000121172	0.000613135
BAZ2B	2q24.2	ALKAL2	2p25.3	0.173109	0.000121362	0.00061391
LILRA6	19q13.42	RPRM	2q23.3	0.173098	0.000121494	0.000614271
MLKL	16q23.1	LIME1	20q13.33	0.172897	0.000123751	0.000624737
TOX2	20q13.12	TADA2A	17q12	0.172888	0.000123854	0.000625101
DYSF	2p13.2	TNFRSF18	1p36.33	0.172884	0.000123896	0.000625151
BYSL	6p21.1	SPEN-AS1		0.172867	0.000124095	0.000626001
PLLP	16q13	KCTD2	17q25.1	0.172811	0.00012473	0.000629042
THSD1	13q14.3	CTDP1	18q23	0.17276	0.000125316	0.00063184
TNFRSF13C	22q13.2	TFAP2E	1p34.3	0.172739	0.000125564	0.000632932
TMEM65	8q24.13	PHF10	6q27	0.172653	0.00012655	0.000637581
HINT3	6q22.32	LRP10	14q11.2	0.172509	0.000128232	0.000645409
FPR2	19q13.41	TRPM5	11p15.5	0.172411	0.000129396	0.000650776
ZNF484	9q22.31	ZNF784	19q13.42	0.172376	0.000129806	0.000652674
LINC00242	6q27	MAOB	Xp11.3	0.172337	0.000130264	0.000654814
BSG	19p13.3	PMS2P4	7q11.21	0.172297	0.000130745	0.000657066
TBX15	1p12	KCNK6	19q13.2	0.172202	0.000131892	0.000662262
IFIT2	10q23.31	LCE1C	1q21.3	0.172133	0.00013272	0.000665655
B3GALT5	21q22.2	SERPINB1	6p25.2	0.172049	0.000133745	0.000670462
FKBP11	12q13.12	LINC01002	19p13.3	0.172038	0.000133885	0.000670997
METTL7B	12q13.2	CCNY	10p11.21	0.171989	0.000134476	0.000673622
SNAPC1	14q23.2	TACR2	10q22.1	0.171881	0.000135809	0.000679451
WDR46	6p21.32	B3GNT3	19p13.11	0.171858	0.000136101	0.000680572
COL3A1	2q32.2	CAST	5q15	0.171813	0.00013666	0.000683197
HIC1	17p13.3	SYT14P1	4q13.2	0.171764	0.000137272	0.000685915
TCP1	6q25.3	SRY	Yp11.2	0.171714	0.000137899	0.000688876
VCAN	5q14.2-q14.3	STAT6	12q13.3	0.171543	0.000140064	0.00069865
CCDC88B	11q13.1	SLC29A2	11q13.2	0.171519	0.000140366	0.000699648
RIPOR1	16q22.1	HS3ST4	16p12.1	0.171511	0.000140472	0.000699989
LIN7A	12q21.31	CYTH1	17q25.3	0.171433	0.00014148	0.000704483
SLC30A7	1p21.2	GPRC5D	12p13.1	0.171412	0.00014175	0.000705545
MN1	22q12.1	TEF	22q13.2	0.171348	0.000142568	0.000709372
RRAS2	11p15.2	P2RY2	11q13.4	0.171284	0.000143411	0.000712862
PLA2G6	22q13.1	MRGPRG-AS1	11p15.4	0.171153	0.000145124	0.000720307
CCDC115	2q21.1	FRK	6q22.1	0.171097	0.000145868	0.000723459
CCL4L1	17q12 alternate reference locus	ZFP14	19q13.12	0.170933	0.000148054	0.000733395
LIPE	19q13.2	TMEM129	4p16.3	0.170892	0.0001486	0.00073592
MIR9-3HG	15q26.1	SLC16A14	2q36.3	0.170828	0.000149475	0.000739702
SEMA6B	19p13.3	RAB24	5q35.3	0.17077	0.000150261	0.000743226
PIK3CD	1p36.22	DNAJC28	21q22.11	0.170765	0.000150332	0.000743394
DCUN1D4	4q12	LRRC37A16P	17q24.2	0.170741	0.000150658	0.000744825
DYRK1B	19q13.2	PKN2	1p22.2	0.17061	0.000152455	0.000753522
BANF1	11q13.1	STATH	4q13.3	0.170571	0.000152992	0.000755805
DNAJC10	2q32.1	THAP8	19q13.12	0.170557	0.000153187	0.000756392
DPP9	19p13.3	AGO1	1p34.3	0.170519	0.000153712	0.000758328
B4GAT1	11q13.2	SCRN2	17q21.32	0.170466	0.00015446	0.000761554
RABGGTA	14q12	TRAK1	3p22.1	0.170438	0.000154847	0.000762898
POLR2M	15q21.3	ANKRD20A11P	21q11.2	0.170398	0.000155418	0.00076496
PLEKHA1	10q26.13	LRRC26	9q34.3	0.170389	0.000155533	0.000765341
MT1A	16q13	GGT8P	2p11.2	0.170347	0.000156134	0.000767731
PCNX1	14q24.2	CDKN2AIP	4q35.1	0.170323	0.000156475	0.00076903
TBC1D3	17q12	DDX42	17q23.3	0.17025	0.000157509	0.000773168
TRAM2	6p12.2	EEF2K	16p12.2	0.170217	0.000157976	0.000775271
PPM1L	3q25.33-q26.1	LRRC37A2	17q21.31	0.170178	0.000158544	0.000777865
MSX1	4p16.2	PON3	7q21.3	0.170158	0.000158826	0.000779057
TOM1	22q12.3	FAM153B	5q35.2	0.170151	0.000158917	0.0007793
NETO2	16q12.1	PPP1R10	6p21.33	0.170078	0.000159979	0.000783756
P3H2	3q28	IL17RE	3p25.3	0.169946	0.000161897	0.000792763
CDKN3	14q22.2	ZFAND4	10q11.22	0.169936	0.000162041	0.000793275
ZNF524	19q13.42	USP34	2p15	0.169828	0.00016363	0.000800134
FBLN7	2q13	LAMTOR3	4q23	0.169827	0.000163641	0.000800134
VOPP1	7p11.2	RHBDF1	16p13.3	0.169594	0.000167118	0.000815209
CCR3	3p21.31	CCNG2	4q21.1	0.169593	0.000167131	0.000815209
UGT1A7	2q37.1	TRIM31	6p22.1	0.169587	0.00016723	0.000815493
SPRING1	12q24.22	NECTIN2	19q13.32	0.169504	0.00016848	0.000820793
KMO	1q43	MPPED2	11p14.1	0.169497	0.000168579	0.000821076
SYT2	1q32.1	CLPX	15q22.31	0.169441	0.000169441	0.000824673
FBXL17	5q21.3	ZNF574	19q13.2	0.169415	0.00016984	0.000826214
PGF	14q24.3	MAP3K1	5q11.2	0.169404	0.000169995	0.000826569
TMEM40	3p25.2	NCOA4	10q11.22	0.16934	0.000170988	0.000830633
OGFRL1	6q13	AKAP1	17q22	0.169329	0.000171154	0.000831193
LTBP1	2p22.3	ARL5B	10p12.31	0.169311	0.000171424	0.000832305
ODF4	17p13.1	SLC52A1	17p13.2	0.169294	0.000171701	0.00083345
FCER1G	1q23.3	CCDC61	19q13.32	0.169217	0.000172886	0.000838792
CCIN	9p13.3	CYB561D1	1p13.3	0.169165	0.000173705	0.00084186
THEM6	8q24.3	ALAD	9q32	0.169054	0.00017544	0.000849334
DOCK9	13q32.3	ANKRD34B	5q14.1	0.169016	0.000176038	0.000851613
ABCA5	17q24.3	ZBED6CL	7q36.1	0.16897	0.000176772	0.000854755
TBC1D14	4p16.1	RLN3	19p13.12	0.168931	0.000177386	0.000857517
HHIPL1	14q32.2	PLCH2	1p36.32	0.168913	0.000177668	0.000858496
DUBR	3q13.12	LINC01559	12p13.1	0.168913	0.000177674	0.000858496
SLC11A1	2q35	FADS6	17q25.1	0.168781	0.000179785	0.000868068
ATXN7L3	17q21.31	SAMD1	19p13.12	0.168731	0.000180597	0.000871568
CYP4F8	19p13.12	KEL	7q34	0.168725	0.000180696	0.000871834
NUPR1	16p11.2	CA6	1p36.23	0.16872	0.000180784	0.000872051
HOXA11	7p15.2	TSHZ1	18q22.3	0.168625	0.000182324	0.000878634
SF3A3	1p34.3	USP19	3p21.31	0.168576	0.000183124	0.000882067
NAGK	2p13.3	RAF1	3p25.2	0.16857	0.000183222	0.000882204
PDXK	21q22.3	NBPF4	1p13.3	0.168547	0.000183601	0.000883512
CIAO3	16p13.3	LCE1B	1q21.3	0.16844	0.000185376	0.000891201
RASA4CP	7p13	CASR	3q13.33-q21.1	0.168424	0.000185634	0.000892229
MYO10	5p15.1	NEUROD2	17q12	0.168397	0.00018608	0.000894158
RTN4	2p16.1	TIGD3	11q13.1	0.168389	0.000186228	0.000894651
MME	3q25.2	PER3	1p36.23	0.168302	0.000187673	0.000900515
GASK1B	4q32.1	CCDC186	10q25.3	0.16814	0.000190413	0.000913228
ZNF662	3p22.1	SMPDL3A	6q22.31	0.16809	0.000191267	0.000916666
KLC2	11q13.2	CAB39L	13q14.2	0.168041	0.000192109	0.000920041
SEMA3A	7q21.11	INO80D	2q33.3	0.16796	0.000193501	0.000925825
NOP56	20p13	PAPSS1	4q25	0.167948	0.000193709	0.000926377
ORMDL3	17q21.1	CCT6B	17q12	0.167926	0.000194082	0.000927938
CCDC6	10q21.2	FMO3	1q24.3	0.167908	0.000194399	0.000929233
AIP	11q13.2	PPDPF	20q13.33	0.167903	0.000194485	0.000929422
SYK	9q22.2	CAPN5	11q13.5	0.167889	0.000194731	0.000930375
USP30	12q24.11	GSTA2	6p12.2	0.167828	0.000195801	0.000935043
LHFPL2	5q14.1	DBNDD2	20q13.12	0.167757	0.00019703	0.000940016
HIP1R	12q24.31	TEKT4P2	21p11.2	0.167686	0.000198286	0.000945558
DIO3	14q32.31	DSC3	18q12.1	0.167672	0.000198541	0.000946552
NECTIN1	11q23.3	ARID1B	6q25.3	0.167669	0.000198594	0.00094658
MAML3	4q31.1	ADH6	4q23	0.167599	0.000199832	0.000951497
ACTL10	20q11.22	GGA2	16p12.2	0.167597	0.000199863	0.000951497
SPINDOC	11q13.1	STMP1	7q33	0.167587	0.000200042	0.00095212
OLFML3	1p13.2	PRPF4B	6p25.2	0.16752	0.000201236	0.00095735
PRPF4	9q32	ARRDC1	9q34.3	0.167474	0.000202078	0.000961127
C1ORF216	1p34.3	ORC4	2q23.1	0.16743	0.000202861	0.000964397
SLC8B1	12q24.13	ANKRD12	18p11.22	0.1674	0.0002034	0.000966728
PPIL1	6p21.2	NPC1L1	7p13	0.167383	0.000203715	0.000967997
MYO7B	2q14.3	KCNS1	20q13.12	0.167289	0.000205421	0.000975408
ARHGEF28	5q13.2	MBD6	12q13.3	0.167248	0.000206183	0.000978099
SMARCD1	12q13.12	TSPAN8	12q21.1	0.167172	0.000207572	0.000983993
CAPN8	1q41	ADCK2	7q34	0.167154	0.000207902	0.000985324
MS4A7	11q12.2	SOS 1	2p22.1	0.16714	0.000208159	0.000986307
IVNS1ABP	1q25.3	AP1M2	19p13.2	0.167114	0.000208647	0.00098825
TM7SF3	12p11.23	NDRG4	16q21	0.167015	0.000210482	0.000996372
HLA-B	6p21.33	SPATA46	1q23.3	0.166942	0.000211858	0.00100194
CMKLR1	12q23.3	TSEN54	17q25.1	0.166931	0.000212056	0.00100258
GEM	8q22.1	IRAK4	12q12	0.16693	0.000212093	0.00100258
RHOBTB1	10q21.2	INAVA	1q32.1	0.16691	0.000212469	0.00100365
ARMC1	8q13.1	HCN3	1q22	0.166903	0.000212592	0.00100399
GLOD5	Xp11.23	PLSCR2	3q24	0.166892	0.0002128	0.0010045
BTN2A1	6p22.2	ZBTB45	19q13.43	0.166788	0.000214767	0.00101355
TNPO1	5q13.2	SAPCD2	9q34.3	0.166725	0.000215978	0.00101902
PALM2AKAP2	9q31.3	IDE	10q23.33	0.166707	0.000216314	0.00102037
METTL11B	1q24.2	RAPH1	2q33.2	0.166651	0.000217404	0.00102479
HEXA	15q23	TRIM33	1p13.2	0.166647	0.000217467	0.00102485
KIF7	15q26.1	CFLAR	2q33.1	0.166507	0.000220182	0.00103685
PROC	2q14.3	EPB41L5	2q14.2	0.166493	0.00022047	0.00103753
G2E3	14q12	SRSF8	11q21	0.166482	0.00022067	0.00103799
GPR135	14q23.1	SIRT2	19q13.2	0.16638	0.000222678	0.0010467
TUBB6	18p11.21	PRR14	16p11.2	0.166366	0.000222959	0.00104777
CARD19	9q22.31	CCDC183-AS1	9q34.3	0.166274	0.000224772	0.00105555
CYP4Z1	1p33	RPP38-DT	10p13	0.16625	0.00022526	0.00105735
BAK1	6p21.31	GHRH	20q11.23	0.166096	0.000228338	0.00106979
MXRA5	Xp22.33	SLC22A20P	11q13.1	0.166086	0.000228538	0.00107048
SCART1	10q26.3	RNASEL	1q25.3	0.16608	0.000228657	0.00107079
MUC1	1q22	NDUFB2-AS1	7q34	0.166032	0.000229639	0.00107413
CA11	19q13.33	ZBTB44	11q24.3	0.166015	0.000229985	0.00107487
CYP4F2	19p13.12	ZCWPW1	7q22.1	0.165987	0.000230552	0.00107714
FMNL2	2q23.3	PRDX2	19p13.13	0.165918	0.000231956	0.0010832
PRIM2	6p11.2	LINC01126	2p21	0.165874	0.000232869	0.00108693
CSPG4	15q24.2	ZNF786	7q36.1	0.165871	0.000232918	0.00108693
HOMER3	19p13.11	PMS2P2	7q11.23	0.165673	0.000237025	0.00110533
DNAJB4	1p31.1	P4HTM	3p21.31	0.165637	0.000237771	0.00110829
CYTH2	19q13.33	ZNF425	7q36.1	0.165615	0.000238246	0.00110999
MIS12	17p13.2	RAET1L	6q25.1	0.165555	0.000239508	0.00111535
USH2A	1q41	HNRNPUL1	19q13.2	0.165496	0.000240746	0.00112034
SP100	2q37.1	TAF7L	Xq22.1	0.165459	0.000241547	0.00112354
VKORC1	16p11.2	RGSL1	1q25.3	0.165407	0.000242641	0.00112837
SLC7A5	16q24.2	CASKIN2	17q25.1	0.165391	0.000242991	0.00112947
[truncated: 18,058 more rows]

## Sheet: ErbB3 gene
Correlated Gene	Cytoband	Spearman's Correlation	p-Value	q-Value
RAPGEFL1	17q21.1	0.661366	1.08254e-62	2.17124e-58
USP6NL	10p14	0.634021	3.13681e-56	3.14575e-52
OCLN	5q13.2	0.633086	5.08215e-56	3.39776e-52
GRHL1	2p25.1	0.620225	3.28179e-53	1.31646e-49
RAB11FIP1	8p11.23	0.612161	1.63152e-51	5.34827e-48
SCNN1A	12p13	0.611879	1.86658e-51	5.34827e-48
CGN	1q21.3	0.606352	2.53937e-50	5.65912e-47
TTC9	14q24.2	0.601307	2.63121e-49	5.27742e-46
ERBB2	17q12	0.595796	3.22929e-48	5.88817e-45
ELF3	1q32.1	0.594235	6.51159e-48	1.08836e-44
RBM47	4p14	0.592262	1.57204e-47	2.42541e-44
PPL	16p13.3	0.591527	2.17927e-47	3.12212e-44
RELCH	18q21.33	0.590512	3.41737e-47	4.28388e-44
GRHL3	1p36.11	0.585954	2.5252e-46	2.97929e-43
C15ORF62	15q15.1	0.58336	7.77268e-46	8.66093e-43
SP1	12q13.13	0.582826	9.78256e-46	1.03268e-42
FUT6	19p13.3	0.579607	3.88364e-45	3.70924e-42
CEACAM5	19q13.2	0.578024	7.60863e-45	6.31045e-42
SLC12A6	15q14	0.577725	8.6333e-45	6.65993e-42
RAB5B	12q13.2	0.577192	1.08153e-44	8.03414e-42
SMIM5	17q25.1	0.576213	1.63421e-44	1.17062e-41
LIPH	3q27.2	0.573813	4.46898e-44	2.98781e-41
SOWAHB	4q21.1	0.571418	1.21001e-43	7.82878e-41
TMPRSS11A	4q13.2	0.569175	3.05169e-43	1.91274e-40
ZNF750	17q25.3	0.568293	4.38278e-43	2.6638e-40
BICDL2	16p13.3	0.565259	1.50912e-42	8.64812e-40
ABHD5	3p21.33	0.565074	1.62655e-42	9.06212e-40
FUT3	19p13.3	0.56449	2.06035e-42	1.11688e-39
GGT6	17p13.2	0.563411	3.18588e-42	1.68156e-39
PHLPP1	18q21.33	0.560395	1.06716e-41	5.48823e-39
RARG	12q13.13	0.558652	2.13436e-41	1.07022e-38
ARHGAP27	17q21.31	0.558077	2.67924e-41	1.31067e-38
CPEB3	10q23.32	0.557266	3.69221e-41	1.76321e-38
RMND5A	2p11.2	0.555294	8.01896e-41	3.74038e-38
FAM214A	15q21.2-q21.3	0.553339	1.72121e-40	7.84598e-38
MYO5B	18q	0.552594	2.29909e-40	1.02473e-37
TJP3	19p13.3	0.552101	2.78397e-40	1.21387e-37
CXCL17	19q13.2	0.550868	4.48623e-40	1.91448e-37
MACC1	7p21.1	0.549394	7.91492e-40	3.30728e-37
ZBTB7B	1q21.3	0.545598	3.37164e-39	1.3525e-36
ILDR1	3q13.33	0.54473	4.68515e-39	1.84255e-36
SPACA4	19q13.33	0.543706	6.89742e-39	2.56188e-36
NECTIN4	1q23.3	0.541428	1.62252e-38	5.9169e-36
GLTP	12q24.11	0.537031	8.30385e-38	2.77584e-35
GRAMD1C	3q13.31	0.536639	9.59299e-38	3.15421e-35
BSPRY	9q32	0.535169	1.64604e-37	5.32493e-35
EMP2	16p13.13	0.534464	2.13028e-37	6.78206e-35
LRRC1	6p12.1	0.53182	5.57433e-37	1.64418e-34
KLF3	4p14	0.529928	1.10408e-36	3.11894e-34
PLEKHA7	11p15	0.529777	1.16549e-36	3.24669e-34
EHF	11p13	0.529556	1.26178e-36	3.46677e-34
PARD3	10p11.22-p11.21	0.529193	1.43788e-36	3.89723e-34
NBEAL2	3p21.31	0.52883	1.63776e-36	4.3798e-34
USP54	10q22.2	0.527946	2.24818e-36	5.85606e-34
ATP13A4	3q29	0.526399	3.9028e-36	1.00357e-33
LLGL2	17q25.1	0.524975	6.46946e-36	1.6334e-33
MUC20	3q29	0.524955	6.51503e-36	1.6334e-33
ATP8B1	18q21.31	0.521793	1.98468e-35	4.79598e-33
POF1B	Xq21.1	0.519394	4.58306e-35	1.08144e-32
CLDN4	7q11.23	0.516723	1.15519e-34	2.66317e-32
ZBTB7C	18q21.1	0.516013	1.47485e-34	3.36149e-32
PPP1R3D	20q13.33	0.515154	1.98063e-34	4.46353e-32
RAB25	1q22	0.514594	2.39902e-34	5.34635e-32
KLF5	13q22.1	0.514459	2.51252e-34	5.53777e-32
IKZF2	2q34	0.514181	2.76272e-34	6.02303e-32
CEACAM6	19q13.2	0.513551	3.42523e-34	7.38708e-32
A2ML1	12p13.31	0.513258	3.78492e-34	7.99097e-32
SH2D4A	8p21.3	0.513125	3.96101e-34	8.19032e-32
ITSN2	2p23.3	0.51304	4.07678e-34	8.34367e-32
GTF2IRD1	7q11.23	0.512098	5.615e-34	1.12653e-31
RC3H1	1q25.1	0.512097	5.61665e-34	1.12653e-31
PIK3C2B	1q32.1	0.511968	5.86763e-34	1.16522e-31
RASSF5	1q32.1	0.5119	6.00501e-34	1.18081e-31
ESRP2	16q22.1	0.511198	7.61579e-34	1.48301e-31
STX19	3q11.2	0.509572	1.31812e-33	2.51786e-31
MUC15	11p14.2	0.508395	1.95675e-33	3.7025e-31
AFTPH	2p14	0.507814	2.37727e-33	4.45616e-31
SLC11A2	12q13.12	0.507578	2.57223e-33	4.73314e-31
ABHD17C	15q25.1	0.507267	2.85415e-33	5.20416e-31
TCHP	12q24.11	0.506259	3.99387e-33	7.15223e-31
DLG3	Xq13.1	0.505692	4.82301e-33	8.56063e-31
MUC4	3q29	0.504203	7.89764e-33	1.37742e-30
ADGRF1	6p12.3	0.504037	8.34276e-33	1.44251e-30
SOX21	13q32.1	0.503845	8.89079e-33	1.52412e-30
TIAM1	21q22.11	0.503723	9.25406e-33	1.57296e-30
CEACAM7	19q13.2	0.503342	1.04958e-32	1.76902e-30
TACSTD2	1p32.1	0.50178	1.75342e-32	2.90647e-30
ACP3	3q22.1	0.50156	1.88468e-32	3.07326e-30
SPRR3	1q21.3	0.500991	2.27108e-32	3.67347e-30
CLINT1	5q33.3	0.500688	2.50707e-32	4.02275e-30
ANXA9	1q21.3	0.499551	3.63282e-32	5.78282e-30
EVPL	17q25.1	0.499271	3.97895e-32	6.28392e-30
LRRC8B	1p22.2	0.499096	4.21147e-32	6.59918e-30
RBBP8NL	20q13.33	0.498771	4.68086e-32	7.27782e-30
ATP10B	5q34	0.496717	9.09745e-32	1.4036e-29
PPFIBP2	11p15.4	0.49629	1.04407e-31	1.59854e-29
FAM83E	19q13.33	0.496201	1.0744e-31	1.63251e-29
CYP2C18	10q23.33	0.495636	1.28849e-31	1.9431e-29
MANSC1	12p13.2	0.495062	1.54923e-31	2.31887e-29
SLC13A4	7q33	0.494892	1.63568e-31	2.43013e-29
ATAD2B	2p24.1-p23.3	0.492953	3.03906e-31	4.44922e-29
TMPRSS2	21q22.3	0.492454	3.56301e-31	5.17851e-29
BICDL1	12q24.23	0.491205	5.29478e-31	7.45623e-29
ABHD17B	9q21.13	0.491192	5.31605e-31	7.45623e-29
MAP3K8	10p11.23	0.490587	6.43766e-31	8.96667e-29
FUT2	19q13.33	0.490523	6.57006e-31	9.08798e-29
CTNND1	11q12.1	0.48971	8.48999e-31	1.16633e-28
MFSD6	2q32.2	0.488047	1.4318e-30	1.92736e-28
SGPP2	2q36.1	0.486342	2.43929e-30	3.21874e-28
LNX1	4q12	0.485589	3.0833e-30	4.04194e-28
TJP2	9q21.11	0.484277	4.63174e-30	5.99348e-28
CAMSAP1	9q34.3	0.483688	5.55753e-30	7.14534e-28
TMPRSS4	11q23.3	0.483224	6.41352e-30	8.14152e-28
TP53INP2	20q11.22	0.482133	8.97204e-30	1.08853e-27
FBXO34	14q22.3	0.48212	9.00913e-30	1.08853e-27
ZDHHC21	9p22.3	0.481294	1.16082e-29	1.38587e-27
ABLIM1	10q25.3	0.480974	1.28038e-29	1.51956e-27
ST6GALNAC1	17q25.1	0.480126	1.65946e-29	1.95787e-27
PARD6B	20q13.13	0.47769	3.48074e-29	4.03544e-27
SLC9A4	2q12.1	0.476495	4.99388e-29	5.75645e-27
SMARCC2	12q13.2	0.47423	9.86714e-29	1.0934e-26
KRT78	12q13.13	0.474002	1.05616e-28	1.15756e-26
ARID2	12q12	0.473929	1.07948e-28	1.17669e-26
EXPH5	11q22.3	0.473667	1.16769e-28	1.26596e-26
PRSS27	16p13.3	0.473534	1.21474e-28	1.30989e-26
CASZ1	1p36.22	0.473276	1.31225e-28	1.40748e-26
CDH26	20q13.33	0.471888	1.9841e-28	2.09448e-26
LARP4B	10p15.3	0.471841	2.01168e-28	2.11248e-26
TMPRSS11F	4q13.2	0.471234	2.40862e-28	2.5031e-26
GTF3C2	2p23.3	0.470875	2.67953e-28	2.77027e-26
MYH14	19q13.33	0.470752	2.77857e-28	2.85793e-26
FOXN1	17q11.2	0.470693	2.82748e-28	2.89341e-26
EPB41L1	20q11.23	0.470374	3.10766e-28	3.16398e-26
JMY	5q14.1	0.469933	3.53966e-28	3.56759e-26
PRR15L	17q21.32	0.469868	3.60807e-28	3.61835e-26
CCDC120	Xp11.23	0.469625	3.87621e-28	3.86792e-26
RASAL1	12q24.13	0.468886	4.81878e-28	4.76109e-26
PDIK1L	1p36.11	0.468258	5.79553e-28	5.69808e-26
KRT80	12q13.13	0.46782	6.59103e-28	6.4486e-26
KDM2B	12q24.31	0.467618	6.99145e-28	6.80717e-26
CHP1	15q15.1	0.466886	8.66365e-28	8.39453e-26
SLC25A23	19p13.3	0.466859	8.73133e-28	8.41944e-26
HOOK1	1p32.1	0.466324	1.02073e-27	9.79559e-26
FAM135A	6q13	0.465508	1.29469e-27	1.22489e-25
HLF	17q22	0.465458	1.31379e-27	1.23712e-25
PCP4L1	1q23.3	0.464844	1.57017e-27	1.46479e-25
DUOX2	15q21.1	0.464814	1.58413e-27	1.47097e-25
SLC9A3R1	17q25.1	0.464393	1.78959e-27	1.63899e-25
CYP2C19	10q23.33	0.463976	2.01923e-27	1.83256e-25
ACVR1B	12q13.13	0.463422	2.37045e-27	2.13202e-25
GAREM1	18q12.1	0.462522	3.07354e-27	2.75205e-25
PLEKHH3	17q21.2	0.462444	3.14328e-27	2.80199e-25
BNIPL	1q21.3	0.462039	3.53119e-27	3.13386e-25
GDPD3	16p11.2	0.461709	3.88334e-27	3.4312e-25
PPM1D	17q23.3	0.461525	4.0941e-27	3.58583e-25
GRB7	17q12	0.459839	6.6348e-27	5.68693e-25
ULK3	15q24.1	0.458526	9.64418e-27	8.19633e-25
KIAA1671	22q11.23	0.458256	1.04116e-26	8.81124e-25
ZNF770	15q14	0.457412	1.32303e-26	1.10566e-24
SLC26A9	1q32.1	0.456828	1.5607e-26	1.29887e-24
CLDN7	17p13.1	0.455095	2.54405e-26	2.06583e-24
MARVELD2	5q13.2	0.453959	3.49931e-26	2.83006e-24
PITX1	5q31.1	0.453691	3.77198e-26	3.03834e-24
RBMXL1	1p22.2	0.45326	4.25427e-26	3.39952e-24
PGLYRP3	1q21.3	0.453046	4.51625e-26	3.58033e-24
SCNN1B	16p12.2-p12.1	0.45089	8.22804e-26	6.37181e-24
PIGN	18q21.33	0.450472	9.23782e-26	7.09896e-24
SPTBN2	11q13.2	0.450372	9.49737e-26	7.27057e-24
ATG9B	7q36.1	0.450317	9.64326e-26	7.35418e-24
MBTD1	17q21.33	0.449644	1.16142e-25	8.77631e-24
KCTD3	1q41	0.449636	1.16393e-25	8.77631e-24
NCCRP1	19q13.2	0.449059	1.36506e-25	1.0216e-23
RMND5B	5q35.3	0.448745	1.48828e-25	1.10968e-23
P2RY1	3q25.2	0.448721	1.49797e-25	1.11277e-23
RALGPS1	9q33.3	0.448514	1.5859e-25	1.17374e-23
EPB41	1p35.3	0.448166	1.74492e-25	1.27729e-23
SPTSSB	3q26.1	0.447059	2.36421e-25	1.71188e-23
KRT13	17q21.2	0.44659	2.68737e-25	1.93887e-23
LMO7	13q22.2	0.446144	3.03554e-25	2.17442e-23
TMPRSS11B	4q13.2	0.444877	4.28652e-25	3.0596e-23
ERMP1	9p24.1	0.444607	4.61216e-25	3.26876e-23
PTPN13	4q21.3	0.444265	5.06082e-25	3.57412e-23
MAL2	8q24.12	0.443226	6.70568e-25	4.67e-23
MPP7	10p12.1	0.442877	7.36894e-25	5.09651e-23
EPHX3	19p13.12	0.442696	7.73809e-25	5.33343e-23
PUM2	2p24.1	0.442189	8.86938e-25	6.07144e-23
FAM102A	9q34.11	0.442123	9.03066e-25	6.16082e-23
ZDHHC13	11p15.1	0.440748	1.30659e-24	8.82366e-23
MDM2	12q15	0.440373	1.44448e-24	9.72215e-23
MYCL	1p34.2	0.439041	2.06218e-24	1.37412e-22
TM7SF2	11q13.1	0.438851	2.16892e-24	1.44046e-22
FA2H	16q23.1	0.43822	2.56555e-24	1.68712e-22
CEACAM1	19q13.2	0.438097	2.65104e-24	1.73734e-22
SERPINB13	18q21.33	0.437964	2.7459e-24	1.78813e-22
NT5C2	10q24.32-q24.33	0.437785	2.87979e-24	1.86926e-22
NFE2L2	2q31.2	0.437673	2.96675e-24	1.91949e-22
C18ORF25	18q21.1	0.437657	2.9792e-24	1.92135e-22
NDRG2	14q11.2	0.437587	3.03556e-24	1.95142e-22
ANK3	10q21.2	0.437565	3.05341e-24	1.95662e-22
SPPL3	12q24.31	0.437395	3.19416e-24	2.0403e-22
TMPRSS11BNL	4q13.2	0.437301	3.27481e-24	2.08517e-22
SCYL3	1q24.2	0.437272	3.29951e-24	2.09425e-22
BCL6	3q27.3	0.436715	3.82437e-24	2.41973e-22
SETD1B	12q24.31	0.436305	4.26188e-24	2.68807e-22
FAM3D	3p14.2	0.435696	5.00511e-24	3.13711e-22
MTMR1	Xq28	0.434993	6.02248e-24	3.7053e-22
MBD6	12q13.3	0.434837	6.2743e-24	3.83669e-22
PCDH1	5q31.3	0.43464	6.6083e-24	4.02865e-22
NCK1	3q22.3	0.434618	6.646e-24	4.03936e-22
UNC13B	9p13.3	0.434359	7.11426e-24	4.29791e-22
CAPN14	2p23.1	0.43369	8.47793e-24	5.09107e-22
SAMD10	20q13.33	0.433648	8.57039e-24	5.12427e-22
CLCN3	4q33	0.433148	9.7681e-24	5.79642e-22
OTX1	2p15	0.432871	1.05021e-23	6.21356e-22
CLCA4	1p22.3	0.432736	1.08792e-23	6.41775e-22
TTC22	1p32.3	0.432539	1.14533e-23	6.73665e-22
KRT33A	17q21.2	0.43229	1.222e-23	7.16656e-22
SLC4A11	20p13	0.432003	1.31695e-23	7.70088e-22
RIPK4	21q22.3	0.43166	1.43982e-23	8.39492e-22
C1ORF210	1p34.2	0.431499	1.50151e-23	8.72922e-22
DUOXA2	15q21.1	0.431155	1.64173e-23	9.46215e-22
RREB1	6p24.3	0.431006	1.70678e-23	9.80884e-22
C2ORF15	2q11.2	0.430693	1.85114e-23	1.06081e-21
SMAGP	12q13.13	0.430285	2.05752e-23	1.17572e-21
MAB21L4	2q37.3	0.430066	2.17712e-23	1.24052e-21
KIAA1522	1p35.1	0.429749	2.3635e-23	1.33912e-21
ZNF518A	10q24.1	0.429122	2.77863e-23	1.5438e-21
SERPINB11	18q21.33	0.428458	3.29676e-23	1.81159e-21
CYP4B1	1p33	0.427589	4.12182e-23	2.24651e-21
ACOX1	17q25.1	0.427325	4.41091e-23	2.39107e-21
SASH1	6q24.3-q25.1	0.427155	4.60647e-23	2.49035e-21
VPS4B	18q21.33	0.42707	4.70816e-23	2.53848e-21
FAM222A	12q24.11	0.426126	5.99486e-23	3.19785e-21
GK5	3q23	0.42568	6.717e-23	3.55987e-21
LYPD2	8q24.3	0.425674	6.72678e-23	3.55987e-21
MAPK13	6p21.31	0.425657	6.75566e-23	3.56574e-21
AEBP2	12p12.3	0.425565	6.91596e-23	3.64077e-21
ELF5	11p13	0.425486	7.05752e-23	3.70557e-21
FRAT2	10q24.1	0.424538	8.98247e-23	4.66739e-21
SUSD4	1q41	0.424377	9.35566e-23	4.84874e-21
KMT5A	12q24.31	0.424243	9.67973e-23	5.00377e-21
TET3	2p13.1	0.423867	1.06489e-22	5.47652e-21
TET2	4q24	0.42354	1.15681e-22	5.90388e-21
MYO6	6q14.1	0.423394	1.20046e-22	6.09558e-21
SEC1P	19q13.33	0.423019	1.31977e-22	6.68452e-21
TBL1X	Xp22.31-p22.2	0.422952	1.34215e-22	6.78072e-21
CEBPA	19q13.11	0.422612	1.4627e-22	7.33436e-21
CRB3	19p13.3	0.422423	1.53418e-22	7.65659e-21
SCEL	13q22.3	0.422422	1.5346e-22	7.65659e-21
KRT24	17q21.2	0.422028	1.69451e-22	8.41255e-21
TRIM33	1p13.2	0.421521	1.92506e-22	9.48671e-21
CSTA	3q21.1	0.421495	1.93791e-22	9.52662e-21
GRHL2	8q22.3	0.421165	2.10529e-22	1.0299e-20
HS3ST6	16p13.3	0.421012	2.1876e-22	1.06756e-20
IL20RA	6q23.3	0.420816	2.29828e-22	1.11885e-20
CD9	12p13.31	0.419999	2.82013e-22	1.36957e-20
CYP4F12	19p13.12	0.419943	2.86021e-22	1.38568e-20
HEATR5B	2p22.2	0.419882	2.90365e-22	1.40334e-20
MAL	2q11.1	0.419666	3.06483e-22	1.47413e-20
CAMSAP3	19p13.2	0.418773	3.82971e-22	1.8159e-20
TMC5	16p12.3	0.418579	4.01907e-22	1.90119e-20
KRT4	12q13.13	0.418186	4.43223e-22	2.08679e-20
PRKCH	14q23.1	0.417153	5.72796e-22	2.65939e-20
MYO5C	15q21.2	0.417036	5.89588e-22	2.72801e-20
PRKX	Xp22.33	0.417032	5.90295e-22	2.72801e-20
SLC44A2	19p13.2	0.41696	6.00813e-22	2.76798e-20
SUDS3	12q24.23	0.41693	6.05267e-22	2.778e-20
RHOV	15q15.1	0.416244	7.17176e-22	3.26918e-20
KIAA1958	9q32	0.416144	7.35271e-22	3.3365e-20
TJP1	15q13.1	0.415807	7.98979e-22	3.61741e-20
PEX1	7q21.2	0.415579	8.4522e-22	3.80103e-20
TESK2	1p34.1	0.414958	9.84922e-22	4.40951e-20
RPRD2	1q21.2	0.414765	1.03258e-21	4.60232e-20
TMEM45B	11q24.3	0.414438	1.11898e-21	4.97634e-20
SPINK5	5q32	0.414146	1.20211e-21	5.33424e-20
HECTD4	12q24.13	0.413963	1.25736e-21	5.56708e-20
SLC16A6	17q24.2	0.413903	1.27587e-21	5.63659e-20
CDH1	16q22.1	0.413831	1.29882e-21	5.72539e-20
CALML5	10p15.1	0.413515	1.40337e-21	6.14574e-20
EPHA1	7q34-q35	0.413413	1.4387e-21	6.28669e-20
SERPINB12	18q21.33	0.413159	1.53076e-21	6.67447e-20
ANKRD35	1q21.1	0.412942	1.61444e-21	7.00885e-20
TRAPPC8	18q12.1	0.412634	1.74034e-21	7.53908e-20
GBP6	1p22.2	0.412203	1.93325e-21	8.35674e-20
ASPG	14q32.33	0.412039	2.01201e-21	8.65983e-20
NCOA1	2p23.3	0.411762	2.15236e-21	9.22434e-20
ALDH3A1	17p11.2	0.411526	2.27971e-21	9.74927e-20
GRID2IP	7p22.1	0.410614	2.84464e-21	1.21136e-19
MUC21	6p21.33	0.410477	2.94092e-21	1.24971e-19
E2F2	1p36.12	0.410172	3.16639e-21	1.34267e-19
ARHGAP23	17q12	0.409879	3.39881e-21	1.43354e-19
PHF8	Xp11.22	0.409875	3.40212e-21	1.43354e-19
XKRX	Xq22.1	0.409656	3.58721e-21	1.5052e-19
BCAS1	20q13.2	0.409473	3.74876e-21	1.5697e-19
TMTC2	12q21.31	0.40925	3.95631e-21	1.64972e-19
MXI1	10q25.2	0.409113	4.08973e-21	1.70182e-19
RBBP6	16p12.1	0.409097	4.10473e-21	1.70453e-19
RANBP9	6p23	0.40822	5.0699e-21	2.09232e-19
SORT1	1p13.3	0.408122	5.19074e-21	2.13779e-19
XK	Xp21.1	0.407313	6.30388e-21	2.58035e-19
TACC2	10q26.13	0.407207	6.46628e-21	2.64143e-19
ANKHD1	5q31.3	0.406965	6.85243e-21	2.78781e-19
CNOT1	16q21	0.406685	7.32625e-21	2.96854e-19
ARHGAP32	11q24.3	0.406324	7.98691e-21	3.22971e-19
ALDH5A1	6p22.3	0.405837	8.97186e-21	3.57751e-19
EPN3	17q21.33	0.40577	9.11628e-21	3.62788e-19
SEMA4A	1q22	0.405057	1.08043e-20	4.28265e-19
ARHGEF10L	1p36.13	0.404572	1.21256e-20	4.79692e-19
EPB41L4A	5q22.1-q22.2	0.404553	1.21794e-20	4.80871e-19
SOX2	3q26.33	0.403873	1.43127e-20	5.61782e-19
DOP1B	21q22.12	0.403845	1.44081e-20	5.64421e-19
SPNS2	17p13.2	0.403427	1.59072e-20	6.2072e-19
PSCA	8q24.3	0.403392	1.60375e-20	6.2459e-19
CILK1	6p12.1	0.40322	1.67024e-20	6.49223e-19
LCN2	9q34.11	0.402797	1.84588e-20	7.14725e-19
ZDHHC3	3p21.31	0.402785	1.85104e-20	7.15342e-19
LGI3	8p21.3	0.402589	1.93864e-20	7.47754e-19
ZNF552	19q13.43	0.402117	2.16691e-20	8.30584e-19
ZNF687	1q21.3	0.402032	2.21106e-20	8.44711e-19
TBX6	16p11.2	0.401972	2.24233e-20	8.51862e-19
FOXA1	14q21.1	0.401916	2.27229e-20	8.61539e-19
DKK 4.00	8p11.21	0.401281	2.63789e-20	9.98266e-19
ACSS2	20q11.22	0.401172	2.70618e-20	1.02026e-18
TBC1D8	2q11.2	0.401004	2.8153e-20	1.05742e-18
RPS6KA5	14q32.11	0.400599	3.09588e-20	1.16064e-18
FAM3B	21q22.3	0.400507	3.16344e-20	1.18155e-18
HPGD	4q34.1	0.39992	3.62921e-20	1.35048e-18
RNF208	9q34.3	0.399389	4.10857e-20	1.52603e-18
IYD	6q25.1	0.399054	4.44222e-20	1.63482e-18
GPLD1	6p22.3	0.398814	4.69794e-20	1.7226e-18
VSIG10L	19q13.41	0.398607	4.92933e-20	1.80415e-18
KLB	4p14	0.397877	5.84061e-20	2.11453e-18
RNF39	6p22.1	0.397597	6.23325e-20	2.24857e-18
SERINC5	5q14.1	0.397486	6.39556e-20	2.30297e-18
UBN2	7q34	0.397375	6.56198e-20	2.35445e-18
GPD1L	3p22.3	0.397247	6.76066e-20	2.41709e-18
ACBD5	10p12.1	0.396953	7.23631e-20	2.57338e-18
C12ORF29	12q21.32	0.396522	7.9943e-20	2.83791e-18
CRYBG3	3q11.2	0.396499	8.03792e-20	2.84835e-18
SREBF1	17p11.2	0.396412	8.20142e-20	2.89605e-18
POLR2J4	7p13	0.396308	8.4011e-20	2.96135e-18
ADH7	4q23	0.396214	8.58485e-20	3.02081e-18
FOXE1	9q22.33	0.396179	8.65462e-20	3.03595e-18
FAAH2	Xp11.21	0.396158	8.69691e-20	3.04422e-18
TMPRSS11D	4q13.2	0.395911	9.20728e-20	3.21166e-18
SYK	9q22.2	0.395468	1.01957e-19	3.53187e-18
GAN	16q23.2	0.395203	1.08364e-19	3.74088e-18
RAB11A	15q22.31	0.393953	1.44388e-19	4.90846e-18
PRRG4	11p13	0.393897	1.46272e-19	4.96407e-18
STRBP	9q33.1-q33.3	0.393055	1.77344e-19	5.97813e-18
EPC1	10p11.22	0.392741	1.90492e-19	6.38913e-18
RALGPS2	1q25.2	0.392658	1.94152e-19	6.50103e-18
PANK1	10q23.31	0.392577	1.97768e-19	6.61106e-18
STAU2	8q21.11	0.392548	1.9909e-19	6.63377e-18
ABI1	10p12.1	0.392547	1.99109e-19	6.63377e-18
RAB27B	18q21.2	0.392479	2.02243e-19	6.72703e-18
TEC	4p12-p11	0.391575	2.48437e-19	8.20907e-18
RASGRP1	15q14	0.39112	2.75493e-19	9.07316e-18
PAIP2B	2p13.3	0.389763	3.74529e-19	1.21766e-17
ARL5B	10p12.31	0.389763	3.74581e-19	1.21766e-17
PLAGL2	20q11.21	0.389151	4.29995e-19	1.38983e-17
CDKN2AIP	4q35.1	0.388645	4.81937e-19	1.55156e-17
CCDC6	10q21.2	0.388445	5.04037e-19	1.61751e-17
TINCR	19p13.3	0.388314	5.19183e-19	1.66346e-17
JMJD7-PLA2G4B	15q15.1	0.388202	5.32314e-19	1.70281e-17
GPC1-AS1		0.388168	5.36511e-19	1.7135e-17
KMT2C	7q36.1	0.387391	6.38656e-19	2.03326e-17
CYP 20.00	10q26.3	0.387335	6.4661e-19	2.05532e-17
FOXO4	Xq13.1	0.387271	6.56024e-19	2.07865e-17
CDIN1	15q14	0.386924	7.08901e-19	2.2356e-17
OVOL1	11q13.1	0.386717	7.4255e-19	2.32708e-17
MAGI1	3p14.1	0.386621	7.58639e-19	2.36641e-17
EPHX2	8p21.2-p21.1	0.386214	8.30801e-19	2.57947e-17
PDPK1	16p13.3	0.38613	8.46595e-19	2.62445e-17
FOXP2	7q31.1	0.385902	8.90732e-19	2.75276e-17
WIPF2	17q21.2	0.385792	9.12843e-19	2.81675e-17
MAP3K5	6q23.3	0.385378	1.00092e-18	3.06496e-17
VPS13D	1p36.22-p36.21	0.385267	1.02599e-18	3.13694e-17
TTC39A	1p32.3	0.385151	1.05268e-18	3.21364e-17
HTR3A	11q23.2	0.384811	1.13531e-18	3.45146e-17
CDK19	6q21	0.38481	1.13574e-18	3.45146e-17
WAC	10p12.1	0.384773	1.14495e-18	3.47417e-17
ACADSB	10q26.13	0.384417	1.239e-18	3.74821e-17
HTR3B	11q23.2	0.384343	1.25969e-18	3.80507e-17
CXADR	21q21.1	0.383494	1.52023e-18	4.55093e-17
CUL3	2q36.2	0.383446	1.53638e-18	4.59243e-17
PLBD1	12p13.1	0.383069	1.66958e-18	4.95366e-17
TCP11L2	12q23.3	0.383041	1.67997e-18	4.97713e-17
RAB10	2p23.3	0.382946	1.71557e-18	5.0751e-17
SEMA4D	9q22.2	0.382725	1.80117e-18	5.30485e-17
KIF21A	12q12	0.382712	1.80636e-18	5.31235e-17
MAOA	Xp11.3	0.382663	1.82594e-18	5.36205e-17
ZDHHC23	3q13.31	0.382356	1.95383e-18	5.72088e-17
DHCR24	1p32.3	0.382258	1.99639e-18	5.83697e-17
ZNF740	12q13.13	0.382183	2.02983e-18	5.91748e-17
EPHB6	7q34	0.382132	2.05258e-18	5.97512e-17
SEC14L5	16p13.3	0.381799	2.2086e-18	6.40143e-17
CYP2C9	10q23.33	0.381551	2.3323e-18	6.7502e-17
DMXL1	5q23.1	0.381496	2.36082e-18	6.8229e-17
MYB	6q23.3	0.381395	2.41362e-18	6.96548e-17
N4BP3	5q35.3	0.381376	2.42374e-18	6.98461e-17
BCL11A	2p16.1	0.381215	2.51078e-18	7.21471e-17
BAZ2B	2q24.2	0.381202	2.51773e-18	7.22432e-17
IREB2	15q25.1	0.380578	2.88706e-18	8.23695e-17
SPINT1	15q15.1	0.380018	3.26256e-18	9.29504e-17
FAM83C	20q11.22	0.379975	3.29331e-18	9.36934e-17
LDHD	16q23.1	0.379903	3.34559e-18	9.50459e-17
SREBF2	22q13.2	0.379763	3.4495e-18	9.77211e-17
DIPK2A	3q24	0.379474	3.67425e-18	1.03503e-16
CNKSR3	6q25.2	0.379419	3.71868e-18	1.04462e-16
LIN54	4q21.22	0.378576	4.4674e-18	1.24969e-16
ZNF431	19p12	0.378559	4.48356e-18	1.25246e-16
POU2F3	11q23.3	0.378551	4.49147e-18	1.25293e-16
IL36A	2q14.1	0.378473	4.56807e-18	1.27253e-16
STAT6	12q13.3	0.378383	4.65886e-18	1.29602e-16
CADM4	19q13.31	0.377901	5.17188e-18	1.43277e-16
FBXO46	19q13.32	0.377799	5.28749e-18	1.45875e-16
CYP4F3	19p13.12	0.37722	5.99362e-18	1.64903e-16
PKN2	1p22.2	0.377103	6.1471e-18	1.68894e-16
C4ORF19	4p14	0.376993	6.29565e-18	1.72739e-16
ACAP2	3q29	0.376225	7.4314e-18	2.02516e-16
RTKN2	10q21.2	0.376215	7.44754e-18	2.0268e-16
ATXN7	3p14.1	0.376121	7.59942e-18	2.06533e-16
PRR14L	22q12.2	0.375975	7.84175e-18	2.12543e-16
AHDC1	1p36.11-p35.3	0.375871	8.02049e-18	2.16802e-16
VSIG10	12q24.23	0.37582	8.10861e-18	2.18634e-16
NHSL1	6q24.1	0.375816	8.11483e-18	2.18634e-16
PRICKLE4	6p21.1	0.375813	8.12096e-18	2.18634e-16
RHBDL2	1p34.3	0.375721	8.28235e-18	2.2268e-16
BAZ2A	12q13.3	0.375691	8.3369e-18	2.23846e-16
ACACA	17q12	0.375644	8.42145e-18	2.25814e-16
PLA2G3	22q12.2	0.37542	8.83654e-18	2.36313e-16
HBP1	7q22.3	0.375258	9.15023e-18	2.43727e-16
FAM117B	2q33.2	0.375215	9.23494e-18	2.45657e-16
HINT3	6q22.32	0.375187	9.28992e-18	2.46792e-16
ELOVL7	5q12.1	0.374895	9.89108e-18	2.61033e-16
ACTG1P25	1q32.1	0.374736	1.0235e-17	2.694e-16
SH3BGRL2	6q14.1	0.374483	1.08045e-17	2.83275e-16
MFSD4A	1q32.1	0.374425	1.09398e-17	2.86448e-16
PER2	2q37.3	0.374133	1.16454e-17	3.0334e-16
SCAMP2	15q24.1	0.373863	1.23399e-17	3.20599e-16
SERAC1	6q25.3	0.373564	1.31546e-17	3.4044e-16
FGFR3	4p16.3	0.372861	1.52803e-17	3.94945e-16
KRAS	12p12.1	0.37271	1.57813e-17	4.06845e-16
MBNL3	Xq26.2	0.372577	1.62351e-17	4.18007e-16
YOD1	1q32.1	0.372424	1.67732e-17	4.30206e-16
AQR	15q14	0.372293	1.72469e-17	4.41789e-16
ARHGEF26	3q25.2	0.371986	1.84083e-17	4.70938e-16
ZNF185	Xq28	0.371938	1.85957e-17	4.75125e-16
GSE1	16q24.1	0.371929	1.86323e-17	4.75456e-16
PLEKHA1	10q26.13	0.371593	2.00096e-17	5.08016e-16
KAT6B	10q22.2	0.371487	2.04668e-17	5.18967e-16
FCHO2	5q13.2	0.371325	2.11818e-17	5.36417e-16
ATP11B	3q26.33	0.371264	2.14563e-17	5.42684e-16
MTF1	1p34.3	0.371082	2.22979e-17	5.63261e-16
TMEM254	10q22.3	0.370182	2.69742e-17	6.76277e-16
PAX9	14q13.3	0.369839	2.89981e-17	7.23401e-16
ASH1L	1q22	0.369737	2.96246e-17	7.38113e-16
LDLRAD1	1p32.3	0.369491	3.12016e-17	7.74519e-16
MKNK2	19p13.3	0.369461	3.14027e-17	7.78547e-16
B3GNT6	11q13.5	0.369237	3.29145e-17	8.11318e-16
RAF1	3p25.2	0.368908	3.52784e-17	8.67132e-16
DENND2C	1p13.2	0.368837	3.58044e-17	8.78982e-16
FAM126B	2q33.1	0.36877	3.63156e-17	8.90442e-16
LRRC37A4P	17q21.31	0.36869	3.69299e-17	9.044e-16
RPTN	1q21.3	0.368516	3.83042e-17	9.34633e-16
RASEF	9q21.32	0.368376	3.94429e-17	9.6008e-16
NOTCH3	19p13.12	0.368137	4.14713e-17	1.00579e-15
MON2	12q14.1	0.368052	4.22206e-17	1.02149e-15
EIF4EBP2	10q22.1	0.367973	4.29223e-17	1.03597e-15
PHACTR4	1p35.3	0.367682	4.56161e-17	1.09703e-15
APPL2	12q23.3	0.367451	4.78755e-17	1.14587e-15
CEP76	18p11.21	0.366432	5.92192e-17	1.4073e-15
TMEM125	1p34.2	0.366026	6.44409e-17	1.52416e-15
ANO8	19p13.11	0.365989	6.49461e-17	1.5343e-15
PLXNB1	3p21.31	0.365922	6.58627e-17	1.5523e-15
NSF	17q21.31	0.365837	6.70327e-17	1.57802e-15
DSG3	18q12.1	0.36566	6.95394e-17	1.62938e-15
ARAP2	4p14	0.365641	6.98212e-17	1.63408e-15
KREMEN1	22q12.1	0.365428	7.2979e-17	1.70202e-15
MIR600HG	9q33.3	0.365173	7.69377e-17	1.79226e-15
PHIP	6q14.1	0.36486	8.2107e-17	1.90384e-15
ZNF398	7q35	0.364809	8.29766e-17	1.92178e-15
WNT2B	1p13.2	0.364571	8.71671e-17	2.01186e-15
GCNT3	15q22.2	0.363864	1.00887e-16	2.31256e-15
RBM33	7q36.3	0.363485	1.09087e-16	2.49767e-15
HIPK1	1p13.2	0.363352	1.12119e-16	2.56417e-15
GDPGP1	15q26.1	0.362845	1.24467e-16	2.83363e-15
PGBD2	1q	0.362757	1.26743e-16	2.87891e-15
ZNF823	19p13.2	0.362606	1.30724e-16	2.95595e-15
PRSS8	16p11.2	0.362473	1.34369e-16	3.03496e-15
ALOX15	17p13.2	0.362398	1.36446e-16	3.07495e-15
SPAG17	1p12	0.362166	1.43103e-16	3.21774e-15
CDS1	4q21.23	0.361788	1.54646e-16	3.46951e-15
USF3	3q13.2	0.361698	1.57532e-16	3.5303e-15
IDE	10q23.33	0.361293	1.71142e-16	3.80977e-15
ASB7	15q26.3	0.361164	1.75722e-16	3.90738e-15
ANKRD22	10q23.31	0.361029	1.80645e-16	4.0124e-15
SULT2B1	19q13.33	0.360752	1.91163e-16	4.23195e-15
RALGAPA2	20p11.23	0.36069	1.93601e-16	4.2812e-15
DBNDD1	16q24.3	0.360617	1.96483e-16	4.34016e-15
ZBTB39	12q13.3	0.360577	1.98116e-16	4.3714e-15
WASF2	1p36.11	0.360414	2.04799e-16	4.504e-15
C6ORF132	6p21.1	0.360399	2.05431e-16	4.51297e-15
TOM1L1	17q22	0.360044	2.20857e-16	4.84124e-15
CYP2F1	19q13.2	0.360021	2.21895e-16	4.85867e-15
MTUS1	8p22	0.359892	2.27792e-16	4.97336e-15
CSTB	21q22.3	0.359884	2.28168e-16	4.97336e-15
FRAT1	10q24.1	0.35988	2.28372e-16	4.97336e-15
EPN2	17p11.2	0.359868	2.28906e-16	4.97956e-15
SPRR1A	1q21.3	0.359714	2.36195e-16	5.13258e-15
DYNAP	18q21.2	0.359619	2.40824e-16	5.2275e-15
ZSWIM4	19p13.13	0.359412	2.51168e-16	5.42269e-15
EPB41L4A-DT	5q22.2	0.359034	2.71205e-16	5.83019e-15
BPTF	17q24.2	0.358804	2.84188e-16	6.09622e-15
TRPV4	12q24.11	0.358693	2.90674e-16	6.22868e-15
EFS	14q11.2	0.358473	3.0389e-16	6.498e-15
CEP350	1q25.2	0.35828	3.16007e-16	6.7499e-15
ASAH1	8p22	0.358024	3.32844e-16	7.08689e-15
ZBTB7A	19p13.3	0.357969	3.3651e-16	7.15735e-15
SYNRG	17q12	0.35778	3.49634e-16	7.42862e-15
DOC2B	17p13.3	0.357767	3.50559e-16	7.44039e-15
AFDN	6q27	0.35739	3.78273e-16	7.99476e-15
DSC3	18q12.1	0.357328	3.83097e-16	8.08819e-15
ERI2	16p12.3	0.357302	3.85058e-16	8.12104e-15
RNF183	9q32	0.357285	3.86369e-16	8.14014e-15
ZNF782	9q22.33	0.357133	3.98472e-16	8.3863e-15
PPIP5K1	15q15.3	0.357101	4.01031e-16	8.43132e-15
KIF13B	8p12	0.356675	4.36949e-16	9.1481e-15
BRD1	22q13.33	0.356515	4.5124e-16	9.40802e-15
EPS8L1	19q13.42	0.356373	4.64312e-16	9.67051e-15
KANSL1	17q21.31	0.356153	4.85344e-16	1.00876e-14
APPL1	3p14.3	0.356088	4.9173e-16	1.01887e-14
ZNF33A	10p11.1	0.355994	5.01052e-16	1.03497e-14
TPRG1	3q28	0.355644	5.37546e-16	1.10694e-14
GPD2	2q24.1	0.355501	5.53226e-16	1.13806e-14
STAT3	17q21.2	0.355402	5.64277e-16	1.1596e-14
MINDY1	1q21.3	0.355322	5.73429e-16	1.1772e-14
PTPN3	9q31	0.355316	5.74093e-16	1.17736e-14
LMTK2	7q21.3	0.355202	5.87385e-16	1.20094e-14
STOX2	4q35.1	0.355168	5.91376e-16	1.20664e-14
CERT1	5q13.3	0.35506	6.04236e-16	1.23162e-14
TCEA3	1p36.12	0.354514	6.74005e-16	1.36827e-14
RAB3D	19p13.2	0.354371	6.93507e-16	1.40644e-14
NRTN	19p13.3	0.354327	6.99707e-16	1.41615e-14
USP3	15q22.31	0.354145	7.25521e-16	1.46691e-14
KMT2D	12q13.12	0.354114	7.30058e-16	1.4746e-14
GALNT4	12q21.33	0.353907	7.60792e-16	1.53355e-14
SOX13	1q32.1	0.353219	8.72543e-16	1.74831e-14
RESF1	12p11.21	0.35314	8.86346e-16	1.77243e-14
DEGS2	14q32.2	0.353	9.11314e-16	1.82054e-14
PLS1	3q23	0.35297	9.16736e-16	1.82955e-14
GLUL	1q25.3	0.352725	9.62553e-16	1.91527e-14
MAST4	5q12.3	0.352688	9.69571e-16	1.92732e-14
DTWD2	5q23.1	0.352611	9.84531e-16	1.95363e-14
STYK1	12p13.2	0.35261	9.84753e-16	1.95363e-14
UGT1A7	2q37.1	0.352517	1.00301e-15	1.98593e-14
CLPX	15q22.31	0.352329	1.04114e-15	2.05532e-14
CCDC177	14q24.1	0.352131	1.08292e-15	2.1357e-14
TNFRSF11A	18q21.33	0.351863	1.14193e-15	2.24987e-14
SUOX	12q13.2	0.351838	1.14753e-15	2.25647e-14
CYSRT1	9q34.3	0.351768	1.16353e-15	2.28347e-14
FBXO21	12q24.22	0.351485	1.2306e-15	2.41037e-14
UBN1	16p13.3	0.351391	1.25349e-15	2.44767e-14
EPG5	18q12.3-q21.1	0.351069	1.3359e-15	2.59885e-14
ARID1A	1p36.11	0.350921	1.37549e-15	2.67327e-14
BTAF1	10q23.32	0.350504	1.49322e-15	2.89647e-14
LRRC4	7q32.1	0.350359	1.53668e-15	2.97789e-14
GLS2	12q13.3	0.350316	1.54976e-15	3.00035e-14
ZNF800	7q31.33	0.350298	1.55503e-15	3.00765e-14
MSL2	3q22.3	0.350259	1.56698e-15	3.02783e-14
WDR37	10p15.3	0.350235	1.57456e-15	3.03955e-14
MPZL2	11q23.3	0.350129	1.60777e-15	3.10067e-14
RSC1A1	1p36.21	0.349969	1.65916e-15	3.19671e-14
CENPC	4q13.2	0.349927	1.67287e-15	3.22003e-14
SOS 1	2p22.1	0.349862	1.69422e-15	3.258e-14
AATBC	21q22.3	0.349833	1.70405e-15	3.27377e-14
TNFAIP2	14q32.32	0.349776	1.72312e-15	3.30724e-14
C6ORF223	6p21.1	0.349639	1.7704e-15	3.39474e-14
TLE3	15q23	0.349515	1.81382e-15	3.46804e-14
SAMD12	8q24.11-q24.12	0.349073	1.97807e-15	3.76772e-14
DUOXA1	15q21.1	0.348484	2.2198e-15	4.21217e-14
AMIGO1	1p13.3	0.348467	2.22743e-15	4.22265e-14
ZNF217	20q13.2	0.348296	2.30292e-15	4.3534e-14
PPARGC1B	5q32	0.348254	2.32179e-15	4.38495e-14
MKRN1	7q34	0.347908	2.48411e-15	4.66952e-14
FOXO3	6q21	0.347861	2.50699e-15	4.70371e-14
PITPNM3	17p13.2-p13.1	0.347856	2.5098e-15	4.70458e-14
REPIN1	7q36.1	0.347759	2.55749e-15	4.7895e-14
ETV3	1q23.1	0.34741	2.73729e-15	5.11666e-14
KDM3A	2p11.2	0.347302	2.79581e-15	5.22119e-14
PGM2	4p14	0.346763	3.10458e-15	5.76561e-14
KDM3B	5q31.2	0.346661	3.16698e-15	5.87061e-14
ZBTB33	Xq24	0.346402	3.33032e-15	6.15633e-14
FBRS	16p11.2	0.34636	3.35729e-15	6.20047e-14
ZNF396	18q12.2	0.346327	3.379e-15	6.23482e-14
VPS13A	9q21.2	0.346114	3.52153e-15	6.47994e-14
CXADRP3	18p11.21	0.345933	3.6471e-15	6.69871e-14
TSPAN14	10q23.1	0.345792	3.74878e-15	6.87815e-14
BDH1	3q29	0.345788	3.75166e-15	6.87815e-14
DNMBP	10q24.2	0.345718	3.80287e-15	6.96568e-14
HSPA4L	4q28.1	0.345594	3.89465e-15	7.12728e-14
SPG11	15q21.1	0.345537	3.93796e-15	7.19341e-14
FAM217B	20q13.33	0.345273	4.14466e-15	7.55035e-14
MTMR4	17q22	0.344808	4.53408e-15	8.23732e-14
ZNF711	Xq21.1	0.344734	4.59955e-15	8.3487e-14
LYPD3	19q13.31	0.344653	4.67162e-15	8.47185e-14
CARD14	17q25.3	0.344576	4.74168e-15	8.56792e-14
RDH10	8q21.11	0.344565	4.75137e-15	8.5711e-14
DUOX1	15q21.1	0.344564	4.75199e-15	8.5711e-14
NIBAN2	9q34.11	0.344504	4.80745e-15	8.66335e-14
STRN	2p22.2	0.344476	4.83384e-15	8.70309e-14
TTYH1	19q13.42	0.344382	4.92259e-15	8.85492e-14
TRIM29	11q23.3	0.344316	4.98532e-15	8.9517e-14
KCTD1	18q11.2	0.34426	5.03899e-15	9.03999e-14
RHCG	15q26.1	0.343991	5.30667e-15	9.5032e-14
PPM1B	2p21	0.34391	5.39051e-15	9.64473e-14
NUP210	3p25.1	0.343763	5.54463e-15	9.90281e-14
GPT2	16q11.2	0.343711	5.60088e-15	9.99439e-14
RSBN1L	7q11.23	0.34355	5.77715e-15	1.02998e-13
IL1RN	2q14.1	0.343503	5.82924e-15	1.03834e-13
AIF1L	9q34.12-q34.13	0.343432	5.90862e-15	1.05155e-13
XCR1	3p21.31	0.3434	5.9451e-15	1.0571e-13
TECR	19p13.12	0.343317	6.04063e-15	1.07314e-13
ADAMTS17	15q26.3	0.343081	6.32121e-15	1.121e-13
TRIM7	5q35.3	0.342952	6.47949e-15	1.14704e-13
CTTNBP2NL	1p13.2	0.342803	6.66634e-15	1.17803e-13
MAGI3	1p13.2	0.342616	6.90993e-15	1.21679e-13
SGK1	6q23.2	0.342519	7.03905e-15	1.23735e-13
TLR5	1q41	0.341263	8.94843e-15	1.56068e-13
TPD52	8q21.13	0.341174	9.10097e-15	1.58591e-13
GPR160	3q26.2	0.341131	9.17526e-15	1.59747e-13
MAML3	4q31.1	0.340811	9.75168e-15	1.69488e-13
CERS3	15q26.3	0.340743	9.87884e-15	1.71401e-13
MTHFR	1p36.22	0.340481	1.03844e-14	1.79706e-13
IKBKE	1q32.1	0.340459	1.04272e-14	1.80291e-13
BCO1	16q23.2	0.340354	1.06374e-14	1.83768e-13
FBXL16	16p13.3	0.340348	1.06484e-14	1.838e-13
UBE3B	12q24.11	0.340073	1.12199e-14	1.93165e-13
PGAP4	9q31.1	0.340052	1.12647e-14	1.9377e-13
DTX2P1-UPK3BP1-PMS2P11	7q11.23	0.339537	1.24188e-14	2.13256e-13
MYCBP2	13q22.3	0.339255	1.31014e-14	2.24786e-13
PPP1CB	2p23.2	0.339057	1.36005e-14	2.32751e-13
GALNT12	9q22.33	0.338752	1.44084e-14	2.46158e-13
CRNN	1q21.3	0.338549	1.49708e-14	2.55114e-13
EMP1	12p13.1	0.338333	1.55929e-14	2.6504e-13
PLD1	3q26.31	0.338273	1.57707e-14	2.67835e-13
GCH1	14q22.2	0.338186	1.60303e-14	2.72014e-13
MYO1H	12q24.11	0.337708	1.75386e-14	2.96103e-13
PPP1R15B	1q32.1	0.337634	1.77865e-14	3.00037e-13
KLF4	9q31.2	0.33757	1.80004e-14	3.03389e-13
BRWD1	21q22.2	0.337398	1.85912e-14	3.13084e-13
ATP6V1A	3q13.31	0.337388	1.86266e-14	3.13417e-13
SETD2	3p21.31	0.337266	1.90609e-14	3.20188e-13
TMEM51-AS1	1p36.21	0.337101	1.96597e-14	3.2997e-13
ALOX12	17p13.1	0.336814	2.07472e-14	3.47351e-13
NPEPPS	17q21.32	0.336704	2.11773e-14	3.54009e-13
BRPF1	3p25.3	0.336704	2.11802e-14	3.54009e-13
SCNN1G	16p12.2	0.336509	2.19685e-14	3.6688e-13
RFX7	15q21.3	0.336443	2.22398e-14	3.711e-13
PELI1	2p14	0.33591	2.45707e-14	4.08636e-13
PPM1L	3q25.33-q26.1	0.335898	2.4626e-14	4.09217e-13
TGM6	20p13	0.335636	2.58616e-14	4.29392e-13
CIPC	14q24.3	0.335171	2.82057e-14	4.67153e-13
EDAR	2q13	0.335093	2.86169e-14	4.72791e-13
KLK11	19q13.41	0.334927	2.95159e-14	4.86842e-13
ZNF836	19q13.33	0.334871	2.98285e-14	4.91594e-13
RFFL	17q12	0.334583	3.14688e-14	5.16929e-13
METTL7A	12q13.12	0.33455	3.16646e-14	5.1972e-13
MALL	2q13	0.33424	3.35425e-14	5.49642e-13
PLAC8	4q21.22	0.334167	3.39979e-14	5.56649e-13
TAS1R3	1p36.33	0.334132	3.42212e-14	5.59849e-13
S100P	4p16.1	0.334063	3.4664e-14	5.66169e-13
MSMB	10q11.22	0.333978	3.52131e-14	5.74203e-13
ZYG11A	1p32.3	0.33383	3.61953e-14	5.88782e-13
LEXM	1p32.3	0.333778	3.65425e-14	5.93468e-13
CS	12q13.3	0.333732	3.68593e-14	5.98129e-13
KLK13	19q13.41	0.333169	4.09061e-14	6.6059e-13
OTOP3	17q25.1	0.333029	4.19833e-14	6.77441e-13
FETUB	3q27.3	0.33291	4.29125e-14	6.91322e-13
PCBD2	5q31.1	0.33288	4.31548e-14	6.94668e-13
EFCAB14	1p33	0.33274	4.42891e-14	7.11784e-13
USP46	4q12	0.332443	4.67819e-14	7.50044e-13
CAPN7	3p25.1	0.332419	4.69932e-14	7.5283e-13
LONRF1	8p23.1	0.332342	4.76591e-14	7.62888e-13
ZADH2	18q22.3	0.3323	4.80332e-14	7.68263e-13
MRTFB	16p13.12	0.332076	5.00619e-14	7.98165e-13
IRAK4	12q12	0.331725	5.33979e-14	8.49328e-13
DLG1	3q29	0.331504	5.56126e-14	8.81552e-13
PCF11	11q14.1	0.331501	5.56436e-14	8.81552e-13
PLEKHG6	12p13.31	0.331356	5.71518e-14	9.01883e-13
COBLL1	2q24.3	0.331285	5.79073e-14	9.11653e-13
C10ORF95	10q24.32	0.331048	6.04743e-14	9.50574e-13
ZMYND8	20q13.12	0.330782	6.35009e-14	9.95808e-13
ASTL	2q11.2	0.330763	6.37257e-14	9.98551e-13
TMEM184A	7p22.3	0.330629	6.53119e-14	1.02181e-12
TADA1	1q24.1	0.330597	6.56912e-14	1.02694e-12
KLHDC7A	1p36.13	0.330571	6.6013e-14	1.03117e-12
KRT23	17q21.2	0.330135	7.149e-14	1.11412e-12
ZBTB5	9p13.2	0.330082	7.21945e-14	1.12336e-12
SMARCC1	3p21.31	0.330072	7.23221e-14	1.12447e-12
PRSS22	16p13.3	0.330065	7.2413e-14	1.12501e-12
SPRR2C	1q21.3	0.330052	7.25881e-14	1.12686e-12
CCDC88C	14q32.11-q32.12	0.329973	7.3646e-14	1.14151e-12
TRAPPC10	21q22.3	0.329898	7.4666e-14	1.15465e-12
FDFT1	8p23.1	0.329778	7.63205e-14	1.17932e-12
MFSD9	2q12.1	0.329549	7.95842e-14	1.22692e-12
RPS6KB1	17q23.1	0.329356	8.24385e-14	1.26606e-12
EVPLL	17p11.2	0.329328	8.28617e-14	1.27061e-12
VGLL1	Xq26.3	0.329309	8.31393e-14	1.27389e-12
ESRP1	8q22.1	0.32921	8.46584e-14	1.29618e-12
FYCO1	3p21.31	0.329185	8.50386e-14	1.30002e-12
ALDH3A2	17p11.2	0.32918	8.51163e-14	1.30021e-12
TGM3	20p13	0.328882	8.98764e-14	1.36668e-12
OSBPL2	20q13.33	0.328868	9.00961e-14	1.36898e-12
MARCHF3	5q23.2	0.328799	9.12352e-14	1.38524e-12
LEMD3	12q14.3	0.328709	9.27528e-14	1.40722e-12
KAT6A	8p11.21	0.328649	9.37634e-14	1.42148e-12
SMPD3	16q22.1	0.328519	9.60132e-14	1.45448e-12
HERC2	15q13.1	0.328483	9.664e-14	1.46287e-12
ZSWIM8	10q22.2	0.328316	9.96164e-14	1.5053e-12
ARHGEF3	3p14.3	0.328314	9.96678e-14	1.5053e-12
OCA2	15q12-q13.1	0.328241	1.00995e-13	1.52304e-12
C15ORF56	15q15.1	0.328232	1.01149e-13	1.52422e-12
TOB1	17q21.33	0.328206	1.0164e-13	1.52932e-12
MTMR3	22q12.2	0.32813	1.03044e-13	1.54929e-12
RAB3IP	12q15	0.328045	1.0465e-13	1.5699e-12
TAB3	Xp21.2	0.327825	1.08925e-13	1.62795e-12
VILL	3p22.2	0.327754	1.1033e-13	1.64773e-12
AADACL2	3q25.1	0.327546	1.14567e-13	1.70718e-12
SHOC1	9q31.3	0.327414	1.17338e-13	1.74588e-12
CXADRP2	15q11.2	0.327379	1.18082e-13	1.75564e-12
ATP7A	Xq21.1	0.327257	1.20727e-13	1.79365e-12
SLC25A10	17q25.3	0.327143	1.23235e-13	1.82685e-12
PLEKHH1	14q24.1	0.326991	1.2669e-13	1.8753e-12
SETD5	3p25.3	0.326907	1.28624e-13	1.89975e-12
METTL9	16p12.2	0.326907	1.28626e-13	1.89975e-12
BRWD3	Xq21.1	0.326846	1.30038e-13	1.91918e-12
NR2C2	3p25.1	0.326783	1.31543e-13	1.93854e-12
C2CD5	12p12.1	0.326751	1.32299e-13	1.94825e-12
RTF1	15q15.1	0.326688	1.33809e-13	1.96472e-12
ANKRD36BP1	1q24.2	0.326628	1.35268e-13	1.98324e-12
SUZ12	17q11.2	0.326336	1.42584e-13	2.08593e-12
PAOX	10q26.3	0.325885	1.54685e-13	2.25473e-12
TEAD3	6p21.31	0.32559	1.63111e-13	2.37239e-12
NSUN7	4p14	0.325515	1.65345e-13	2.4014e-12
MAB21L3	1p13.1	0.325316	1.71342e-13	2.48489e-12
DSP	6p24.3	0.325255	1.73243e-13	2.50884e-12
OSTF1	9q21.13	0.325244	1.73586e-13	2.51199e-12
USP19	3p21.31	0.325227	1.74104e-13	2.51767e-12
DBI	2q14.2	0.325142	1.76814e-13	2.55317e-12
SPRR2A	1q21.3	0.325134	1.77057e-13	2.55484e-12
IRF5	7q32.1	0.325119	1.77537e-13	2.55993e-12
DCST1	1q21.3	0.324907	1.84416e-13	2.65339e-12
MAP3K1	5q11.2	0.324825	1.87154e-13	2.69087e-12
HAL	12q23.1	0.324714	1.90909e-13	2.74288e-12
TSHZ1	18q22.3	0.324364	2.03276e-13	2.9143e-12
UPF2	10p14	0.324351	2.03749e-13	2.91899e-12
ATP13A5	3q29	0.324331	2.04487e-13	2.92748e-12
ARL8B	3p26.1	0.324299	2.05657e-13	2.94212e-12
TOP2B	3p24.2	0.324262	2.07015e-13	2.95945e-12
MIR9-3HG	15q26.1	0.324168	2.10551e-13	3.00571e-12
ANKRD12	18p11.22	0.324103	2.13014e-13	3.03871e-12
ACKR2	3p22.1	0.324022	2.16114e-13	3.07855e-12
ZC3H4	19q13.32	0.323735	2.27507e-13	3.23625e-12
KRT40	17q21.2	0.323638	2.31493e-13	3.28596e-12
SLC16A13	17p13.1	0.323605	2.32831e-13	3.30261e-12
RETSAT	2p11.2	0.32337	2.42828e-13	3.43712e-12
ZNF664	12q24.31	0.323275	2.46979e-13	3.49341e-12
PIAS1	15q23	0.323012	2.58825e-13	3.65582e-12
DAZAP2	12q13.13	0.322975	2.6055e-13	3.675e-12
PDE12	3p14.3	0.322949	2.61743e-13	3.68923e-12
ANKRD13A	12q24.11	0.32289	2.64512e-13	3.72564e-12
PLEKHM1	17q21.31	0.322854	2.66249e-13	3.74748e-12
GOLGB1	3q13.33	0.322833	2.67216e-13	3.75846e-12
AGO4	1p34.3	0.32274	2.71709e-13	3.81629e-12
ATE1	10q26.13	0.322584	2.79341e-13	3.91526e-12
SDCBP2	20p13	0.322505	2.83315e-13	3.96542e-12
ALDH9A1	1q24.1	0.322164	3.01004e-13	4.19544e-12
CNNM3	2q11.2	0.321835	3.19098e-13	4.43839e-12
C1ORF226	1q23.3	0.321732	3.24999e-13	4.5142e-12
NCOA4	10q11.22	0.321607	3.32284e-13	4.61219e-12
ZNF589	3p21.31	0.321549	3.35709e-13	4.65651e-12
LRATD1	2p24.3	0.321494	3.38994e-13	4.69883e-12
RNF103	2p11.2	0.321373	3.46375e-13	4.7945e-12
CRISP3	6p12.3	0.321348	3.47864e-13	4.80936e-12
MARCHF5	10q23.32-q23.33	0.321083	3.64576e-13	5.02738e-12
CCDC183-AS1	9q34.3	0.321082	3.64703e-13	5.02738e-12
ARSH	Xp22.33	0.321017	3.68873e-13	5.07441e-12
MAP7	6q23.3	0.320935	3.74268e-13	5.14157e-12
GCOM1	15q21.3	0.320859	3.79342e-13	5.20415e-12
EXOC8	1q42.2	0.320833	3.81061e-13	5.22058e-12
RAVER2	1p31.3	0.320505	4.03867e-13	5.52548e-12
SYTL5	Xp11.4	0.320287	4.19707e-13	5.73438e-12
ZNF425	7q36.1	0.320058	4.36981e-13	5.96226e-12
CES3	16q22.1	0.320043	4.38156e-13	5.97423e-12
KAZN	1p36.21	0.319972	4.43657e-13	6.04102e-12
SMG7	1q25.3	0.319912	4.4833e-13	6.10052e-12
E2F8	11p15.1	0.319505	4.81697e-13	6.52356e-12
MTA3	2p21	0.319405	4.90246e-13	6.63486e-12
PPP1R13B	14q32.33	0.319279	5.01227e-13	6.77433e-12
AQP5	12q13.12	0.319221	5.0634e-13	6.83882e-12
MYLIP	6p22.3	0.319059	5.20955e-13	7.0079e-12
ESPL1	12q13.13	0.319025	5.24096e-13	7.04544e-12
CDC42BPG	11q13.1	0.318922	5.33608e-13	7.16371e-12
RBL2	16q12.2	0.318715	5.53358e-13	7.42388e-12
TSGA10	2q11.2	0.318596	5.65028e-13	7.57538e-12
PBX1	1q23.3	0.318587	5.65981e-13	7.58309e-12
DENND2D	1p13.3-p13.2	0.318547	5.69976e-13	7.63152e-12
SLC44A4	6p21.33	0.318327	5.9233e-13	7.91497e-12
KLRG2	7q34	0.318243	6.01075e-13	8.01048e-12
SRCAP	16p11.2	0.318234	6.02122e-13	8.0191e-12
GMCL1	2p13.3	0.318177	6.08085e-13	8.09313e-12
CLIP1	12q24.31	0.318158	6.10104e-13	8.11463e-12
SCAPER	15q24.3	0.318061	6.20542e-13	8.24252e-12
CREBBP	16p13.3	0.317623	6.69938e-13	8.881e-12
TP53INP1	8q22.1	0.317514	6.82858e-13	9.04629e-12
COIL	17q22	0.316835	7.68677e-13	1.01363e-11
SLC35A3	1p21.2	0.316655	7.93249e-13	1.04466e-11
EVA1C	21q22.11	0.316529	8.10819e-13	1.0664e-11
NAA50	3q13.31	0.316389	8.30781e-13	1.09051e-11
RAD9B	12q24.11	0.316235	8.53357e-13	1.11868e-11
SMIM14	4p14	0.316214	8.5651e-13	1.12062e-11
SPRING1	12q24.22	0.315842	9.13533e-13	1.19289e-11
GCHFR	15q15.1	0.315798	9.20624e-13	1.20058e-11
NIPA1	15q11.2	0.315724	9.32576e-13	1.21538e-11
PHLDB3	19q13.31	0.315698	9.36785e-13	1.22007e-11
CYP4X1	1p33	0.315588	9.54689e-13	1.24178e-11
ZSCAN16	6p22.1	0.315301	1.00341e-12	1.30177e-11
MCCC1	3q27.1	0.315269	1.00904e-12	1.30823e-11
GK3P	4q32.3	0.315146	1.03077e-12	1.33125e-11
SFTA2	6p21.33	0.315106	1.03785e-12	1.33918e-11
CYP3A5	7q22.1	0.315104	1.03825e-12	1.33918e-11
NUP50	22q13.31	0.315085	1.04162e-12	1.34267e-11
SPRR2F	1q21.3	0.315081	1.04248e-12	1.34291e-11
CRAMP1	16p13.3	0.314947	1.0668e-12	1.37247e-11
REV1	2q11.2	0.314897	1.07602e-12	1.38256e-11
SPTLC2	14q24.3	0.314799	1.09448e-12	1.40538e-11
USP34	2p15	0.314672	1.11884e-12	1.43481e-11
ZCCHC8	12q24.31	0.314457	1.16115e-12	1.48623e-11
LTA4H	12q23.1	0.314107	1.23338e-12	1.57566e-11
DHTKD1	10p14	0.314015	1.25306e-12	1.59979e-11
ZNF646	16p11.2	0.313901	1.27807e-12	1.62964e-11
DAG1	3p21.31	0.313896	1.279e-12	1.62979e-11
B3GNT8	19q13.2	0.313884	1.2817e-12	1.63116e-11
ASB8	12q13.11	0.313807	1.29893e-12	1.65099e-11
MFHAS1	8p23.1	0.313737	1.31468e-12	1.66995e-11
UBE3A	15q11.2	0.313626	1.33994e-12	1.69988e-11
AMN	14q32.32	0.313569	1.35317e-12	1.71558e-11
PPP4R3B	2p16.1	0.313471	1.37609e-12	1.74244e-11
PRPF4B	6p25.2	0.31319	1.4442e-12	1.82522e-11
ERBIN	5q12.3	0.313	1.49209e-12	1.88101e-11
CDK13	7p14.1	0.312973	1.49921e-12	1.88762e-11
GOLPH3L	1q21.3	0.312855	1.52976e-12	1.92005e-11
POLR2J3	7q22.1	0.312842	1.53311e-12	1.92221e-11
GLYR1	16p13.3	0.312753	1.55677e-12	1.94908e-11
TMEM30B	14q23.1	0.312683	1.57554e-12	1.97011e-11
PATJ	1p31.3	0.312628	1.5906e-12	1.9877e-11
AGAP11	10q23.2	0.312591	1.60057e-12	1.99891e-11
RAB5A	3p24.3	0.312566	1.60768e-12	2.0053e-11
USP7	16p13.2	0.312495	1.62732e-12	2.02602e-11
DIP2A	21q22.3	0.31245	1.63973e-12	2.04021e-11
SLC15A1	13q32.2-q32.3	0.31237	1.66259e-12	2.06736e-11
ZNF236	18q23	0.312222	1.70509e-12	2.11759e-11
SHROOM2	Xp22.2	0.312134	1.73098e-12	2.14841e-11
CD177	19q13.31	0.31205	1.75608e-12	2.17821e-11
TYRO3	15q15.1	0.311873	1.81009e-12	2.24105e-11
GDF7	2p24.1	0.311639	1.88399e-12	2.32967e-11
SNX30	9q32	0.311455	1.94398e-12	2.40237e-11
TRPV6	7q34	0.311333	1.98496e-12	2.4515e-11
TTC39B	9p22.3	0.311247	2.01421e-12	2.4861e-11
F11R	1q23.3	0.311181	2.0372e-12	2.51293e-11
NOTCH2	1p12	0.311158	2.04525e-12	2.52131e-11
MPZL3	11q23.3	0.311134	2.05346e-12	2.52987e-11
ADNP2	18q23	0.311105	2.06352e-12	2.5407e-11
INO80D	2q33.3	0.311023	2.09275e-12	2.57511e-11
DDI2	1p36.21	0.311014	2.0961e-12	2.57766e-11
NOS1AP	1q23.3	0.310932	2.12555e-12	2.61227e-11
SLC6A4	17q11.2	0.310889	2.14098e-12	2.62863e-11
PBRM1	3p21.1	0.310888	2.14149e-12	2.62863e-11
CRYM	16p12.2	0.310756	2.19023e-12	2.68517e-11
CCDC186	10q25.3	0.310696	2.21272e-12	2.71109e-11
NAT1	8p22	0.310622	2.2408e-12	2.74382e-11
TC2N	14q32.12	0.310435	2.31319e-12	2.829e-11
CRYBG2	1p36.11	0.310095	2.45077e-12	2.99179e-11
CARMIL3	14q11.2	0.309962	2.5068e-12	3.05832e-11
EZH2	7q36.1	0.30967	2.63402e-12	3.20769e-11
SNX31	8q22.3	0.309574	2.6771e-12	3.25619e-11
MEIS1	2p14	0.309248	2.82916e-12	3.43697e-11
BLNK	10q24.1	0.309235	2.83539e-12	3.44246e-11
TCAIM	3p21.31	0.308846	3.02805e-12	3.66971e-11
AK7	14q32.2	0.308717	3.09498e-12	3.74774e-11
TARBP1	1q42.2	0.308597	3.15825e-12	3.82057e-11
RND1	12q13.12	0.308453	3.23628e-12	3.91025e-11
TGM1	14q12	0.30836	3.28726e-12	3.96706e-11
KATNIP	16p12.1	0.308151	3.40511e-12	4.10435e-11
ZNF385A	12q13.13	0.308112	3.42774e-12	4.12914e-11
RNASEL	1q25.3	0.308002	3.49183e-12	4.2013e-11
PPFIA3	19q13.33	0.307967	3.51227e-12	4.22336e-11
RAPGEF5	7p15.3	0.307915	3.5431e-12	4.25788e-11
USH2A	1q41	0.307889	3.55889e-12	4.27429e-11
C15ORF48	15q21.1	0.307883	3.56278e-12	4.27641e-11
DDX3X	Xp11.4	0.307875	3.56716e-12	4.27909e-11
SH2D1B	1q23.3	0.307866	3.57254e-12	4.28299e-11
WASL	7q31.32	0.30776	3.63689e-12	4.35233e-11
PLAC4	21q22.2	0.307656	3.70159e-12	4.42448e-11
SBNO1	12q24.31	0.307631	3.71669e-12	4.43724e-11
BIRC6	2p22.3	0.307398	3.86516e-12	4.61175e-11
PABIR1	9q21.11	0.307322	3.91516e-12	4.66585e-11
UPK1B	3q13.32	0.307257	3.95791e-12	4.7112e-11
BROX	1q41	0.307209	3.98987e-12	4.74362e-11
DHRS9	2q31.1	0.307194	4.00009e-12	4.75295e-11
GMCL2	5q35.3	0.307176	4.0122e-12	4.76452e-11
ISOC1	5q23.3	0.306905	4.19879e-12	4.97431e-11
XRN1	3q23	0.306888	4.21128e-12	4.98617e-11
SERTAD2	2p14	0.306834	4.24961e-12	5.02562e-11
KDM6A	Xp11.3	0.306778	4.28939e-12	5.06669e-11
PIK3IP1	22q12.2	0.306741	4.31622e-12	5.09537e-11
SPDYE1	7p13	0.306732	4.32298e-12	5.10036e-11
UHRF1BP1	6p21.31	0.306455	4.52793e-12	5.32649e-11
OTOP2	17q25.1	0.306363	4.59816e-12	5.40594e-11
NFATC3	16q22.1	0.305739	5.10401e-12	5.96568e-11
MARF1	16p13.11	0.305587	5.23563e-12	6.11596e-11
CELSR2	1p13.3	0.30552	5.29472e-12	6.17419e-11
ZNF710	15q26.1	0.305429	5.3751e-12	6.26429e-11
USP8	15q21.2	0.30526	5.52896e-12	6.43985e-11
RALGAPA1	14q13.2	0.305106	5.67284e-12	6.59595e-11
MUCL3	6p21.33	0.304836	5.93366e-12	6.87928e-11
ZNF619	3p22.1	0.304564	6.20896e-12	7.18184e-11
STK26	Xq26.2	0.304553	6.22007e-12	7.19054e-11
BCL2L11	2q13	0.304479	6.29674e-12	7.27498e-11
KIF5B	10p11.22	0.304138	6.6639e-12	7.67267e-11
LRG1	19p13.3	0.304034	6.77975e-12	7.80157e-11
HSPA14	10p13	0.303962	6.86173e-12	7.89139e-11
ARSG	17q24.2	0.30381	7.03674e-12	8.08338e-11
PLEKHM1P1	17q24.1	0.303593	7.29414e-12	8.3652e-11
MGA	15q15	0.303475	7.43878e-12	8.52082e-11
RAPH1	2q33.2	0.303292	7.66697e-12	8.77719e-11
MORC4	Xq22.3	0.303278	7.68554e-12	8.79343e-11
KLHL23	2q31.1	0.303232	7.74398e-12	8.8502e-11
ZXDC	3q21.3	0.303105	7.90768e-12	9.01673e-11
OPHN1	Xq12	0.302976	8.07856e-12	9.1959e-11
HECTD1	14q12	0.30296	8.10061e-12	9.21576e-11
DCAF12	9p13.3	0.302788	8.33351e-12	9.44324e-11
ACVR2A	2q22.3-q23.1	0.302781	8.34327e-12	9.44895e-11
FRRS1	1p21.2	0.302664	8.50638e-12	9.62825e-11
CTAGE15	7q35	0.302604	8.59082e-12	9.71286e-11
BEST2	19p13.13	0.30224	9.12255e-12	1.02908e-10
GPATCH8	17q21.31	0.302205	9.17494e-12	1.03441e-10
FAM221A	7p15.3	0.302035	9.43571e-12	1.06321e-10
NMU	4q12	0.301899	9.64882e-12	1.08595e-10
SCYL2	12q23.1	0.301828	9.76296e-12	1.09762e-10
SLC34A3	9q34.3	0.30178	9.84088e-12	1.10576e-10
TRIM24	7q33-q34	0.301759	9.8734e-12	1.10879e-10
PADI1	1p36.13	0.301679	1.00048e-11	1.12292e-10
GATM	15q21.1	0.301522	1.02662e-11	1.15033e-10
BCL2L15	1p13.2	0.30151	1.02867e-11	1.15134e-10
LRBA	4q31.3	0.30146	1.03714e-11	1.16018e-10
ARID4A	14q23.1	0.301289	1.06676e-11	1.19065e-10
MIOS	7p21.3	0.30097	1.124e-11	1.25245e-10
OGFRL1	6q13	0.300949	1.1279e-11	1.2561e-10
MUC1	1q22	0.300866	1.14339e-11	1.27123e-10
ZBTB44	11q24.3	0.300676	1.17957e-11	1.31e-10
SCAF4	21q22.11	0.300662	1.18228e-11	1.31229e-10
KAT2B	3p24.3	0.300603	1.19378e-11	1.32432e-10
TEDDM1	1q25.3	0.300564	1.20136e-11	1.33198e-10
ARHGEF11	1q23.1	0.300255	1.26363e-11	1.39563e-10
PRODH	22q11.21	0.300206	1.27382e-11	1.40611e-10
KIAA1217	10p12.2-p12.1	0.300171	1.28128e-11	1.41356e-10
ITGB8	7p21.1	0.300074	1.30174e-11	1.43229e-10
RNF168	3q29	0.300036	1.30978e-11	1.44026e-10
LIMD1	3p21.31	0.30002	1.31317e-11	1.44319e-10
CORO2A	9q22.33	0.299841	1.35229e-11	1.48294e-10
SMARCD2	17q23.3	0.299749	1.37259e-11	1.50355e-10
DSC2	18q12.1	0.299672	1.39002e-11	1.51932e-10
REEP4	8p21.3	0.29939	1.45549e-11	1.58915e-10
ARHGAP35	19q13.32	0.298889	1.57929e-11	1.71684e-10
ARHGEF35	7q35	0.298832	1.594e-11	1.7319e-10
ABCD3	1p21.3	0.298471	1.69013e-11	1.83337e-10
GPR37L1	1q32.1	0.2982	1.76635e-11	1.91501e-10
TOM1L2	17p11.2	0.297927	1.84621e-11	1.99619e-10
CTCF	16q22.1	0.297829	1.8759e-11	2.02612e-10
HMGCR	5q13.3	0.297576	1.95425e-11	2.1096e-10
KMT2B	19q13.12	0.297501	1.97811e-11	2.13421e-10
TRAK1	3p22.1	0.297236	2.06465e-11	2.2216e-10
FOXO3B	17p11.2	0.29723	2.06679e-11	2.22271e-10
TP53BP2	1q41	0.297178	2.08409e-11	2.24012e-10
SIDT1	3q13.2	0.29717	2.08681e-11	2.24184e-10
CUL9	6p21.1	0.297081	2.11703e-11	2.26823e-10
BARD1	2q35	0.296716	2.24578e-11	2.39848e-10
TNKS2	10q23.32	0.296696	2.25305e-11	2.40497e-10
APC	5q22.2	0.296679	2.25902e-11	2.41006e-10
SPATA46	1q23.3	0.296571	2.29876e-11	2.44856e-10
MYRIP	3p22.1	0.296533	2.31305e-11	2.46247e-10
GPR143	Xp22.2	0.296486	2.33051e-11	2.47974e-10
SPRTN	1q42.2	0.296269	2.41364e-11	2.56031e-10
SERPINB8	18q22.1	0.296265	2.41517e-11	2.56031e-10
FRMD8	11q13.1	0.296257	2.41834e-11	2.56232e-10
DCAF1	3p21.2	0.296248	2.42173e-11	2.56455e-10
DNAH3	16p12.3	0.296118	2.47287e-11	2.61733e-10
UPK3BL1	7q22.1	0.296035	2.50606e-11	2.64966e-10
DENND1B	1q31.3	0.296027	2.50935e-11	2.65174e-10
EPB41L5	2q14.2	0.295758	2.62029e-11	2.76607e-10
CIDEB	14q12	0.295712	2.63965e-11	2.78504e-10
SRRM2	16p13.3	0.29563	2.67504e-11	2.82089e-10
RGS9BP	19q13.11	0.295338	2.80342e-11	2.94905e-10
ALDH6A1	14q24.3	0.295336	2.80393e-11	2.94905e-10
PIK3R4	3q22.1	0.295303	2.81888e-11	2.96322e-10
CASP10	2q33.1	0.295209	2.86206e-11	3.00704e-10
AP1AR	4q25	0.295001	2.95871e-11	3.10533e-10
UGCG	9q31.3	0.294995	2.96178e-11	3.10692e-10
FHIP1A	4q31.3	0.294896	3.00927e-11	3.15345e-10
NARS1	18q21.31	0.294867	3.0231e-11	3.16628e-10
GSTA1	6p12.2	0.294845	3.0338e-11	3.17417e-10
PLEKHG7	12q22	0.294807	3.0522e-11	3.19176e-10
PSD4	2q14.1	0.294738	3.08644e-11	3.22421e-10
WDR31	9q32	0.294627	3.14136e-11	3.27858e-10
ATP12A	13q12.12	0.294627	3.14176e-11	3.27858e-10
C12ORF56	12q14.2	0.294499	3.2068e-11	3.34297e-10
ALDH3B2	11q13.2	0.294373	3.27204e-11	3.40391e-10
NSD3	8p11.23	0.294297	3.31196e-11	3.44364e-10
GPR62	3p21.2	0.293809	3.58019e-11	3.70908e-10
NYNRIN	14q12	0.293778	3.59785e-11	3.72546e-10
DENND1C	19p13.3	0.293735	3.62282e-11	3.74938e-10
VHL	3p25.3	0.293707	3.63924e-11	3.76442e-10
TRIM62	1p35.1	0.293537	3.73916e-11	3.86181e-10
USP30	12q24.11	0.293521	3.74825e-11	3.86921e-10
BCOR	Xp11.4	0.293431	3.80259e-11	3.92127e-10
ZNF541	19q13.33	0.293419	3.81011e-11	3.92498e-10
EPM2AIP1	3p22.2	0.293169	3.96488e-11	4.07396e-10
ACER1	19p13.3	0.292776	4.22049e-11	4.33216e-10
PIK3CB	3q22.3	0.292748	4.23942e-11	4.34936e-10
ZNF644	1p22.2	0.29269	4.27865e-11	4.38512e-10
GID8	20q13.33	0.292567	4.36264e-11	4.46664e-10
EP300	22q13.2	0.292228	4.60352e-11	4.69648e-10
STK38	6p21.31	0.292159	4.65478e-11	4.74154e-10
KLF8	Xp11.21	0.291816	4.91471e-11	5.00123e-10
MED12	Xq13.1	0.291799	4.92771e-11	5.00794e-10
NBPF10	1q21.1	0.291798	4.92879e-11	5.00794e-10
TRIM13	13q14.2	0.291793	4.93234e-11	5.00901e-10
TGM5	15q15.2	0.29178	4.94234e-11	5.01663e-10
PRDM10	11q24.3	0.291727	4.98439e-11	5.05202e-10
MAU2	19p13.11	0.291726	4.98477e-11	5.05202e-10
CEL	9q34.13	0.291655	5.04148e-11	5.10434e-10
ZNF654	3p11.1	0.291642	5.0515e-11	5.1119e-10
RANBP10	16q22	0.291593	5.09105e-11	5.14933e-10
L2HGDH	14q21.3	0.291525	5.14609e-11	5.20238e-10
SLTM	15q22.1	0.291465	5.19458e-11	5.24875e-10
GTF2I	7q11.23	0.291304	5.32895e-11	5.37099e-10
NFATC2IP	16p11.2	0.291273	5.35479e-11	5.39324e-10
GAL3ST2	2q37.3	0.291079	5.52176e-11	5.55416e-10
RAB40C	16p13.3	0.29083	5.74275e-11	5.76488e-10
GSTA4	6p12.2	0.290709	5.85327e-11	5.86643e-10
SETDB1	1q21.3	0.290707	5.8556e-11	5.86643e-10
ADD3	10q25.1-q25.2	0.290295	6.24809e-11	6.24715e-10
TAF1	Xq13.1	0.290267	6.27581e-11	6.27175e-10
BRAP	12q24.12	0.290186	6.35599e-11	6.34871e-10
DHX8	17q21.31	0.290078	6.46493e-11	6.45109e-10
SPIRE2	16q24.3	0.290011	6.53345e-11	6.51623e-10
RALBP1	18p11.22	0.289887	6.66131e-11	6.64045e-10
YWHAEP7	17q12	0.289776	6.7789e-11	6.74427e-10
PRRC2C	1q24.3	0.289717	6.84147e-11	6.80314e-10
NMNAT3	3q23	0.289574	6.9978e-11	6.93796e-10
ABCA5	17q24.3	0.289427	7.16044e-11	7.09219e-10
ARHGAP12	10p11.22	0.289368	7.2269e-11	7.15449e-10
NIBAN1	1q25.3	0.289335	7.26455e-11	7.18821e-10
FAM172A	5q15	0.289195	7.42555e-11	7.34389e-10
ABCA13	7p12.3	0.289092	7.54607e-11	7.45942e-10
SPINK7	5q32	0.288964	7.69967e-11	7.60001e-10
TMEM168	7q31.1	0.288924	7.74802e-11	7.64397e-10
PLEKHG4	16q22.1	0.288899	7.77857e-11	7.67034e-10
SCAF11	12q12	0.288889	7.78995e-11	7.67779e-10
SLC18B1	6q23.2	0.288803	7.89569e-11	7.77368e-10
CNOT4	7q33	0.2888	7.89887e-11	7.77368e-10
TFCP2	12q13.12-q13.13	0.288756	7.95438e-11	7.81298e-10
XPO7	8p21.3	0.288736	7.97908e-11	7.8334e-10
NR1D2	3p24.2	0.288572	8.18609e-11	8.02877e-10
AACS	12q24.31	0.288485	8.29867e-11	8.12727e-10
LRATD2	8q24.21	0.28823	8.63504e-11	8.45256e-10
TNRC6B	22q13.1	0.288055	8.87425e-11	8.67824e-10
ZNF507	19q13.11	0.287925	9.05539e-11	8.84245e-10
GSR	8p12	0.28787	9.1343e-11	8.91517e-10
FMR1	Xq27.3	0.287851	9.16183e-11	8.93769e-10
LRRC58	3q13.33	0.287779	9.26478e-11	9.03373e-10
ARFGEF2	20q13.13	0.287701	9.37762e-11	9.13931e-10
ST8SIA6	10p12.33	0.287628	9.48546e-11	9.23543e-10
PGD	1p36.22	0.287618	9.49958e-11	9.24169e-10
FMO3	1q24.3	0.287617	9.5011e-11	9.24169e-10
GTF2IP1	7q11.23	0.287595	9.53423e-11	9.26942e-10
IGSF9	1q23.2	0.287523	9.6415e-11	9.36463e-10
PLIN5	19p13.3	0.287442	9.76429e-11	9.47013e-10
PAN3	13q12.2	0.287399	9.82874e-11	9.52527e-10
SLC16A7	12q14.1	0.287398	9.83063e-11	9.52527e-10
DYRK1A	21q22.13	0.287379	9.85996e-11	9.54907e-10
THEM6	8q24.3	0.287359	9.89114e-11	9.57464e-10
WHAMM	15q25.2	0.287123	1.02606e-10	9.88929e-10
KIAA0319	6p22.3	0.286879	1.06562e-10	1.02607e-09
RBM15B	3p21.2	0.286754	1.0866e-10	1.04528e-09
PDCL2	4q12	0.286705	1.09483e-10	1.05269e-09
MARK2	11q13.1	0.286634	1.10695e-10	1.06332e-09
QRICH1	3p21.31	0.286499	1.13028e-10	1.08521e-09
ZNF57	19p13.3	0.286439	1.14096e-10	1.09442e-09
CYB5A	18q22.3	0.286349	1.15696e-10	1.10923e-09
DSG4	18q12.1	0.286297	1.16634e-10	1.11769e-09
RSBN1	1p13.2	0.2859	1.24012e-10	1.185e-09
SVIL	10p11.23	0.285808	1.25797e-10	1.20091e-09
ZNF443	19p13.2	0.285797	1.26003e-10	1.20173e-09
TULP1	6p21.31	0.285723	1.27457e-10	1.21444e-09
PAXIP1	7q36.2	0.285662	1.28666e-10	1.2248e-09
MVK	12q24.11	0.285605	1.29801e-10	1.23443e-09
MXD1	2p13.3	0.285515	1.31625e-10	1.25e-09
GPBP1L1	1p34.1	0.285429	1.33388e-10	1.26614e-09
SH3RF2	5q32	0.284945	1.43727e-10	1.35978e-09
EPC2	2q23.1	0.284849	1.45865e-10	1.37871e-09
AQP3	9p13.3	0.284816	1.46604e-10	1.38503e-09
PCGF5	10q23.32	0.284753	1.48042e-10	1.39792e-09
RBP7	1p36.22	0.28475	1.48106e-10	1.39792e-09
ZNF786	7q36.1	0.284715	1.48909e-10	1.40483e-09
PKP1	1q32.1	0.284631	1.50851e-10	1.42182e-09
ARID5B	10q21.2	0.28433	1.57986e-10	1.48557e-09
SIPA1L2	1q42.2	0.284303	1.58646e-10	1.49038e-09
BMP7	20q13.31	0.284295	1.58839e-10	1.4908e-09
SAPCD2	9q34.3	0.284084	1.64069e-10	1.53629e-09
ALOX12B	17p13.1	0.284006	1.6604e-10	1.55257e-09
HSD17B4	5q23.1	0.283714	1.73661e-10	1.61855e-09
BCL3	19q13.32	0.283695	1.74166e-10	1.6225e-09
MREG	2q35	0.283671	1.74812e-10	1.62777e-09
CNOT6L	4q21.1	0.283565	1.77664e-10	1.65278e-09
VNN 1.00	6q23.2	0.283529	1.7865e-10	1.66119e-09
TRIM35	8p21.2	0.283392	1.82439e-10	1.69328e-09
PRKAR2A	3p21.31	0.283378	1.82841e-10	1.69622e-09
ATP9B	18q23	0.283326	1.84286e-10	1.70884e-09
RBAK	7p22.1	0.283155	1.89167e-10	1.75087e-09
NCOA2	8q13.3	0.283054	1.92118e-10	1.77572e-09
IDH2	15q26.1	0.283041	1.92513e-10	1.77855e-09
ATXN7L3B	12q21.1	0.282911	1.96361e-10	1.81327e-09
GABPA	21q21.3	0.282788	2.00105e-10	1.84529e-09
ANKRD13C	1p31.1	0.28268	2.03405e-10	1.87314e-09
GABRQ	Xq28	0.28266	2.04053e-10	1.87824e-09
TBC1D12	10q23.33	0.282328	2.14651e-10	1.97176e-09
ATP6V0A4	7q34	0.282307	2.15346e-10	1.97675e-09
TUBD1	17q23.1	0.282209	2.18566e-10	2.00448e-09
ARIH1	15q24.1	0.282057	2.23692e-10	2.04961e-09
TMEM117	12q12	0.282007	2.25403e-10	2.0634e-09
ZKSCAN1	7q22.1	0.281914	2.28626e-10	2.09099e-09
GPR157	1p36.22	0.281745	2.34576e-10	2.14443e-09
TPRXL	3p25.1	0.281738	2.3482e-10	2.14569e-09
ABCA12	2q35	0.281649	2.38038e-10	2.17311e-09
KLF11	2p25.1	0.281547	2.41743e-10	2.20393e-09
SPAST	2p22.3	0.281448	2.45407e-10	2.23631e-09
EIF4ENIF1	22q12.2	0.281426	2.46226e-10	2.24175e-09
KSR1	17q11.2	0.28137	2.4834e-10	2.25894e-09
ALG10B	12q12	0.281319	2.50252e-10	2.27426e-09
ITIH6	Xp11.22	0.281307	2.50715e-10	2.27744e-09
RNF138P1	5q11.2	0.281291	2.5132e-10	2.2819e-09
CNFN	19q13.2	0.281252	2.52833e-10	2.29461e-09
CYP4F22	19p13.12	0.281212	2.54361e-10	2.30534e-09
DOT1L	19p13.3	0.281207	2.54543e-10	2.30595e-09
IL17RB	3p21.1	0.281158	2.56463e-10	2.3223e-09
ZNF791	19p13.13	0.281056	2.60454e-10	2.35737e-09
PRKCI	3q26.2	0.28068	2.75739e-10	2.48674e-09
PSORS1C2	6p21.33	0.280647	2.77122e-10	2.49809e-09
TMEM19	12q21.1	0.280604	2.78927e-10	2.51323e-09
RORA	15q22.2	0.280477	2.84346e-10	2.56091e-09
OXR1	8q23.1	0.280468	2.84724e-10	2.56316e-09
PIK3R3	1p34.1	0.280456	2.85228e-10	2.56654e-09
OSBPL11	3q21.2	0.280377	2.88695e-10	2.59658e-09
FOSL2	2p23.2	0.280321	2.9113e-10	2.6173e-09
VSIG2	11q24.2	0.280316	2.91338e-10	2.618e-09
SLC6A9	1p34.1	0.280174	2.9767e-10	2.67131e-09
USP4	3p21.31	0.280045	3.03543e-10	2.72279e-09
STAG1	3q22.3	0.280031	3.04169e-10	2.72719e-09
AMER1	Xq11.2	0.280023	3.04532e-10	2.72922e-09
SYT14P1	4q13.2	0.280001	3.05559e-10	2.7372e-09
PRICKLE3	Xp11.23	0.279883	3.11055e-10	2.7852e-09
SHPRH	6q24.3	0.279812	3.1439e-10	2.8138e-09
PALB2	16p12.2	0.279797	3.15104e-10	2.81893e-09
TUT7	9q21.33	0.279632	3.2306e-10	2.88624e-09
FBXW11	5q35.1	0.27952	3.28544e-10	2.93393e-09
YTHDC2	5q22.2	0.279435	3.32816e-10	2.96944e-09
IKZF3	17q12-q21.1	0.279071	3.51581e-10	3.13268e-09
FRK	6q22.1	0.278976	3.5664e-10	3.17352e-09
ACER2	9p22.1	0.278919	3.59712e-10	3.19697e-09
MAP3K9	14q24.2	0.278918	3.59753e-10	3.19697e-09
HERC1	15q22.31	0.278728	3.70146e-10	3.28351e-09
DAPL1	2q24.1	0.278648	3.74662e-10	3.32064e-09
LIPE	19q13.2	0.278501	3.83022e-10	3.39173e-09
MLLT10	10p12.31	0.278218	3.99634e-10	3.5326e-09
LY6G6C	6p21.33	0.278203	4.00502e-10	3.53871e-09
WDSUB1	2q24.2	0.278175	4.02189e-10	3.55205e-09
SLC6A14	Xq23	0.278126	4.05147e-10	3.57188e-09
CYP4Z1	1p33	0.278121	4.05502e-10	3.57344e-09
WNK2	9q22.31	0.278114	4.05915e-10	3.57551e-09
CBFA2T2	20q11.21-q11.22	0.278005	4.12593e-10	3.62637e-09
PRINS	10p12.1	0.277944	4.16391e-10	3.65815e-09
ZNF24	18q12.2	0.277599	4.38423e-10	3.84161e-09
HOPX	4q12	0.277519	4.43724e-10	3.88466e-09
LINC00928	15q26.1	0.277509	4.44381e-10	3.88702e-09
CLDN3	7q11.23	0.277279	4.5991e-10	4.01236e-09
WDR49	3q26.1	0.277244	4.62364e-10	4.03026e-09
SGPL1	10q22.1	0.277237	4.62866e-10	4.03289e-09
PLCD1	3p22.2	0.277075	4.74136e-10	4.12571e-09
RNF111	15q22.1-q22.2	0.277058	4.75384e-10	4.13477e-09
BCLAF1	6q23.3	0.276907	4.86223e-10	4.22355e-09
FDPSP2	7q11.23	0.276882	4.88053e-10	4.23578e-09
SLC9A9	3q24	0.276833	4.91581e-10	4.26271e-09
B4GALNT3	12p13.33	0.276715	5.00313e-10	4.33329e-09
ADIPOR1	1q32.1	0.276595	5.0932e-10	4.40891e-09
FFAR2	19q13.12	0.276509	5.15908e-10	4.46208e-09
TMEM159	16p12.3	0.2763	5.32272e-10	4.59173e-09
UGT2A1	4q13.3	0.276294	5.32675e-10	4.59323e-09
NPL	1q25.3	0.276279	5.33882e-10	4.60166e-09
MTPAP	10p11.23	0.276224	5.38301e-10	4.63377e-09
REN	1q32.1	0.276191	5.40959e-10	4.65267e-09
FUT1	19q13.33	0.276183	5.41614e-10	4.65431e-09
ZNF562	19p13.2	0.276138	5.45199e-10	4.6811e-09
TANC1	2q24.2	0.276034	5.53719e-10	4.75222e-09
KLHL11	17q21.2	0.275909	5.64109e-10	4.83525e-09
PARG	10q11.23	0.275907	5.64224e-10	4.83525e-09
ZNF264	19q13.43	0.275829	5.7087e-10	4.88896e-09
MBLAC2	5q14.3	0.27581	5.72423e-10	4.90016e-09
CFAP44	3q13.2	0.275789	5.74203e-10	4.91331e-09
PLCXD1	Xp22.33 and Yp11.32	0.275695	5.8228e-10	4.97776e-09
BCKDHA	19q13.2	0.275693	5.8248e-10	4.97776e-09
FOXJ1	17q25.1	0.275642	5.86933e-10	5.01154e-09
DIP2B	12q13.12	0.275515	5.98041e-10	5.09771e-09
SEMA3F	3p21.31	0.275482	6.01045e-10	5.12114e-09
DBT	1p21.2	0.275462	6.02756e-10	5.13353e-09
AKAP9	7q21.2	0.275383	6.09899e-10	5.18996e-09
MPIG6B	6p21.33	0.275263	6.2082e-10	5.27618e-09
PLA2G4F	15q15.1	0.275139	6.32329e-10	5.37172e-09
ZRANB1	10q26.13	0.275133	6.32934e-10	5.37231e-09
SLC9A2	2q12.1	0.27509	6.36966e-10	5.40424e-09
UBE2Q2P2	15q25.2	0.275076	6.38272e-10	5.40819e-09
TM7SF3	12p11.23	0.275074	6.3851e-10	5.40819e-09
DUSP16	12p13.2	0.275001	6.45458e-10	5.46243e-09
ANKHD1-EIF4EBP3	5q31.3	0.274987	6.46728e-10	5.47087e-09
USP21	1q23.3	0.274769	6.67942e-10	5.64318e-09
SLC46A2	9q32	0.274511	6.93976e-10	5.85573e-09
CKMT1B	15q15.3	0.274498	6.95266e-10	5.86168e-09
BRCC3	Xq28	0.274451	7.00156e-10	5.90043e-09
SLK	10q24.33-q25.1	0.274375	7.07957e-10	5.96116e-09
STOX1	10q22.1	0.274064	7.41297e-10	6.23666e-09
TPR	1q31.1	0.274039	7.4401e-10	6.25686e-09
FBXL17	5q21.3	0.273955	7.53233e-10	6.32646e-09
ALAD	9q32	0.273878	7.61822e-10	6.39325e-09
PHKA1	Xq13.1	0.273797	7.71005e-10	6.4649e-09
COL6A5	3q22.1	0.273786	7.72292e-10	6.47029e-09
BRME1	19p13.12	0.273647	7.882e-10	6.59805e-09
ZNF721	4p16.3	0.273519	8.03209e-10	6.71528e-09
ASXL2	2p23.3	0.273428	8.14075e-10	6.80046e-09
STX17	9q31.1	0.2734	8.17383e-10	6.82525e-09
AGL	1p21.2	0.273332	8.25692e-10	6.89176e-09
GGA3	17q25.1	0.273301	8.29354e-10	6.91945e-09
GATAD2B	1q21.3	0.273201	8.41707e-10	7.01959e-09
CD24	6q21	0.273161	8.46676e-10	7.0581e-09
SLC26A5	7q22.1	0.273068	8.58345e-10	7.15212e-09
ZNF292	6q14.3	0.272997	8.67318e-10	7.21817e-09
ZNF324	19q13.43	0.272845	8.86921e-10	7.3569e-09
TMC4	19q13.42	0.272798	8.93037e-10	7.40456e-09
DOCK9	13q32.3	0.27271	9.04596e-10	7.49421e-09
DCP1A	3p21.1	0.272661	9.11139e-10	7.5453e-09
HOXA6	7p15.2	0.272648	9.12848e-10	7.55633e-09
HMSD	18q22.1	0.272615	9.17247e-10	7.58649e-09
PDCD4	10q25.2	0.272493	9.33829e-10	7.71409e-09
VTI1A	10q25.2	0.27246	9.38312e-10	7.74793e-09
SLAIN1	13q22.3	0.272375	9.50151e-10	7.84246e-09
POC1B	12q21.33	0.272256	9.66878e-10	7.96741e-09
PIGA	Xp22.2	0.272213	9.72925e-10	8.01394e-09
AMIGO3	3p21.31	0.27214	9.83361e-10	8.09658e-09
CEP70	3q22.3	0.272136	9.83986e-10	8.0984e-09
MAP2K6	17q24.3	0.272047	9.96846e-10	8.20088e-09
UBE4B	1p36.22	0.272034	9.9873e-10	8.21301e-09
KRT15	17q21.2	0.271849	1.02609e-09	8.42762e-09
KLK12	19q13.41	0.271716	1.04622e-09	8.57889e-09
DBP	19q13.33	0.271655	1.05562e-09	8.65248e-09
AGO1	1p34.3	0.271578	1.0676e-09	8.74347e-09
CLEC16A	16p13.13	0.27146	1.08606e-09	8.8874e-09
TRMT44	4p16.1	0.271403	1.09527e-09	8.95546e-09
PAK6	15q15.1	0.271295	1.1126e-09	9.09121e-09
DMTN	8p21.3	0.271294	1.11277e-09	9.09121e-09
MED13	17q23.2	0.271064	1.15064e-09	9.38531e-09
IQCN	19p13.11	0.271018	1.15841e-09	9.44484e-09
APOBEC4	1q25.3	0.271003	1.16104e-09	9.46237e-09
CKMT1A	15q15.3	0.270949	1.17012e-09	9.53253e-09
NECTIN1	11q23.3	0.27092	1.17514e-09	9.56951e-09
SCAI	9q33.3	0.270871	1.18353e-09	9.63395e-09
TNFRSF13C	22q13.2	0.270802	1.19534e-09	9.72222e-09
ARID1B	6q25.3	0.270674	1.21787e-09	9.89742e-09
IL36B	2q14.1	0.270559	1.23852e-09	1.0053e-08
OIP5-AS1	15q15.1	0.270542	1.24158e-09	1.00738e-08
ARHGEF28	5q13.2	0.270474	1.25383e-09	1.01609e-08
GOLGA6L1	15q11.2	0.270464	1.25565e-09	1.01715e-08
PPP2R2A	8p21.2	0.270324	1.28154e-09	1.03729e-08
DEPDC5	22q12.2-q12.3	0.27031	1.28398e-09	1.03884e-08
PUM1	1p35.2	0.270155	1.31336e-09	1.06175e-08
IKBKB	8p11.21	0.270135	1.31709e-09	1.06391e-08
RUNDC1	17q21.31	0.269787	1.38522e-09	1.1158e-08
HCAR1	12q24.31	0.269649	1.41321e-09	1.13743e-08
GNRHR	4q13.2	0.26962	1.41929e-09	1.14187e-08
RNF222	17p13.1	0.269492	1.44581e-09	1.16273e-08
SCART1	10q26.3	0.269431	1.4586e-09	1.17161e-08
RNF141	11p15.3	0.269417	1.46155e-09	1.17351e-08
HS3ST4	16p12.1	0.269409	1.46328e-09	1.17443e-08
SMAD2	18q21.1	0.269381	1.46921e-09	1.17872e-08
SPRR2D	1q21.3	0.269149	1.51933e-09	1.21746e-08
RUFY3	4q13.3	0.269016	1.54884e-09	1.23914e-08
TTPA	8q12.3	0.268868	1.58217e-09	1.26429e-08
ECHDC2	1p32.3	0.268658	1.63103e-09	1.30178e-08
PMS2P9	7q11.23	0.268644	1.63431e-09	1.30382e-08
ANKRD34B	5q14.1	0.268639	1.63548e-09	1.30382e-08
WDR82	3p21.2	0.268638	1.63554e-09	1.30382e-08
MARS2	2q33.1	0.268535	1.66006e-09	1.32126e-08
MCCC2	5q13.2	0.268398	1.69334e-09	1.34668e-08
SLC9A8	20q13.13	0.26836	1.70256e-09	1.35348e-08
KIF27	9q21.32	0.268319	1.71259e-09	1.35984e-08
B3GALT4	6p21.32	0.268256	1.72835e-09	1.37181e-08
PERP	6q23.3	0.268217	1.73788e-09	1.37828e-08
LIN9	1q42.12	0.268185	1.7461e-09	1.38425e-08
ATP5F1B	12q13.3	0.268139	1.75765e-09	1.39286e-08
OGA	10q24.32	0.268123	1.76178e-09	1.39503e-08
PROSER1	13q13.3	0.268081	1.77228e-09	1.40223e-08
UPK3B	7q11.23	0.267913	1.81582e-09	1.43442e-08
TSPAN6	Xq22.1	0.267862	1.82903e-09	1.44428e-08
TRMT2B	Xq22.1	0.267808	1.84345e-09	1.45452e-08
CASR	3q13.33-q21.1	0.267719	1.86715e-09	1.47149e-08
DCLRE1C	10p13	0.26768	1.87765e-09	1.47893e-08
HOOK2	19p13.13	0.267678	1.87806e-09	1.47893e-08
ZBTB18	1q44	0.267661	1.88279e-09	1.48207e-08
SERPINB2	18q21.33-q22.1	0.267593	1.90124e-09	1.496e-08
UGT2B28	4q13.2	0.267568	1.90798e-09	1.50013e-08
GRAMD4	22q13.31	0.267506	1.92494e-09	1.51263e-08
DCLRE1A	10q25.3	0.267442	1.94293e-09	1.52581e-08
CDC14B	9q22.32-q22.33	0.267425	1.94769e-09	1.52872e-08
C11ORF52	11q23.1	0.267396	1.95561e-09	1.53397e-08
FAM157A	3q29	0.267354	1.96765e-09	1.54221e-08
SLC8A2	19q13.32	0.267334	1.97323e-09	1.54598e-08
FGFR2	10q26.13	0.267114	2.03651e-09	1.59369e-08
SLC37A1	21q22.3	0.266963	2.08083e-09	1.6252e-08
GAB1	4q31.21	0.266814	2.12584e-09	1.65842e-08
PIAS3	1q21.1	0.266712	2.15725e-09	1.68227e-08
PAK4	19q13.2	0.26661	2.18868e-09	1.70611e-08
P2RY4	Xq13.1	0.2666	2.19206e-09	1.70808e-08
CHD2	15q26.1	0.266573	2.2004e-09	1.71325e-08
DENND11	7q34	0.266525	2.21565e-09	1.72379e-08
NUFIP2	17q11.2	0.266466	2.23428e-09	1.73606e-08
GIGYF2	2q37.1	0.266415	2.2506e-09	1.74759e-08
SMC5	9q21.12	0.266404	2.25434e-09	1.74982e-08
HECA	6q24.1	0.266397	2.25662e-09	1.75091e-08
ANKRD28	3p25.1	0.266328	2.27902e-09	1.76761e-08
PHF2	9q22.31	0.266293	2.29029e-09	1.77566e-08
TRIM16	17p12	0.266109	2.35127e-09	1.82083e-08
TRPM6	9q21.13	0.266105	2.3527e-09	1.82123e-08
FLG	1q21.3	0.266099	2.3545e-09	1.82192e-08
HOXB1	17q21.32	0.265904	2.42101e-09	1.86906e-08
SBF1	22q13.33	0.265824	2.44875e-09	1.88975e-08
MED23	6q23.2	0.26575	2.47483e-09	1.90914e-08
KATNAL2	18q21.1	0.265691	2.49586e-09	1.92462e-08
BLK	8p23.1	0.265616	2.52255e-09	1.94072e-08
B4GALT4	3q13.32	0.2656	2.52832e-09	1.94442e-08
NKPD1	19q13.32	0.265532	2.55278e-09	1.96173e-08
ARID4B	1q42.3	0.265383	2.60758e-09	2.00078e-08
FEM1B	15q23	0.265317	2.6323e-09	2.01897e-08
TMPRSS13	11q23.3	0.265308	2.63571e-09	2.02081e-08
NCOA6	20q11.22	0.265257	2.65475e-09	2.03385e-08
OFD1	Xp22.2	0.265227	2.66596e-09	2.04088e-08
SECISBP2L	15q21.1	0.265199	2.67671e-09	2.04833e-08
NIPAL2	8q22.2	0.26508	2.72246e-09	2.08255e-08
PAN2	12q13.3	0.265059	2.73076e-09	2.0881e-08
ZNF430	19p12	0.265004	2.75198e-09	2.10272e-08
CYP2A6	19q13.2	0.264974	2.76395e-09	2.11106e-08
DENND10P1	Xq26.1	0.264933	2.77988e-09	2.12162e-08
RAB21	12q21.1	0.26478	2.84083e-09	2.16649e-08
YPEL2	17q22	0.264771	2.84454e-09	2.16849e-08
TRIM31	6p22.1	0.264729	2.86166e-09	2.18071e-08
ADIPOR2	12p13.33	0.264655	2.89163e-09	2.20021e-08
PTBP3	9q32	0.264641	2.89751e-09	2.20384e-08
DHRS3	1p36.21	0.264498	2.95708e-09	2.24745e-08
ANKRA2	5q13.2	0.264483	2.96334e-09	2.25136e-08
CFTR	7q31.2	0.264043	3.15371e-09	2.38965e-08
KRT19	17q21.2	0.263812	3.25863e-09	2.46636e-08
BICD2	9q22.31	0.26348	3.41526e-09	2.581e-08
GALR2	17q25.1	0.263472	3.41911e-09	2.58294e-08
HID1	17q25.1	0.263449	3.42998e-09	2.58864e-08
CRLF3	17q11.2	0.263388	3.45958e-09	2.60958e-08
CHDH	3p21.1	0.263224	3.54052e-09	2.66562e-08
HYAL1	3p21.31	0.263196	3.55474e-09	2.67532e-08
CCDC97	19q13.2	0.263166	3.5696e-09	2.68449e-08
B3GALT5	21q22.2	0.263107	3.59958e-09	2.70502e-08
TWF1	12q12	0.263054	3.62674e-09	2.7244e-08
JUP	17q21.2	0.263042	3.63274e-09	2.72789e-08
FBXO27	19q13.2	0.262976	3.66668e-09	2.75234e-08
OXGR1	13q32.1	0.262945	3.6829e-09	2.76349e-08
RGMA	15q26.1	0.262927	3.69199e-09	2.76927e-08
MFSD4A-AS1	1q32.1	0.262699	3.81254e-09	2.85649e-08
POLR3B	12q23.3	0.262623	3.85371e-09	2.88518e-08
EEF2K	16p12.2	0.262605	3.86324e-09	2.89123e-08
NR6A1	9q33.3	0.262463	3.94102e-09	2.94724e-08
GAPVD1	9q33.3	0.262448	3.94975e-09	2.95047e-08
CHST9	18q11.2	0.262422	3.9641e-09	2.95945e-08
DENND4C	9p22.1	0.262282	4.04269e-09	3.01092e-08
SMAD3	15q22.33	0.262197	4.09153e-09	3.04484e-08
PAFAH2	1p36.11	0.262195	4.09278e-09	3.04484e-08
TREX2	Xq28	0.262189	4.0957e-09	3.04588e-08
C10ORF99	10q23.1	0.262143	4.12277e-09	3.06374e-08
TIGD3	11q13.1	0.26207	4.16515e-09	3.0918e-08
METAP1	4q23	0.262028	4.18937e-09	3.10863e-08
BRAF	7q34	0.26197	4.22371e-09	3.13295e-08
SF3B1	2q33.1	0.26187	4.28358e-09	3.17501e-08
PRKCD	3p21.1	0.261817	4.31533e-09	3.19382e-08
RAI1	17p11.2	0.261784	4.33581e-09	3.20779e-08
PIAS2	18q21.1	0.26159	4.45484e-09	3.29222e-08
POGK	1q24.1	0.261426	4.55832e-09	3.36497e-08
STK40	1p34.3	0.261412	4.56729e-09	3.37035e-08
SH3BP5L	1q44	0.261401	4.57423e-09	3.37423e-08
HRNR	1q21.3	0.261304	4.63701e-09	3.41803e-08
LINC00628	1q32.1	0.261236	4.68159e-09	3.44962e-08
PYM1	12q13.2	0.260967	4.86085e-09	3.57252e-08
SCGB1A1	11q12.3	0.260783	4.98742e-09	3.66018e-08
SLC16A9	10q21.2	0.260745	5.01375e-09	3.67546e-08
GDA	9q21.13	0.260701	5.04496e-09	3.69429e-08
TMPO	12q23.1	0.260694	5.04986e-09	3.69654e-08
GCNT2	6p24.3-p24.2	0.260658	5.0754e-09	3.71387e-08
GLOD5	Xp11.23	0.260652	5.07906e-09	3.7152e-08
NR4A2	2q22-q23	0.260574	5.13519e-09	3.75352e-08
FASTKD5	20p13	0.260534	5.1633e-09	3.77131e-08
SFT2D2	1q24.2	0.260505	5.18424e-09	3.78523e-08
PCM1	8p22	0.260253	5.36992e-09	3.91652e-08
ALDH1A1	9q21.13	0.260112	5.47664e-09	3.99146e-08
SON	21q22.11	0.260021	5.54623e-09	4.03925e-08
GSTA2	6p12.2	0.259968	5.58701e-09	4.06452e-08
ELF1	13q14.11	0.259885	5.65221e-09	4.10897e-08
ESCO1	18q11.2	0.25959	5.88882e-09	4.27473e-08
LINC01001	11p15.5	0.259587	5.89089e-09	4.27473e-08
IL34	16q22.1	0.259572	5.90324e-09	4.28214e-08
MKRN2	3p25.2	0.259535	5.9335e-09	4.30254e-08
GRTP1	13q34	0.259439	6.01328e-09	4.35724e-08
RNF145	5q33.3	0.259283	6.14505e-09	4.4479e-08
NAPEPLD	7q22.1	0.259254	6.17028e-09	4.46455e-08
TMOD3	15q21.2	0.25918	6.23392e-09	4.50897e-08
MISP3	19p13.12	0.259084	6.31721e-09	4.56592e-08
CUL4B	Xq24	0.25902	6.37356e-09	4.60333e-08
MAP3K21	1q42.2	0.258889	6.49019e-09	4.6842e-08
GPRC5D	12p13.1	0.258747	6.61864e-09	4.77518e-08
LINC01000	7q32.1	0.258676	6.68436e-09	4.8174e-08
PARD6G	18q23	0.258661	6.69808e-09	4.82556e-08
CDC14C	7p12.3	0.258644	6.71447e-09	4.83389e-08
ZNF37A	10p11.1	0.258539	6.81214e-09	4.89893e-08
BRPF3	6p21.31	0.258507	6.84271e-09	4.91915e-08
ZDHHC5	11q12.1	0.258441	6.90483e-09	4.96025e-08
OR2A4	6q23.2	0.258321	7.02051e-09	5.03974e-08
HDAC4	2q37.3	0.258291	7.05011e-09	5.05794e-08
SMIM10L2A	Xq26.3	0.25829	7.05091e-09	5.05794e-08
CDC42SE1	1q21.3	0.258236	7.10397e-09	5.09334e-08
INA	10q24.33	0.258232	7.10743e-09	5.09334e-08
KAT7	17q21.33	0.258232	7.10787e-09	5.09334e-08
TAF4	20q13.33	0.258228	7.11161e-09	5.0942e-08
ACSL1	4q35.1	0.258206	7.13331e-09	5.10609e-08
CTDSP2	12q14.1	0.258139	7.19947e-09	5.14978e-08
ANXA1	9q21.13	0.25811	7.22837e-09	5.16861e-08
FAM157B	9q34.3	0.258019	7.31998e-09	5.22852e-08
CDKN1B	12p13.1	0.257942	7.3974e-09	5.28006e-08
TIFA	4q25	0.257912	7.42876e-09	5.30056e-08
SLC52A3	20p13	0.25789	7.45118e-09	5.31088e-08
GEN1	2p24.2	0.257885	7.45606e-09	5.31248e-08
GABRP	5q35.1	0.257852	7.49074e-09	5.33529e-08
AP5B1	11q13.1	0.257847	7.49561e-09	5.33686e-08
CXCR2	2q35	0.257799	7.54487e-09	5.36622e-08
SH3YL1	2p25.3	0.257781	7.56358e-09	5.37762e-08
TTC30B	2q31.2	0.25776	7.58595e-09	5.39162e-08
YTHDC1	4q13.2	0.257596	7.7597e-09	5.51098e-08
PCMTD2	20q13.33	0.257593	7.76214e-09	5.51098e-08
SMAD5-AS1	5q31.1	0.257503	7.85954e-09	5.57498e-08
AP1G1	16q22.2	0.257406	7.96546e-09	5.64335e-08
LINC01559	12p13.1	0.257335	8.04326e-09	5.69244e-08
PEX13	2p15	0.257316	8.06398e-09	5.70509e-08
ABCC5	3q27.1	0.257307	8.07435e-09	5.71041e-08
RAET1E	6q25.1	0.257147	8.2543e-09	5.83151e-08
RERE	1p36.23	0.256969	8.4578e-09	5.96477e-08
CEP192	18p11.21	0.256819	8.63495e-09	6.08757e-08
IZUMO1	19q13.33	0.256727	8.74381e-09	6.15782e-08
DENND10	10q26.11	0.256722	8.7499e-09	6.15994e-08
DNM2	19p13.2	0.256678	8.80364e-09	6.19343e-08
DDX6	11q23.3	0.25666	8.82544e-09	6.20658e-08
BCL2L10	15q21.2	0.256647	8.84059e-09	6.2144e-08
CTAGE9	6q23.2	0.256643	8.84496e-09	6.2144e-08
NIPBL	5p13.2	0.256633	8.85732e-09	6.22028e-08
NOXA1	9q34.3	0.256562	8.94488e-09	6.27738e-08
EXOC6	10q23.33	0.256515	9.00175e-09	6.31508e-08
ESYT3	3q22.3	0.256512	9.00633e-09	6.31608e-08
EYA2	20q13.12	0.2564	9.14548e-09	6.40919e-08
SGK3	8q13.1	0.256364	9.19083e-09	6.43647e-08
YY1AP1	1q22	0.256263	9.31912e-09	6.51721e-08
HSD11B2	16q22.1	0.256138	9.47937e-09	6.62005e-08
MID2	Xq22.3	0.256103	9.52491e-09	6.64953e-08
AGFG2	7q22.1	0.256066	9.57329e-09	6.67866e-08
LRRC37A6P	10p12.1	0.256044	9.60258e-09	6.69676e-08
MTMR12	5p13.3	0.256037	9.61206e-09	6.70105e-08
WDR47	1p13.3	0.255991	9.67194e-09	6.74045e-08
OR2A7	7q35	0.255973	9.69602e-09	6.75488e-08
ADGRL2	1p31.1	0.255743	1.0006e-08	6.96357e-08
EPS15L1	19p13.11	0.255699	1.00665e-08	7.00323e-08
EIF4B	12q13.13	0.255628	1.01648e-08	7.06674e-08
TEX101	19q13.31	0.255586	1.02225e-08	7.10436e-08
EHBP1-AS1		0.255558	1.02622e-08	7.12949e-08
UGT1A8	2q37.1	0.255539	1.02892e-08	7.1458e-08
ENTPD4	8p21.3	0.255477	1.03755e-08	7.20075e-08
GOLGA4	3p22.2	0.255462	1.03971e-08	7.21325e-08
NUAK2	1q32.1	0.255441	1.04271e-08	7.23152e-08
IPPK	9q22.31	0.255411	1.04692e-08	7.24825e-08
TOPBP1	3q22.1	0.255256	1.06932e-08	7.38801e-08
TUFT1	1q21.3	0.255237	1.0721e-08	7.40464e-08
APPBP2	17q23.2	0.255182	1.08018e-08	7.45786e-08
RASA2	3q23	0.255157	1.08392e-08	7.48111e-08
FLG2	1q21.3	0.255124	1.08886e-08	7.50877e-08
KCNJ11	11p15.1	0.255072	1.0966e-08	7.55827e-08
GCLC	6p12.1	0.255017	1.10474e-08	7.61172e-08
ST7L	1p13.2	0.254726	1.14949e-08	7.91192e-08
CHD6	20q12	0.25463	1.16456e-08	8.01289e-08
ENSA	1q21.3	0.254549	1.17754e-08	8.09107e-08
KIAA2026	9p24.1	0.254151	1.24298e-08	8.51818e-08
ZNF180	19q13.31	0.254077	1.25547e-08	8.58667e-08
PHAF1	16q22.1	0.254076	1.25566e-08	8.58667e-08
OR10H5	19p13.12	0.254031	1.2633e-08	8.63302e-08
UBP1	3p22.3	0.254013	1.26644e-08	8.65158e-08
SPDYE7P	7q11.23	0.254005	1.26781e-08	8.65796e-08
OR10H1	19p13.12	0.253996	1.26934e-08	8.6655e-08
TAF1L	9p21.1	0.253935	1.27978e-08	8.73081e-08
SPICE1	3q13.2	0.253881	1.28922e-08	8.78921e-08
RHBG	1q22	0.253879	1.28969e-08	8.78946e-08
MCM3AP-AS1	21q22.3	0.253875	1.29038e-08	8.79118e-08
SMC3	10q25.2	0.253767	1.30934e-08	8.91423e-08
ZNF407	18q23	0.253684	1.3241e-08	9.01172e-08
FBXO9	6p12.1	0.253621	1.33552e-08	9.0863e-08
SLMAP	3p14.3	0.253547	1.34906e-08	9.17533e-08
ZBTB42	14q32.33	0.253511	1.35548e-08	9.21586e-08
PCARE	2p23.2	0.253357	1.38418e-08	9.40786e-08
CYP4F2	19p13.12	0.253289	1.3969e-08	9.48467e-08
LCOR	10q24.1	0.25315	1.4234e-08	9.66128e-08
CD46	1q32.2	0.253135	1.4262e-08	9.67703e-08
RBBP5	1q32.1	0.253106	1.43187e-08	9.71219e-08
CNOT11	2q11.2	0.253097	1.43372e-08	9.71816e-08
RCC2	1p36.13	0.253019	1.44874e-08	9.81667e-08
PRKCE	2p21	0.252998	1.45289e-08	9.83814e-08
SLC16A14	2q36.3	0.252901	1.47219e-08	9.95878e-08
HIF1AN	10q24.31	0.252803	1.49162e-08	1.00732e-07
ARF6	14q21.3	0.252783	1.4958e-08	1.0098e-07
ANKRD65	1p36.33	0.252703	1.51192e-08	1.02034e-07
ZNF395	8p21.1	0.252554	1.54259e-08	1.03961e-07
ZBTB21	21q22.3	0.252552	1.54307e-08	1.03961e-07
REPS1	6q24.1	0.252408	1.57339e-08	1.05838e-07
PPP2R5A	1q32.3	0.252379	1.5794e-08	1.06195e-07
SLC26A4-AS1	7q22.3	0.252162	1.62624e-08	1.09161e-07
ZNF397	18q12.2	0.252124	1.63478e-08	1.09698e-07
AMMECR1	Xq23	0.252115	1.63669e-08	1.0979e-07
SRD5A3	4q12	0.252065	1.64775e-08	1.10494e-07
RAPGEF6	5q31.1	0.252036	1.6542e-08	1.1089e-07
SYNJ1	21q22.11	0.252025	1.65664e-08	1.11016e-07
RNF10	12q24.31	0.25187	1.69158e-08	1.13093e-07
MAGIX	Xp11.23	0.251808	1.70563e-08	1.13995e-07
MTARC1	1q41	0.251727	1.72441e-08	1.15058e-07
SLC8B1	12q24.13	0.251702	1.7301e-08	1.154e-07
CLCA3P	1p22.3	0.251619	1.74964e-08	1.16664e-07
SOCS6	18q22.2	0.251479	1.78267e-08	1.18787e-07
FANCE	6p21.31	0.251376	1.80751e-08	1.20363e-07
NFIA	1p31.3	0.251361	1.81106e-08	1.20559e-07
CCNT2	2q21.3	0.251333	1.81788e-08	1.20973e-07
FARP2	2q37.3	0.251325	1.8199e-08	1.21067e-07
UFL1	6q16.1	0.251317	1.82197e-08	1.21164e-07
EEA1	12q22	0.25126	1.83591e-08	1.22051e-07
USP33	1p31.1	0.251223	1.84511e-08	1.22622e-07
ZDHHC20	13q12.11	0.251188	1.85376e-08	1.23156e-07
TGFBR3	1p22.1	0.251145	1.86434e-08	1.23736e-07
INAVA	1q32.1	0.250943	1.91561e-08	1.26971e-07
ADNP	20q13.13	0.250932	1.91828e-08	1.27106e-07
CNOT6	5q35.3	0.25081	1.94988e-08	1.29029e-07
NLRX1	11q23.3	0.250676	1.9853e-08	1.312e-07
DDX46	5q31.1	0.250649	1.99241e-08	1.31627e-07
STXBP5	6q24.3	0.250623	1.99927e-08	1.32036e-07
FICD	12q23.3	0.250578	2.01138e-08	1.32748e-07
CFAP126	1q23.3	0.250573	2.01287e-08	1.32803e-07
ZMIZ2	7p13	0.25028	2.0931e-08	1.37737e-07
EPS8L2	11p15.5	0.250244	2.10315e-08	1.38214e-07
IL36RN	2q14.1	0.250216	2.11121e-08	1.38607e-07
ELF2	4q31.1	0.250023	2.16618e-08	1.41891e-07
LCMT2	15q15.3	0.249984	2.17752e-08	1.42587e-07
MFSD6L	17p13.1	0.249978	2.17915e-08	1.42648e-07
NSD1	5q35.3	0.249963	2.18366e-08	1.42756e-07
PRSS36	16p11.2	0.249831	2.22238e-08	1.45099e-07
CDC14A	1p21.2	0.249478	2.32922e-08	1.51778e-07
ZFP3	17p13.2	0.249456	2.33627e-08	1.52188e-07
ARL5A	2q23.3	0.24945	2.33786e-08	1.52242e-07
MIDN	19p13.3	0.249397	2.35465e-08	1.53285e-07
STAP2	19p13.3	0.249361	2.3659e-08	1.53919e-07
CMPK1	1p33	0.249281	2.39115e-08	1.55359e-07
CLCN5	Xp11.23	0.249265	2.39608e-08	1.55629e-07
ARSF	Xp22.33	0.249262	2.39729e-08	1.55657e-07
ZNF652	17q21.32	0.249254	2.39958e-08	1.55755e-07
KRT77	12q13.13	0.249245	2.40264e-08	1.55904e-07
BMP3	4q21.21	0.249095	2.45106e-08	1.5884e-07
TMEM79	1q22	0.249091	2.45221e-08	1.58863e-07
ATL2	2p22.2-p22.1	0.249	2.48197e-08	1.60545e-07
PLSCR2	3q24	0.249	2.48217e-08	1.60545e-07
ZFAND4	10q11.22	0.248884	2.52051e-08	1.62919e-07
KCNG3	2p21	0.248842	2.53458e-08	1.63723e-07
RAB11FIP4	17q11.2	0.248772	2.55853e-08	1.65111e-07
IKZF5	10q26.13	0.24876	2.56249e-08	1.6531e-07
TRIM26	6p22.1	0.248586	2.62216e-08	1.68837e-07
DENND4A	15q22.31	0.248583	2.62332e-08	1.68857e-07
AHCYL1	1p13.3	0.248579	2.62458e-08	1.68871e-07
ELK4	1q32.1	0.248522	2.64468e-08	1.70014e-07
CASTOR2	7q11.23	0.24839	2.6913e-08	1.7265e-07
PRSS3	9p13.3	0.248389	2.6915e-08	1.7265e-07
TRIM2	4q31.3	0.248321	2.71599e-08	1.74151e-07
ZNF212	7q36.1	0.248317	2.71747e-08	1.74191e-07
NUP205	7q33	0.248142	2.78125e-08	1.77938e-07
BICRAL	6p21.1	0.248085	2.80219e-08	1.7922e-07
RNF38	9p13.2	0.248029	2.82278e-08	1.80422e-07
SIN3A	15q24.2	0.247956	2.85021e-08	1.82118e-07
TNKS	8p23.1	0.247775	2.91937e-08	1.86358e-07
FAM8A1	6p22.3	0.247709	2.94484e-08	1.87925e-07
LORICRIN	1q21.3	0.247694	2.9507e-08	1.88238e-07
ARHGEF38	4q24	0.247682	2.9556e-08	1.88491e-07
NUTM1	15q14	0.247629	2.97602e-08	1.89673e-07
ZIC2	13q32.3	0.247571	2.99887e-08	1.91068e-07
SLC49A4	3q21.1	0.247532	3.01466e-08	1.92013e-07
NOXO1	16p13.3	0.247514	3.02159e-08	1.92394e-07
DIDO1	20q13.33	0.247479	3.03574e-08	1.93234e-07
FBXO28	1q42.11	0.247444	3.04964e-08	1.93995e-07
CCDC60	12q24.23	0.247353	3.0864e-08	1.96209e-07
RABIF	1q32.1	0.247265	3.12239e-08	1.98309e-07
CCNT1	12q13.11-q13.12	0.247184	3.15595e-08	2.00227e-07
MORC3	21q22.12	0.247159	3.1665e-08	2.00792e-07
TCEANC2	1p32.3	0.247056	3.20978e-08	2.03343e-07
ZNF148	3q21.2	0.24703	3.22079e-08	2.03977e-07
SEMG2	20q13.12	0.246846	3.29982e-08	2.08652e-07
SYNGR1	22q13.1	0.246836	3.30406e-08	2.08854e-07
ADH6	4q23	0.246747	3.34275e-08	2.111e-07
APOOL	Xq21.1	0.246713	3.35807e-08	2.12001e-07
PLPP6	9p24.1	0.246695	3.36595e-08	2.12365e-07
COLCA1	11q23.1	0.246684	3.37086e-08	2.12608e-07
YME1L1	10p12.1	0.246676	3.37416e-08	2.12749e-07
RANBP2	2q13	0.24664	3.39032e-08	2.13701e-07
PKP4	2q24.1	0.2466	3.40808e-08	2.14753e-07
CLDN8	21q22.11	0.246313	3.53926e-08	2.22809e-07
ABCB10	1q42.13	0.246292	3.54887e-08	2.23344e-07
KATNBL1P6	6q24.3	0.246286	3.55181e-08	2.23459e-07
ZFP62	5q35.3	0.246243	3.57172e-08	2.245e-07
SAP130	2q14.3	0.246135	3.62268e-08	2.27489e-07
CSK	15q24.1	0.245757	3.80658e-08	2.38589e-07
FAM83D	20q11.23	0.245732	3.8191e-08	2.393e-07
CYP4F35P	18p11.21	0.245696	3.83736e-08	2.40368e-07
ZNF81	Xp11.23	0.245647	3.86185e-08	2.41525e-07
ARHGEF19	1p36.13	0.245449	3.96327e-08	2.47559e-07
HCAR3	12q24.31	0.245384	3.99724e-08	2.49603e-07
KRTAP5-AS1	11p15.5	0.245375	4.00196e-08	2.49743e-07
ATRX	Xq21.1	0.245271	4.05669e-08	2.53079e-07
CTNNA1	5q31.2	0.245267	4.05874e-08	2.53129e-07
ANXA11	10q22.3	0.245207	4.09054e-08	2.54953e-07
MEGF9	9q33.2	0.245177	4.10663e-08	2.55877e-07
SORD	15q21.1	0.245098	4.14913e-08	2.58284e-07
ZBTB37	1q25.1	0.245052	4.17432e-08	2.59771e-07
COLCA2	11q23.1	0.244874	4.27255e-08	2.65637e-07
ATP2A2	12q24.11	0.244755	4.33892e-08	2.69659e-07
CPLX3	15q24.1	0.244754	4.33992e-08	2.69659e-07
LINC02210	17q21.31	0.244716	4.36111e-08	2.70891e-07
ZNF440	19p13.2	0.244675	4.38477e-08	2.72277e-07
ADAD2	16q24.1	0.244672	4.38628e-08	2.72286e-07
SIGLEC6	19q13.41	0.244452	4.51405e-08	2.79785e-07
REL	2p16.1	0.244409	4.53947e-08	2.81141e-07
CHST4	16q22.2	0.244392	4.5491e-08	2.81609e-07
ZNF551	19q13.43	0.244375	4.55946e-08	2.82163e-07
TTC13	1q42.2	0.244346	4.57641e-08	2.8295e-07
KCTD6	3p14.3	0.24428	4.61612e-08	2.85142e-07
SNRNP200	2q11.2	0.244134	4.7044e-08	2.90148e-07
RAD54L2	3p21.2	0.2441	4.72557e-08	2.91275e-07
ATG4D	19p13.2	0.244088	4.73296e-08	2.91641e-07
UBXN4	2q21.3	0.244061	4.74941e-08	2.92565e-07
TRIOBP	22q13.1	0.244056	4.7526e-08	2.92671e-07
ING3	7q31.31	0.243991	4.79292e-08	2.94972e-07
MLLT6	17q12	0.243985	4.79643e-08	2.95098e-07
ARHGEF5	7q35	0.243965	4.80935e-08	2.95711e-07
EIF2AK3	2p11.2	0.243941	4.82437e-08	2.96544e-07
CACNA1D	3p21.1	0.243937	4.82672e-08	2.96598e-07
MBOAT1	6p22.3	0.243892	4.85485e-08	2.98235e-07
SDE2	1q42.12	0.243838	4.88875e-08	3.00042e-07
GPRIN2	10q11.22	0.243754	4.94287e-08	3.03271e-07
C10ORF105	10q22.1	0.243629	5.02336e-08	3.08021e-07
SYCP2	20q13.33	0.24356	5.0687e-08	3.10421e-07
H4-16	12p12.3	0.243491	5.11416e-08	3.1311e-07
GK	Xp21.2	0.243487	5.11674e-08	3.13172e-07
BICRA	19q13.33	0.243459	5.13544e-08	3.1422e-07
SCD	10q24.31	0.243435	5.15172e-08	3.15025e-07
HDAC5	17q21.31	0.243381	5.18787e-08	3.17042e-07
EP400	12q24.33	0.243355	5.2049e-08	3.17889e-07
FAM153B	5q35.2	0.243147	5.34737e-08	3.26193e-07
GTF3C1	16p12.1	0.243112	5.37168e-08	3.27576e-07
FEM1A	19p13.3	0.243054	5.41232e-08	3.29854e-07
FGD4	12p11.21	0.242905	5.5177e-08	3.36174e-07
AKAP1	17q22	0.242795	5.59619e-08	3.40646e-07
DLG5	10q22.3	0.242686	5.67559e-08	3.45269e-07
TMEM41A	3q27.2	0.242628	5.7185e-08	3.47697e-07
CLDN17	21q21.3	0.242627	5.71896e-08	3.47697e-07
ITPKC	19q13.2	0.242623	5.72228e-08	3.47793e-07
SP2	17q21.32	0.242591	5.74587e-08	3.49121e-07
DNAJC27	2p23.3	0.242552	5.77466e-08	3.50764e-07
KCNJ2	17q24.3	0.242306	5.96115e-08	3.61811e-07
PPARA	22q13.31	0.242261	5.9957e-08	3.6364e-07
KDM5A	12p13.33	0.242246	6.00717e-08	3.64226e-07
ANKRD20A9P	13q11	0.242195	6.04708e-08	3.66535e-07
TPRN	9q34.3	0.24211	6.11336e-08	3.70328e-07
TNRC6A	16p12.1	0.242042	6.16774e-08	3.73284e-07
ANAPC7	12q24.11	0.24202	6.18469e-08	3.74197e-07
IPP	1p34.1	0.241988	6.21022e-08	3.75515e-07
DICER1	14q32.13	0.241933	6.25452e-08	3.77966e-07
ZBTB34	9q33.3	0.24192	6.26538e-08	3.78508e-07
SLC25A25	9q34.11	0.241842	6.32875e-08	3.82221e-07
KIAA1143	3p21.31	0.241712	6.43495e-08	3.88051e-07
RALGDS	9q34.13-q34.2	0.241679	6.46292e-08	3.89621e-07
SLC51A	3q29	0.241663	6.4755e-08	3.90262e-07
PGAP3	17q12	0.241619	6.51255e-08	3.92377e-07
SFXN2	10q24.32	0.241564	6.55919e-08	3.95068e-07
ARHGEF12	11q23.3	0.241532	6.58562e-08	3.96541e-07
PAXIP1-DT	7q36.2	0.241463	6.64432e-08	3.99715e-07
AK9	6q21	0.241432	6.67068e-08	4.01061e-07
MED13L	12q24.21	0.241364	6.72988e-08	4.04499e-07
ABHD4	14q11.2	0.24133	6.75872e-08	4.06111e-07
CYB561D1	1p13.3	0.241281	6.8017e-08	4.08326e-07
DCST2	1q21.3	0.241159	6.9092e-08	4.14408e-07
ADAM15	1q21.3	0.241119	6.94435e-08	4.16267e-07
SPRR2E	1q21.3	0.241028	7.02641e-08	4.20808e-07
PRDX2	19p13.13	0.241024	7.0295e-08	4.20867e-07
ZFP14	19q13.12	0.240998	7.05332e-08	4.2203e-07
LMO4	1p22.3	0.240907	7.13602e-08	4.26609e-07
KRTAP5-2	11p15.5	0.240839	7.19851e-08	4.29832e-07
PPP1CC	12q24.11	0.24076	7.2722e-08	4.34103e-07
AKAP13	15q25.3	0.240738	7.29228e-08	4.35172e-07
PRDM15	21q22.3	0.240719	7.31e-08	4.36099e-07
LYNX1	8q24.3	0.240635	7.38882e-08	4.4054e-07
EBLN2	3p13	0.240628	7.39538e-08	4.408e-07
KCNH4	17q21.2	0.240618	7.40559e-08	4.41277e-07
CYB5RL	1p32.3	0.240609	7.41362e-08	4.41625e-07
SLC9A6	Xq26.3	0.240592	7.43005e-08	4.42472e-07
SCRN3	2q31.1	0.240558	7.46238e-08	4.44266e-07
HEPACAM2	7q21.2	0.240521	7.49778e-08	4.4624e-07
TIMELESS	12q13.3	0.240512	7.50675e-08	4.46641e-07
KYAT3	1p22.2	0.240493	7.52497e-08	4.47593e-07
GAB2	11q14.1	0.240267	7.74541e-08	4.59751e-07
GIPC2	1p31.1	0.240256	7.75644e-08	4.60269e-07
RCOR1	14q32.31	0.240221	7.79125e-08	4.62198e-07
SCML2	Xp22.13	0.240017	7.99699e-08	4.73562e-07
GPR15	3q11.2	0.240007	8.00728e-08	4.74032e-07
CLIC3	9q34.3	0.239984	8.03033e-08	4.75116e-07
MARCHF8	10q11.21-q11.22	0.239821	8.19972e-08	4.84995e-07
ARHGAP19	10q24.1	0.239817	8.20302e-08	4.85047e-07
GLCCI1	7p21.3	0.239668	8.36033e-08	4.93912e-07
RAB9A	Xp22.2	0.239659	8.37046e-08	4.94365e-07
ZNF516	18q23	0.239651	8.37934e-08	4.94744e-07
GNE	9p13.3	0.239613	8.41991e-08	4.96993e-07
USP37	2q35	0.23961	8.42335e-08	4.97049e-07
BTRC	10q24.32	0.239489	8.55369e-08	5.04295e-07
PDE6A	5q32	0.239387	8.66609e-08	5.10472e-07
SENP1	12q13.11	0.239365	8.68974e-08	5.11565e-07
C3ORF70	3q27.2	0.239344	8.71342e-08	5.12808e-07
FAM13B	5q31.2	0.23934	8.71714e-08	5.12877e-07
HNRNPUL1	19q13.2	0.239282	8.78194e-08	5.16235e-07
RNF170	8p11.21	0.23912	8.9649e-08	5.26373e-07
RGL1	1q25.3	0.239009	9.09287e-08	5.33418e-07
EPHA2	1p36.13	0.23895	9.16126e-08	5.36894e-07
CTAGE6	7q35	0.238914	9.20276e-08	5.39077e-07
MYD88	3p22.2	0.238725	9.4262e-08	5.51843e-07
SEMG1	20q13.12	0.238713	9.44095e-08	5.52508e-07
MACIR	5q21.1	0.238711	9.44308e-08	5.52508e-07
NTS	12q21.31	0.238642	9.52625e-08	5.57212e-07
SLC39A2	14q11.2	0.23861	9.56538e-08	5.59338e-07
CDIPTOSP	16p11.2	0.238434	9.78113e-08	5.71401e-07
S100A9	1q21.3	0.23842	9.79872e-08	5.72148e-07
SPATA41	15q26.3	0.238316	9.9284e-08	5.79046e-07
TEX55	3q13.32	0.238293	9.957e-08	5.80545e-07
ETNK1	12p12.1	0.238127	1.01691e-07	5.91534e-07
RIOK3	18q11.2	0.238113	1.01867e-07	5.92215e-07
TRPM4	19q13.33	0.238099	1.02049e-07	5.93101e-07
STAM	10p12.33	0.238079	1.02304e-07	5.94412e-07
PTX4	16p13.3	0.238039	1.02828e-07	5.97282e-07
SLC25A40	7q21.12	0.238019	1.03084e-07	5.98597e-07
EXOC1	4q12	0.237981	1.03581e-07	6.01212e-07
TUBGCP4	15q15.3	0.23798	1.03594e-07	6.01212e-07
FAM53B	10q26.13	0.237931	1.04238e-07	6.04426e-07
SART3	12q23.3	0.237738	1.06816e-07	6.1812e-07
RNF11	1p32.3	0.237706	1.07249e-07	6.20269e-07
SEC23B	20p11.23	0.237678	1.07638e-07	6.22339e-07
MSH3	5q14.1	0.237556	1.09311e-07	6.31468e-07
PRDM1	6q21	0.23755	1.09387e-07	6.31723e-07
PPP1R3E	14q11.2	0.23735	1.1218e-07	6.4711e-07
GOLGA6L6	15q11.2	0.237273	1.13284e-07	6.53101e-07
C2CD4D-AS1	1q21.3	0.237245	1.13686e-07	6.55228e-07
NR2F6	19p13.11	0.237224	1.13981e-07	6.56742e-07
PM20D2	6q15	0.237195	1.14398e-07	6.58767e-07
MAP3K13	3q27.2	0.237178	1.14651e-07	6.60035e-07
ALAS1	3p21.2	0.237034	1.16739e-07	6.71477e-07
OMA1	1p32.2-p32.1	0.237024	1.16891e-07	6.72159e-07
KHK	2p23.3	0.236957	1.17882e-07	6.7766e-07
CPEB4	5q35.2	0.236926	1.18338e-07	6.80087e-07
HACE1	6q16.3	0.236899	1.18754e-07	6.8228e-07
KCNK1	1q42.2	0.236772	1.20657e-07	6.92421e-07
TACR1	2p12	0.236741	1.2114e-07	6.94794e-07
PTPRH	19q13.42	0.236677	1.22112e-07	6.99574e-07
TBC1D22B	6p21.2	0.236674	1.22158e-07	6.99633e-07
IQCB1	3q13.33	0.23661	1.2315e-07	7.05116e-07
RBSN	3p25.1	0.23659	1.23454e-07	7.06652e-07
SCAP	3p21.31	0.236498	1.24894e-07	7.13674e-07
SCIN	7p21.3	0.236389	1.26622e-07	7.22733e-07
LCN12	9q34.3	0.236283	1.28321e-07	7.32005e-07
RPP14	3p14.3	0.236178	1.30016e-07	7.41043e-07
TF	3q22.1	0.236142	1.30613e-07	7.44233e-07
INPP5J	22q12.2	0.236134	1.30732e-07	7.44703e-07
SLC1A1	9p24.2	0.236021	1.32605e-07	7.54939e-07
MYRF	11q12.2	0.235968	1.33492e-07	7.5956e-07
HPSE	4q21.23	0.235947	1.33831e-07	7.61059e-07
C3ORF62	3p21.31	0.23585	1.35485e-07	7.69709e-07
WFIKKN1	16p13.3	0.235848	1.35513e-07	7.69709e-07
EXOC6B	2p13.2	0.235846	1.35544e-07	7.69709e-07
LRRK2	12q12	0.235843	1.35591e-07	7.69756e-07
MCF2L	13q34	0.235822	1.35959e-07	7.71627e-07
CAPNS2	16q12.2	0.235803	1.3627e-07	7.73173e-07
CYP4Z2P	1p33	0.23574	1.37354e-07	7.78661e-07
LARP4	12q13.12	0.235704	1.37972e-07	7.81504e-07
CCDC85C	14q32.2	0.235626	1.39333e-07	7.88322e-07
DLX5	7q21.3	0.235606	1.39674e-07	7.90027e-07
RASL11A	13q12.2	0.235424	1.42893e-07	8.07552e-07
CYP4F8	19p13.12	0.235394	1.43433e-07	8.10282e-07
SERPINI2	3q26.1	0.235393	1.43457e-07	8.10282e-07
ZNF543	19q13.43	0.235378	1.43722e-07	8.11552e-07
LANCL3	Xp21.1	0.235352	1.44188e-07	8.13953e-07
LINC01018	5p15.31	0.235238	1.46263e-07	8.25206e-07
TBC1D14	4p16.1	0.235146	1.4795e-07	8.34487e-07
CEACAM8	19q13.2	0.235143	1.48002e-07	8.34547e-07
FAM162A	3q21.1	0.235117	1.48489e-07	8.37057e-07
TFR2	7q22.1	0.235042	1.49893e-07	8.44496e-07
C15ORF39	15q24.2	0.234979	1.51082e-07	8.50719e-07
METTL25	12q21.31	0.234929	1.52019e-07	8.55754e-07
CHL1	3p26.3	0.234924	1.52114e-07	8.56048e-07
DLX6-AS1	7q21.3	0.234851	1.53506e-07	8.63395e-07
CSNK1G1	15q22.31	0.234844	1.53633e-07	8.63869e-07
LYRM1	16p12.3	0.234809	1.54322e-07	8.67497e-07
MYO3A	10p12.1	0.234748	1.55491e-07	8.73582e-07
MYLK4	6p25.2	0.234717	1.56086e-07	8.76676e-07
GDAP2	1p12	0.234714	1.56151e-07	8.76799e-07
HES5	1p36.32	0.234668	1.57048e-07	8.81096e-07
SLC22A20P	11q13.1	0.234623	1.57941e-07	8.85359e-07
SIAH2	3q25.1	0.234536	1.59648e-07	8.94679e-07
NKTR	3p22.1	0.234529	1.59787e-07	8.95164e-07
NCOR1	17p12-p11.2	0.234528	1.59824e-07	8.95164e-07
URAHP	16q24.3	0.234223	1.66004e-07	9.28227e-07
SBK1	16p12.1	0.234164	1.67216e-07	9.3396e-07
TMTC4	13q32.3	0.234121	1.68117e-07	9.38732e-07
EFNA3	1q21.3	0.234101	1.68549e-07	9.40879e-07
AASS	7q31.32	0.234038	1.6986e-07	9.47671e-07
ADH1C	4q23	0.233957	1.71589e-07	9.56256e-07
ZNF638	2p13.3-p13.2	0.233828	1.7435e-07	9.71374e-07
CYP4F29P	21q11.2	0.233822	1.74477e-07	9.71812e-07
PGAP1	2q33.1	0.233715	1.76821e-07	9.84594e-07
KLF3-AS1	4p14	0.233609	1.79163e-07	9.97077e-07
GLB1L2	11q25	0.233456	1.82587e-07	1.01501e-06
SYNE4	19q13.12	0.23337	1.84555e-07	1.02481e-06
FBXO38	5q32	0.233247	1.87381e-07	1.03907e-06
CCDC125	5q13.2	0.233221	1.87999e-07	1.04221e-06
LRRC56	11p15.5	0.23319	1.88704e-07	1.04582e-06
SULT1B1	4q13.3	0.233171	1.89162e-07	1.04807e-06
NEMF	14q21.3	0.233128	1.90182e-07	1.05314e-06
FAM219B	15q24.1-q24.2	0.233123	1.90293e-07	1.05346e-06
LINC00938	12q12	0.232856	1.96686e-07	1.08735e-06
JCHAIN	4q13.3	0.23283	1.97305e-07	1.09048e-06
TOPORS	9p21.1	0.232598	2.03063e-07	1.12138e-06
ZBTB11	3q12.3	0.232288	2.10976e-07	1.16251e-06
PLA2G4E	15q15.1	0.23227	2.11434e-07	1.16472e-06
ZNF107	7q11.21	0.232265	2.11568e-07	1.16513e-06
KCTD20	6p21.31	0.232235	2.12359e-07	1.16917e-06
XPOT	12q14.2	0.232221	2.12719e-07	1.17083e-06
TCN1	11q12.1	0.232113	2.15579e-07	1.18592e-06
GDPD1	17q22	0.232111	2.15639e-07	1.18592e-06
CA13	8q21.2	0.23204	2.17537e-07	1.19571e-06
LINC01003	7q36.1	0.232037	2.17596e-07	1.19571e-06
SOX2-OT	3q26.33	0.232028	2.17842e-07	1.19673e-06
ZSCAN29	15q15.3	0.231995	2.18729e-07	1.20127e-06
MUC16	19p13.2	0.23198	2.19134e-07	1.20284e-06
ATXN7L3	17q21.31	0.231976	2.19256e-07	1.20318e-06
ATR	3q23	0.23197	2.19415e-07	1.20372e-06
HYKK	15q25.1	0.231948	2.20008e-07	1.20665e-06
COG7	16p12.2	0.231875	2.21985e-07	1.21715e-06
CALML3	10p15.1	0.231792	2.24265e-07	1.22932e-06
HMBOX1	8p21.1-p12	0.231759	2.25183e-07	1.23334e-06
GGA2	16p12.2	0.231731	2.25947e-07	1.23685e-06
SLC27A2	15q21.2	0.231631	2.28761e-07	1.25191e-06
KIAA0232	4p16.1	0.231568	2.30543e-07	1.26063e-06
TTLL12	22q13.2	0.231505	2.32323e-07	1.26967e-06
MARCHF9	12q14.1	0.231503	2.32385e-07	1.26967e-06
PPP4R2	3p13	0.231404	2.35219e-07	1.28393e-06
XIAP	Xq25	0.2314	2.35346e-07	1.28393e-06
PLSCR4	3q24	0.231296	2.38366e-07	1.29846e-06
PFKFB2	1q32.1	0.231277	2.38934e-07	1.30119e-06
MINDY2	15q21.3-q22.1	0.231254	2.39593e-07	1.30443e-06
NIPAL1	4p12	0.231187	2.41583e-07	1.31314e-06
EGLN1	1q42.2	0.231025	2.46441e-07	1.337e-06
DGKE	17q22	0.231008	2.46935e-07	1.33931e-06
SMAD5	5q31.1	0.23096	2.4839e-07	1.34611e-06
AZGP1	7q22.1	0.230935	2.49154e-07	1.34989e-06
SHTN1	10q25.3	0.230911	2.49911e-07	1.35326e-06
VPS37A	8p22	0.230875	2.5102e-07	1.3589e-06
SMAP1	6q13	0.230812	2.52949e-07	1.3686e-06
ATXN1L	16q22.2	0.23067	2.57389e-07	1.39075e-06
CNOT2	12q15	0.230629	2.58685e-07	1.39737e-06
AJM1	9q34.3	0.230626	2.58789e-07	1.39756e-06
OXSR1	3p22.2	0.230555	2.61046e-07	1.40937e-06
VLDLR	9p24.2	0.230392	2.6631e-07	1.43586e-06
ARF2P	17q21.31	0.230362	2.67262e-07	1.4406e-06
KRTAP5-10	11q13.4	0.230342	2.67945e-07	1.44389e-06
SDR9C7	12q13.3	0.230092	2.76236e-07	1.48697e-06
TMPPE	3p22.3	0.229951	2.8105e-07	1.51167e-06
PKDREJ	22q13.31	0.229864	2.8405e-07	1.52576e-06
USP53	4q26	0.229846	2.84653e-07	1.52859e-06
GOLGA2P5	12q23.1	0.229778	2.87045e-07	1.54061e-06
TRAPPC11	4q35.1	0.229746	2.88155e-07	1.54574e-06
SPIC	12q23.2	0.229653	2.91429e-07	1.56247e-06
PPP1R14D	15q15.1	0.229601	2.933e-07	1.57166e-06
ZIC5	13q32.3	0.229594	2.93532e-07	1.57248e-06
APOBEC3A	22q13.1	0.229502	2.96846e-07	1.58938e-06
CLOCK	4q12	0.22944	2.99092e-07	1.60013e-06
ZBTB14	18p11.31	0.229367	3.01758e-07	1.61397e-06
ALG1L2	3q22.1	0.229297	3.04374e-07	1.62708e-06
ASPRV1	2p13.3	0.229235	3.06669e-07	1.63848e-06
C9ORF72	9p21.2	0.229229	3.06873e-07	1.63913e-06
FBXO11	2p16.3	0.229222	3.0716e-07	1.64023e-06
L3MBTL4	18p11.31	0.229152	3.09779e-07	1.65334e-06
PHYHD1	9q34.11	0.229138	3.10299e-07	1.65567e-06
FOXRED2	22q12.3	0.229127	3.10708e-07	1.65741e-06
ARFGEF3	6q23.3-q24.1	0.229063	3.13155e-07	1.66914e-06
MBD2	18q21.2	0.229021	3.14728e-07	1.67707e-06
LRP10	14q11.2	0.229005	3.15359e-07	1.67999e-06
RPS6KA3	Xp22.12	0.229002	3.1546e-07	1.68008e-06
SPRR1B	1q21.3	0.228931	3.18203e-07	1.69424e-06
ZNF426	19p13.2	0.228927	3.18376e-07	1.69429e-06
QTRT2	3q13.31	0.22892	3.18618e-07	1.6951e-06
WDR11	10q26.12	0.228701	3.27215e-07	1.73945e-06
FMO2	1q24.3	0.22869	3.27658e-07	1.74135e-06
WDR48	3p22.2	0.228627	3.30162e-07	1.75326e-06
PYGO2	1q21.3	0.2286	3.31259e-07	1.75862e-06
SERPINB3	18q21.33	0.228578	3.3214e-07	1.7619e-06
WDTC1	1p36.11	0.228568	3.32542e-07	1.76356e-06
CNOT7	8p22	0.22845	3.37342e-07	1.78854e-06
ATP1A1	1p13.1	0.228411	3.38928e-07	1.79601e-06
MTMR8	Xq11.2	0.228404	3.3924e-07	1.79718e-06
MS4A1	11q12.2	0.228354	3.413e-07	1.80714e-06
BAG4	8p11.23	0.228343	3.41748e-07	1.80827e-06
ALG1L	3q21.2	0.228321	3.42636e-07	1.81183e-06
CRYBG1	6q21	0.228175	3.48784e-07	1.84288e-06
TRIM25	17q22	0.228155	3.49615e-07	1.84678e-06
RAB26	16p13.3	0.228044	3.54342e-07	1.87076e-06
CSPG5	3p21.31	0.228037	3.54643e-07	1.87186e-06
KRTAP9-8	17q21.2	0.22803	3.54926e-07	1.87286e-06
EPHA10	1p34.3	0.228001	3.56179e-07	1.87898e-06
C22ORF31	22q12.1	0.227956	3.58131e-07	1.88828e-06
KMT2E	7q22.3	0.227888	3.61081e-07	1.90084e-06
SHOC2	10q25.2	0.227817	3.64193e-07	1.91622e-06
TEX35	1q25.2	0.227752	3.6707e-07	1.93034e-06
TASOR	3p14.3	0.227685	3.7007e-07	1.9451e-06
LHX4	1q25.2	0.227648	3.71717e-07	1.95324e-06
NT5C1B	2p24.2	0.227589	3.74367e-07	1.96614e-06
POR	7q11.23	0.227565	3.75465e-07	1.97139e-06
DHRS11	17q12	0.227556	3.75875e-07	1.97302e-06
NTRK2	9q21.33	0.22754	3.76606e-07	1.97635e-06
RPRD1A	18q12.2	0.227441	3.81106e-07	1.99944e-06
RORC	1q21	0.227424	3.8189e-07	2.00198e-06
ALG6	1p31.3	0.227413	3.82388e-07	2.00406e-06
OR10H2	19p13.12	0.227388	3.8355e-07	2.00963e-06
FOXQ1	6p25.3	0.227344	3.85619e-07	2.01889e-06
ZNF845	19q13.42	0.227281	3.88557e-07	2.03374e-06
PPTC7	12q24.11	0.227238	3.90589e-07	2.04331e-06
ODF4	17p13.1	0.227223	3.91282e-07	2.0464e-06
TACR2	10q22.1	0.227146	3.94901e-07	2.06479e-06
ESPN	1p36.31	0.227125	3.95938e-07	2.06967e-06
GIPC1	19p13.12	0.227119	3.96204e-07	2.07052e-06
NUGGC	8p21.1	0.227102	3.97038e-07	2.0738e-06
HDHD3	9q32	0.227	4.01919e-07	2.0982e-06
SMCHD1	18p11.32	0.226887	4.07431e-07	2.12476e-06
ZNF41	Xp11.3	0.226851	4.09209e-07	2.13348e-06
NPC1	18q11.2	0.226541	4.24721e-07	2.20919e-06
CTC1	17p13.1	0.226437	4.30064e-07	2.2335e-06
SMIM10L2B	Xq26.3	0.226367	4.33738e-07	2.25142e-06
KDM7A	7q34	0.226143	4.45507e-07	2.31012e-06
CES2	16q22.1	0.226127	4.46363e-07	2.31396e-06
ABO	9q34.2	0.226046	4.50724e-07	2.33476e-06
TLX3	5q35.1	0.225975	4.54621e-07	2.35373e-06
NPC1L1	7p13	0.225927	4.57217e-07	2.36594e-06
TSC2	16p13.3	0.225903	4.58535e-07	2.37104e-06
QARS1	3p21.31	0.225903	4.58555e-07	2.37104e-06
KRTAP5-8	11q13.4	0.225882	4.59707e-07	2.37577e-06
MNT	17p13.3	0.225867	4.60545e-07	2.37948e-06
CDK12	17q12	0.225728	4.68249e-07	2.41617e-06
[truncated: 3,465 more rows]

## Sheet: ErbB4 gene
Correlated Gene	Cytoband	Spearman's Correlation	p-Value	q-Value
ESRRG	1q41	0.682758	3.04929e-68	6.11597e-64
PPP1R9A	7q21.3	0.667583	2.94516e-64	2.95356e-60
DDIT4L	4q24	0.659425	3.27624e-62	2.19038e-58
ANO5	11p14.3	0.638311	3.35671e-57	1.68314e-53
ATP1A2	1q23.2	0.619041	5.86464e-53	2.35254e-49
AMPD1	1p13.2	0.61136	2.39072e-51	7.99179e-48
ECRG4	2q12.2	0.61088	3.00293e-51	8.60426e-48
LRRC2	3p21.31	0.604304	6.5946e-50	1.65335e-46
AMOT	Xq23	0.603628	9.02363e-50	2.01097e-46
PGM5	9q21.11	0.600601	3.63777e-49	7.29627e-46
KBTBD12	3q21.3	0.597278	1.65329e-48	3.01455e-45
ADCY2	5p15.31	0.596445	2.41024e-48	4.02852e-45
LRRN1	3p26.2	0.589973	4.33534e-47	6.68876e-44
SLC4A4	4q13.3	0.588618	7.8756e-47	1.12829e-43
TXLNB	6q24.1	0.586943	1.64024e-46	2.19322e-43
PRKAA2	1p32.2	0.586597	1.90813e-46	2.39196e-43
ACADL	2q34	0.582706	1.0301e-45	1.21533e-42
DUSP26	8p12	0.581411	1.79691e-45	1.9683e-42
GPD1	12q13.12	0.581325	1.86457e-45	1.9683e-42
AGT	1q42.2	0.580634	2.50566e-45	2.5128e-42
CA3	8q21.2	0.574801	2.9573e-44	2.8245e-41
S100A1	1q21.3	0.569734	2.4247e-43	2.21056e-40
CKMT2	5q14.1	0.569537	2.62943e-43	2.29297e-40
LONRF2	2q11.2	0.567438	6.21899e-43	5.19726e-40
MYOM1	18p11.31	0.565839	1.19266e-42	9.56851e-40
PRUNE2	9q21.2	0.564201	2.31547e-42	1.78621e-39
ANK2	4q25-q26	0.561068	8.15792e-42	6.06012e-39
HSPB6	19q13.12	0.559543	1.49825e-41	1.07323e-38
CACNG6	19q13.42	0.559179	1.73134e-41	1.19743e-38
NBEA	13q13.3	0.558954	1.89323e-41	1.26575e-38
ABCA8	17q24.2	0.555243	8.17925e-41	5.29197e-38
SORBS1	10q24.1	0.552961	1.99345e-40	1.24945e-37
C7	5p13.1	0.55252	2.36602e-40	1.43804e-37
ARX	Xp21.3	0.551825	3.09794e-40	1.82751e-37
LDB3	10q23.2	0.551045	4.18966e-40	2.40092e-37
CHRDL2	11q13.4	0.547042	1.94718e-39	1.08485e-36
SLC8A3	14q24.2	0.545517	3.47664e-39	1.88462e-36
CFAP61	20p11.23	0.545145	4.0038e-39	2.11327e-36
SCN4A	17q23.3	0.544498	5.11443e-39	2.63026e-36
EDN3	20q13.32	0.544329	5.45187e-39	2.7337e-36
DCLK1	13q13.3	0.542592	1.04863e-38	5.12987e-36
CADM2	3p12.1	0.540666	2.15683e-38	1.02999e-35
CASQ1	1q23.2	0.540087	2.67634e-38	1.24836e-35
ASB15	7q31.32	0.539882	2.88861e-38	1.31674e-35
PIP5K1B	9q21.11	0.537938	5.93965e-38	2.64737e-35
FREM2	13q13.3	0.537089	8.12796e-38	3.54397e-35
COL4A3	2q36.3	0.536768	9.14646e-38	3.9032e-35
PDK4	7q21.3	0.536515	1.00415e-37	4.19588e-35
SYNPO2	4q26	0.536004	1.21162e-37	4.95947e-35
TMEM100	17q22	0.535904	1.25669e-37	5.0411e-35
SCN5A	3p22.2	0.53576	1.32506e-37	5.21113e-35
PYGM	11q13.1	0.53544	1.49002e-37	5.74716e-35
MEF2C	5q14.3	0.534452	2.13976e-37	8.09758e-35
DTNA	18q12.1	0.533584	2.93638e-37	1.09065e-34
SMPX	Xp22.12	0.533211	3.36427e-37	1.22686e-34
CMYA5	5q14.1	0.532411	4.49991e-37	1.61169e-34
NR3C2	4q31	0.532204	4.84988e-37	1.70656e-34
MYH7B	20q11.22	0.528447	1.87861e-36	6.49644e-34
SRL	16p13.3	0.527074	3.0684e-36	1.03516e-33
RBFOX1	16p13.3	0.527049	3.09667e-36	1.03516e-33
MYOZ3	5q33.1	0.526653	3.56564e-36	1.17239e-33
PHKG1	7p11.2	0.526055	4.41046e-36	1.42678e-33
PLCE1	10q23.33	0.525788	4.8497e-36	1.54398e-33
NEB	2q23.3	0.52536	5.64457e-36	1.76895e-33
ACHE	7q22.1	0.524915	6.60923e-36	2.03941e-33
CACNB1	17q12	0.523925	9.37606e-36	2.84933e-33
RGS7BP	5q12.3	0.522044	1.81703e-35	5.43944e-33
COL19A1	6q13	0.520124	3.55523e-35	1.04864e-32
ZNF385D	3p24.3	0.51986	3.89754e-35	1.13294e-32
ART1	11p15.4	0.519131	5.02264e-35	1.43913e-32
AQP4	18q11.2	0.519072	5.12694e-35	1.44832e-32
HRC	19q13.33	0.518291	6.7212e-35	1.87232e-32
LRRC14B	5p15.33	0.518223	6.88089e-35	1.89055e-32
CHRDL1	Xq23	0.518138	7.08611e-35	1.92062e-32
ADAMTS8	11q24.3	0.517969	7.51365e-35	2.00935e-32
MAPK4	18q21.1-q21.2	0.51772	8.18802e-35	2.16088e-32
MYLK3	16q11.2	0.51694	1.07195e-34	2.79223e-32
HSPB7	1p36.13	0.516799	1.12537e-34	2.89378e-32
PLN	6q22.31	0.516317	1.32843e-34	3.3727e-32
FNDC5	1p35.1	0.515735	1.62275e-34	4.03111e-32
SEMA6C	1q21.3	0.515725	1.62796e-34	4.03111e-32
SGCA	17q21.33	0.51504	2.0596e-34	5.03773e-32
ATOH8	2p11.2	0.514179	2.76473e-34	6.68099e-32
UNC45B	17q12	0.513861	3.08135e-34	7.35745e-32
GPRC5B	16p12.3	0.513564	3.41031e-34	8.04714e-32
ENO3	17p13.2	0.513439	3.55839e-34	8.2989e-32
KLHL34	Xp22.12	0.512436	5.00658e-34	1.15422e-31
ANKRD23	2q11.2	0.51229	5.25998e-34	1.19886e-31
PPP1R1A	12q13.2	0.512129	5.5568e-34	1.25228e-31
TTN	2q31.2	0.512002	5.80085e-34	1.29275e-31
KLHL41	2q31.1	0.511121	7.81634e-34	1.72277e-31
ATP2A1	16p11.2	0.510888	8.45883e-34	1.84412e-31
APOBEC2	6p21.1	0.510799	8.71508e-34	1.87955e-31
SLC2A4	17p13.1	0.510715	8.96692e-34	1.91329e-31
SGCG	13q12.12	0.510292	1.03431e-33	2.1837e-31
C16ORF89	16p13.3	0.509495	1.35264e-33	2.82603e-31
RETREG1	5p15.1	0.50936	1.41559e-33	2.92706e-31
ALPK3	15q25.3	0.508454	1.91869e-33	3.92686e-31
TMEM182	2q12.1	0.508386	1.96279e-33	3.97653e-31
SSTR5-AS1	16p13.3	0.50828	2.03412e-33	4.07984e-31
MUSK	9q31.3	0.508242	2.06032e-33	4.09147e-31
ASB11	Xp22.2	0.508192	2.09492e-33	4.11939e-31
HHATL	3p22.1	0.507394	2.73583e-33	5.32744e-31
TRDN	6q22.31	0.507176	2.94242e-33	5.67462e-31
B3GALT1	2q24.3	0.505901	4.49897e-33	8.59388e-31
MB	22q12.3	0.505312	5.47034e-33	1.03508e-30
TMEM233	12q24.23	0.504927	6.21525e-33	1.16504e-30
ANGPTL1	1q25.2	0.504076	8.23637e-33	1.5296e-30
SYPL2	1p13.3	0.503577	9.71079e-33	1.77634e-30
SH3BGR	21q22.2	0.503568	9.74211e-33	1.77634e-30
TSPAN12	7q31.31	0.503279	1.07129e-32	1.93576e-30
FRY	13q13.1	0.502732	1.28284e-32	2.29732e-30
PTPRT	20q12-q13.11	0.502637	1.32378e-32	2.34965e-30
TNXB	6p21.33-p21.32	0.501017	2.2513e-32	3.9609e-30
FXYD1	19q13.12	0.500897	2.34197e-32	4.0846e-30
MYOZ1	10q22.2	0.500815	2.40525e-32	4.15881e-30
PLCXD3	5p13.1	0.500699	2.49839e-32	4.28292e-30
APOD	3q29	0.500441	2.71794e-32	4.61981e-30
YIPF7	4p12	0.499841	3.3053e-32	5.57096e-30
CARNS1	11q13.2	0.499219	4.04661e-32	6.76357e-30
MYBPC1	12q23.2	0.49886	4.54787e-32	7.53856e-30
PRG4	1q31.1	0.498584	4.97353e-32	8.17656e-30
PADI2	1p36.13	0.498469	5.16295e-32	8.41897e-30
TMEM178A	2p22.1	0.497744	6.52926e-32	1.05611e-29
GALNT17	7q11.22	0.497528	7.00151e-32	1.12343e-29
MYOZ2	4q26	0.497487	7.09477e-32	1.12936e-29
ENAM	4q13.3	0.497331	7.46151e-32	1.17839e-29
NTRK3	15q25.3	0.496058	1.125e-31	1.76282e-29
BHMT2	5q14.1	0.496027	1.13604e-31	1.76632e-29
EYA1	8q13.3	0.495781	1.22979e-31	1.89738e-29
IP6K3	6p21.31	0.495583	1.31035e-31	2.00148e-29
PPP1R3A	7q31.1	0.495567	1.31722e-31	2.00148e-29
LRP1B	2q22.1-q22.2	0.495185	1.48932e-31	2.24596e-29
PRKN	6q26	0.495142	1.50994e-31	2.26006e-29
PDLIM3	4q35.1	0.494942	1.6098e-31	2.39169e-29
TNNT3	11p15.5	0.494306	1.97339e-31	2.91032e-29
CASQ2	1p13.1	0.493344	2.68351e-31	3.92869e-29
ASB10	7q36.1	0.493153	2.85155e-31	4.14446e-29
ADH1B	4q23	0.492675	3.32051e-31	4.79133e-29
LGI1	10q23.33	0.492392	3.63369e-31	5.20578e-29
KCNT1	9q34.3	0.492247	3.80437e-31	5.41165e-29
DOK5	20q13.2	0.492047	4.05442e-31	5.72672e-29
ABCA9	17q24.2	0.491776	4.4181e-31	6.19677e-29
FGF13	Xq26.3-q27.1	0.490955	5.73058e-31	7.98183e-29
CA8	8q12.1	0.490872	5.8827e-31	8.13719e-29
PLA2G2A	1p36.13	0.490519	6.57809e-31	9.03676e-29
FGF9	13q12.11	0.489298	9.66668e-31	1.31894e-28
CACNA1S	1q32.1	0.48918	1.00331e-30	1.35969e-28
PI16	6p21.2	0.488895	1.09718e-30	1.47692e-28
MIR1-1HG	20q13.33	0.488412	1.27689e-30	1.70737e-28
COX6A2	16p11.2	0.488368	1.29482e-30	1.71989e-28
ADGRB3	6q12-q13	0.487881	1.50825e-30	1.9902e-28
IGF1	12q23.2	0.487076	1.94007e-30	2.54327e-28
ABRA	8q23.1	0.487037	1.9641e-30	2.55805e-28
RBM20	10q25.2	0.486596	2.25372e-30	2.90535e-28
ADGRA1	10q26.3	0.486587	2.25973e-30	2.90535e-28
MIR1-1HG-AS1	20q13.33	0.486503	2.32007e-30	2.96393e-28
RBM24	6p22.3	0.485783	2.90294e-30	3.68507e-28
NPY1R	4q32.2	0.485397	3.27289e-30	4.12857e-28
KCNB1	20q13.13	0.4853	3.37374e-30	4.2292e-28
SRPK3	Xq28	0.48481	3.92751e-30	4.8928e-28
CTNNA3	10q21.3	0.483972	5.09091e-30	6.30298e-28
CLIC5	6p21.1	0.483176	6.50897e-30	8.00923e-28
MYH6	14q11.2	0.482311	8.49439e-30	1.03885e-27
MAPT	17q21.31	0.482168	8.87663e-30	1.07902e-27
NOVA1	14q12	0.481736	1.01366e-29	1.22476e-27
CCDC85A	2p16.1	0.481267	1.17048e-29	1.40577e-27
RGN	Xp11.3	0.480945	1.29197e-29	1.54245e-27
CAND2	3p25.2	0.480634	1.4207e-29	1.68609e-27
NPY6R	5q31.2	0.47912	2.25448e-29	2.65988e-27
ARHGAP36	Xq26.1	0.478695	2.56554e-29	3.00918e-27
CHRND	2q37.1	0.478526	2.70083e-29	3.14028e-27
HS3ST5	6q21-q22.1	0.478517	2.70862e-29	3.14028e-27
ATRNL1	10q25.3	0.478345	2.85324e-29	3.28894e-27
CRB1	1q31.3	0.477838	3.32742e-29	3.81361e-27
BEST3	12q15	0.477372	3.83241e-29	4.36743e-27
SYNM	15q26.3	0.477219	4.01353e-29	4.54798e-27
TRIM54	2p23.3	0.477182	4.05831e-29	4.5729e-27
SLC1A7	1p32.3	0.476874	4.45421e-29	4.99095e-27
ACTN2	1q43	0.476619	4.81092e-29	5.3607e-27
MYOT	5q31.2	0.475102	7.59532e-29	8.41653e-27
TMOD4	1q21.3	0.47508	7.6463e-29	8.42648e-27
ITGA7	12q13.2	0.474552	8.95907e-29	9.81924e-27
ZBTB16	11q23.2	0.473867	1.09971e-28	1.19874e-26
MUSTN1	3p21.1	0.47356	1.20535e-28	1.30679e-26
COL25A1	4q25	0.473449	1.24624e-28	1.34386e-26
KCNA7	19q13.33	0.473352	1.28286e-28	1.37595e-26
DHRS7C	17p13.1	0.473155	1.36034e-28	1.45129e-26
MYH4	17p13.1	0.473091	1.38672e-28	1.47161e-26
PPARGC1A	4p15.2	0.472849	1.49038e-28	1.57329e-26
DGKD	2q37.1	0.472463	1.672e-28	1.75577e-26
STMN2	8q21.13	0.472128	1.84722e-28	1.92967e-26
MYADML2	17q25.3	0.472035	1.89929e-28	1.97379e-26
SORCS1	10q25.1	0.471976	1.93269e-28	1.99814e-26
TCAP	17q12	0.471562	2.18558e-28	2.24801e-26
ST8SIA5	18q21.1	0.471488	2.23389e-28	2.28598e-26
ACACB	12q24.11	0.471402	2.29157e-28	2.3331e-26
ABI3BP	3q12.2	0.471186	2.44337e-28	2.47509e-26
COQ8A	1q42.13	0.470696	2.82495e-28	2.84724e-26
MYT1L	2p25.3	0.47055	2.94932e-28	2.95773e-26
LRRC4C	11p12	0.470376	3.10564e-28	3.099e-26
TMEM38A	19p13.11	0.470269	3.20493e-28	3.16773e-26
FAM13C	10q21.1	0.470268	3.20611e-28	3.16773e-26
LRRC39	1p21.2	0.470216	3.25576e-28	3.20102e-26
THBS4	5q14.1	0.470025	3.44434e-28	3.36991e-26
NMRK2	19p13.3	0.469753	3.73321e-28	3.6348e-26
HMGCLL1	6p12.1	0.469577	3.93215e-28	3.81e-26
HTR2B	2q37.1	0.468861	4.85458e-28	4.68117e-26
FITM1	14q12	0.468519	5.36872e-28	5.15217e-26
PLIN4	19p13.3	0.468422	5.52369e-28	5.27565e-26
NKAIN3	8q12.3	0.467726	6.77452e-28	6.43965e-26
MYBPC2	19q13.33	0.467394	7.46636e-28	7.06382e-26
GALNT16	14q24.1	0.46676	8.98867e-28	8.46412e-26
KCNJ11	11p15.1	0.466692	9.16703e-28	8.59174e-26
ITIH4	3p21.1	0.466211	1.05506e-27	9.84248e-26
FBXO40	3q13.33	0.466046	1.107e-27	1.02792e-25
DMBT1	10q26.13	0.465707	1.2217e-27	1.1292e-25
SLC36A2	5q33.1	0.465432	1.3235e-27	1.21768e-25
ASB12	Xq11.2	0.465406	1.33372e-27	1.22148e-25
ARPP21	3p22.3	0.464857	1.56453e-27	1.42635e-25
WSCD1	17p13.2	0.46474	1.61857e-27	1.46894e-25
SPARCL1	4q22.1	0.464697	1.63877e-27	1.48058e-25
MEOX2	7p21.2	0.464583	1.69368e-27	1.52333e-25
MYH11	16p13.11	0.464529	1.72036e-27	1.54041e-25
STYXL2	1q24.1	0.463973	2.02098e-27	1.80155e-25
TNNC1	3p21.1	0.46381	2.11877e-27	1.88036e-25
JSRP1	19p13.3	0.463679	2.20084e-27	1.94459e-25
MITF	3p13	0.463641	2.22488e-27	1.95721e-25
TNNC2	20q13.12	0.46353	2.29772e-27	2.01246e-25
SMYD1	2p11.2	0.463041	2.64597e-27	2.3074e-25
ASPA	17p13.2	0.462811	2.82751e-27	2.45504e-25
ANGPTL7	1p36.22	0.461883	3.69328e-27	3.19294e-25
HJV	1q21.1	0.461746	3.84248e-27	3.30767e-25
LMOD2	7q31.32	0.461594	4.01397e-27	3.44052e-25
KLF15	3q21.3	0.461439	4.19592e-27	3.58117e-25
TNNI1	1q32.1	0.460962	4.81146e-27	4.08913e-25
PTGIS	20q13.13	0.460837	4.98715e-27	4.22056e-25
MYH3	17p13.1	0.46078	5.06905e-27	4.27185e-25
NIPSNAP3B	9q31.1	0.460418	5.623e-27	4.71885e-25
MYLPF	16p11.2	0.460183	6.01324e-27	5.02532e-25
FGF18	5q35.1	0.460116	6.12946e-27	5.10119e-25
SEMA3E	7q21.11	0.459787	6.73321e-27	5.58049e-25
SGSM1	22q11.23	0.459758	6.79026e-27	5.60462e-25
C10ORF71	10q11.23	0.459472	7.36682e-27	6.05558e-25
MYOM2	8p23.3	0.459323	7.68563e-27	6.29187e-25
MYRIP	3p22.1	0.458973	8.49342e-27	6.9249e-25
CSDC2	22q13.2	0.458947	8.55528e-27	6.94709e-25
TMOD1	9q22.33	0.458933	8.59007e-27	6.94722e-25
NCAM1	11q23.2	0.458914	8.63706e-27	6.95717e-25
CHGB	20p12.3	0.458877	8.72712e-27	7.0016e-25
LINGO4	1q21.3	0.458767	9.00475e-27	7.19555e-25
MYL3	3p21.31	0.458553	9.5691e-27	7.61617e-25
FAM47E	4q21.1	0.458068	1.0985e-26	8.70857e-25
SNED1	2q37.3	0.458031	1.10986e-26	8.76394e-25
KLHL31	6p12.1	0.458004	1.11856e-26	8.79804e-25
SLCO5A1	8q13.3	0.457945	1.1374e-26	8.91128e-25
RYR1	19q13.2	0.457122	1.43614e-26	1.1208e-24
ATP1B4	Xq24	0.456918	1.52139e-26	1.18273e-24
UCP3	11q13.4	0.456847	1.55258e-26	1.20232e-24
ZFPM2	8q23	0.456737	1.60157e-26	1.23548e-24
SGCD	5q33.2-q33.3	0.456611	1.65955e-26	1.27531e-24
MYF6	12q21.31	0.456381	1.77076e-26	1.35558e-24
EXTL1	1p36.11	0.455281	2.41444e-26	1.84131e-24
TMEM8B	9p13.3	0.454745	2.80697e-26	2.13255e-24
SNTB1	8q24.12	0.454518	2.99109e-26	2.26386e-24
ASB16	17q21.31	0.45448	3.02364e-26	2.27989e-24
LRRC30	18p11.23	0.453734	3.7263e-26	2.79919e-24
PEBP4	8p21.3	0.453278	4.23335e-26	3.16822e-24
TMEM132C	12q24.32	0.453224	4.29793e-26	3.20459e-24
MYO18B	22q12.1	0.453142	4.39649e-26	3.26594e-24
TLCD3B	16p11.2	0.453055	4.50467e-26	3.33395e-24
AKAP6	14q12	0.452892	4.71487e-26	3.47669e-24
KCNQ4	1p34.2	0.452858	4.75958e-26	3.49681e-24
PGR	11q22.1	0.452608	5.10327e-26	3.73563e-24
DEPTOR	8q24.12	0.452512	5.24154e-26	3.8229e-24
SBK2	19q13.42	0.452342	5.49662e-26	3.99441e-24
TNNI2	11p15.5	0.452319	5.53213e-26	4.0057e-24
CCL14	17q12	0.452049	5.96275e-26	4.30197e-24
PRKAG3	2q35	0.452005	6.03679e-26	4.33262e-24
VGLL2	6q22.1	0.451998	6.04843e-26	4.33262e-24
STK33	11p15.4	0.451902	6.2129e-26	4.4346e-24
COL4A4	2q36.3	0.451773	6.44013e-26	4.58048e-24
RIMS4	20q13.12	0.451337	7.2688e-26	5.1516e-24
COLQ	3p25.1	0.451282	7.37966e-26	5.21176e-24
ME3	11q14.2	0.451188	7.57579e-26	5.33149e-24
FGF7	15q21.2	0.451174	7.60445e-26	5.33295e-24
GALNTL6	4q34.1	0.451109	7.74293e-26	5.41115e-24
SPTB	14q23.3	0.450072	1.03203e-25	7.18732e-24
NRAP	10q25.3	0.44967	1.15321e-25	8.00341e-24
MYOD1	11p15.1	0.44955	1.19195e-25	8.24376e-24
FILIP1	6q14.1	0.449203	1.31175e-25	9.01521e-24
SLN	11q22.3	0.449201	1.31248e-25	9.01521e-24
PGPEP1L	15q26.3	0.448733	1.49291e-25	1.02196e-23
RCAN2	6p12.3	0.448465	1.60744e-25	1.09662e-23
PHOSPHO1	17q21.32	0.447978	1.83763e-25	1.2494e-23
C4A	6p21.33	0.447681	1.9935e-25	1.3508e-23
ENPP4	6p21.1	0.447631	2.02133e-25	1.36504e-23
NME5	5q31.2	0.447438	2.1307e-25	1.43408e-23
BMP5	6p12.1	0.447244	2.24716e-25	1.5074e-23
LMOD3	3p14.1	0.446147	3.03349e-25	2.02809e-23
SCN7A	2q24.3	0.445638	3.48435e-25	2.31982e-23
GPRASP1	Xq22.1	0.445629	3.49298e-25	2.31982e-23
INMT	7p14.3	0.445477	3.6413e-25	2.41035e-23
PPDPFL	8q11.21	0.445177	3.95025e-25	2.60626e-23
SLC30A2	1p36.11	0.4449	4.25931e-25	2.80095e-23
TNS1	2q35	0.444823	4.34992e-25	2.85119e-23
EGF	4q25	0.444085	5.3146e-25	3.47214e-23
TRIM55	8q13.1	0.444037	5.38381e-25	3.50594e-23
CHRNG	2q37.1	0.443974	5.47694e-25	3.55505e-23
NKAPL	6p22.1	0.443867	5.63751e-25	3.64747e-23
GREM2	1q43	0.443697	5.90383e-25	3.80749e-23
GADL1	3p24.1-p23	0.443521	6.1914e-25	3.98016e-23
DES	2q35	0.443419	6.36381e-25	4.07792e-23
DUSP29	10q22.2	0.442684	7.76297e-25	4.95866e-23
DLK1	14q32.2	0.442615	7.90839e-25	5.03551e-23
EMCN	4q24	0.44255	8.04764e-25	5.10796e-23
PPP1R12B	1q32.1	0.441752	9.97808e-25	6.31326e-23
CAMK2B	7p13	0.441675	1.0186e-24	6.42456e-23
ASB5	4q34.2	0.441648	1.02618e-24	6.45204e-23
MGP	12p12.3	0.441181	1.1631e-24	7.29012e-23
SLITRK4	Xq27.3	0.44116	1.16975e-24	7.30892e-23
KLHL40	3p22.1	0.440528	1.38601e-24	8.63329e-23
SLC14A2	18q12.3	0.440446	1.41651e-24	8.79595e-23
MAP1A	15q15.3	0.440434	1.42134e-24	8.79871e-23
RAI2	Xp22.13	0.440358	1.45031e-24	8.9386e-23
IL17D	13q12.11	0.440352	1.45285e-24	8.9386e-23
STUM	1q42.12	0.44027	1.48501e-24	9.10851e-23
COX7A1	19q13.12	0.440006	1.5938e-24	9.74597e-23
TMEM108	3q22.1	0.438698	2.25905e-24	1.3772e-22
FZD4	11q14.2	0.437849	2.83145e-24	1.72092e-22
SCRG1	4q34.1	0.437708	2.93923e-24	1.78103e-22
CACNG1	17q24.2	0.437391	3.19704e-24	1.93142e-22
USP13	3q26.33	0.437329	3.25032e-24	1.95771e-22
DPP6	7q36.2	0.436842	3.69716e-24	2.22018e-22
FAM174B	15q26.1	0.436774	3.76435e-24	2.25378e-22
UTS2R	17q25.3	0.436716	3.82256e-24	2.28182e-22
CLDN11	3q26.2	0.436547	3.99738e-24	2.37909e-22
VIPR2	7q36.3	0.436418	4.13682e-24	2.4548e-22
ELN	7q11.23	0.436097	4.50277e-24	2.66407e-22
TNS2	12q13.13	0.435953	4.67694e-24	2.75898e-22
TPO	2p25.3	0.435715	4.97987e-24	2.92907e-22
ANKRD1	10q23.31	0.435652	5.06266e-24	2.96906e-22
ZDHHC15	Xq13.3	0.435563	5.1827e-24	3.0306e-22
TRIM72	16p11.2	0.435447	5.34338e-24	3.11547e-22
KCTD8	4p13	0.435088	5.87386e-24	3.41484e-22
C1ORF105	1q24.3	0.434807	6.32438e-24	3.66613e-22
C21ORF62	21q22.11	0.434689	6.52329e-24	3.77054e-22
LRRN4CL	11q12.3	0.434416	7.00731e-24	4.03867e-22
RERGL	12p12.3	0.434022	7.77089e-24	4.46592e-22
PKNOX2	11q24.2	0.433941	7.93813e-24	4.549e-22
TMEM170B	6p24.2	0.433837	8.15827e-24	4.66184e-22
ABCB4	7q21.12	0.433741	8.36427e-24	4.76597e-22
ZNF676	19p12	0.432855	1.05462e-23	5.98958e-22
CAVIN4	9q31.1	0.432846	1.05714e-23	5.98958e-22
PEG3	19q13.43	0.432415	1.1828e-23	6.68264e-22
PLEKHB1	11q13.4	0.432024	1.30991e-23	7.38004e-22
BEND7	10p13	0.431853	1.36954e-23	7.69434e-22
NOG	17q22	0.431604	1.46096e-23	8.18505e-22
CASTOR3	7q22.1	0.431542	1.48497e-23	8.2964e-22
LAMA2	6q22.33	0.43118	1.63145e-23	9.08943e-22
MYH7	14q11.2	0.430719	1.83875e-23	1.0216e-21
LIMCH1	4p13	0.430479	1.95643e-23	1.08398e-21
PLP1	Xq22.2	0.430221	2.09192e-23	1.15586e-21
ATP2B2	3p25.3	0.429537	2.49622e-23	1.37546e-21
COLGALT2	1q25.3	0.42899	2.87483e-23	1.57974e-21
SOX10	22q13.1	0.428608	3.1722e-23	1.73838e-21
FABP3	1p35.2	0.428592	3.18557e-23	1.74095e-21
LRRC66	4q12	0.428534	3.23281e-23	1.76197e-21
SCN1B	19q13.11	0.428503	3.25871e-23	1.77127e-21
PGAM2	7p13	0.428453	3.30136e-23	1.78961e-21
ATP8A1	4p13	0.428351	3.38897e-23	1.83214e-21
OBSCN	1q42.13	0.427445	4.2773e-23	2.30618e-21
MYPN	10q21.3	0.427129	4.63806e-23	2.49398e-21
CLU	8p21.1	0.426872	4.95286e-23	2.65614e-21
ITGB1BP2	Xq13.1	0.426835	5.00098e-23	2.67479e-21
PRPH2	6p21.1	0.426736	5.12888e-23	2.73591e-21
PDE1A	2q32.1	0.426284	5.75761e-23	3.06314e-21
METTL21EP	13q33.1	0.426131	5.98702e-23	3.17677e-21
CTNND2	5p15.2	0.426106	6.02465e-23	3.1883e-21
JAM2	21q21.3	0.426008	6.17679e-23	3.26021e-21
BMP3	4q21.21	0.425726	6.63817e-23	3.49453e-21
SMTNL2	17p13.2	0.425623	6.81484e-23	3.57815e-21
ZNF853	7p22.1	0.42552	6.99649e-23	3.66393e-21
COBL	7p12.1	0.425451	7.11989e-23	3.71884e-21
SOBP	6q21	0.425412	7.19077e-23	3.74611e-21
RNF180	5q12.3	0.425325	7.35302e-23	3.82071e-21
PPM1H	12q14.1-q14.2	0.425241	7.51189e-23	3.89318e-21
KLHL33	14q11.2	0.425202	7.58597e-23	3.92144e-21
NNAT	20q11.23	0.424811	8.38078e-23	4.32116e-21
PNMT	17q12	0.424521	9.02105e-23	4.63936e-21
HP	16q22.2	0.424103	1.00308e-22	5.14544e-21
TACR1	2p12	0.423955	1.04126e-22	5.32769e-21
MAP6	11q13.5	0.423942	1.04489e-22	5.33266e-21
MYH1	17p13.1	0.423782	1.088e-22	5.53859e-21
RARRES1	3q25.32	0.423628	1.13127e-22	5.74429e-21
DUSP13	10q22.2	0.422916	1.35454e-22	6.85069e-21
LMO3	12p12.3	0.422912	1.356e-22	6.85069e-21
ACTA1	1q42.13	0.422871	1.37021e-22	6.90508e-21
DMGDH	5q14.1	0.422723	1.42225e-22	7.14938e-21
KANK2	19p13.2	0.422689	1.43461e-22	7.19348e-21
IGFBP5	2q35	0.422652	1.44783e-22	7.24169e-21
SYNE1	6q25.2	0.422529	1.49347e-22	7.45138e-21
AXIN2	17q24.1	0.422409	1.53953e-22	7.66214e-21
TCEAL2	Xq22.1	0.422273	1.59337e-22	7.91047e-21
MYMK	9q34.2	0.422026	1.69546e-22	8.39652e-21
FOLR1	11q13.4	0.422005	1.70444e-22	8.42017e-21
CILP	15q22.31	0.421904	1.74855e-22	8.61687e-21
ABCC9	12p12.1	0.421478	1.94622e-22	9.56749e-21
PODN	1p32.3	0.421374	1.99755e-22	9.79583e-21
FHL5	6q16.1	0.421239	2.06686e-22	1.0111e-20
CCDC141	2q31.2	0.420908	2.24575e-22	1.09594e-20
PTPN5	11p15.1	0.420861	2.27239e-22	1.10625e-20
RERG	12p12.3	0.420588	2.43326e-22	1.18169e-20
PWARSN	15q11.2	0.42042	2.53801e-22	1.22959e-20
ADCY5	3q21.1	0.420408	2.54561e-22	1.2303e-20
MTURN	7p14.3	0.420323	2.60067e-22	1.25388e-20
CSRP3	11p15.1	0.420278	2.62988e-22	1.26493e-20
SULT1C4	2q12.3	0.420261	2.64142e-22	1.26744e-20
ADGRG2	Xp22.13	0.420206	2.67804e-22	1.28194e-20
CAV3	3p25.3	0.420097	2.7521e-22	1.31426e-20
A2M	12p13.31	0.419778	2.98006e-22	1.41858e-20
SELP	1q24.2	0.419772	2.9847e-22	1.41858e-20
SYN1	Xp11.3-p11.23	0.419617	3.10256e-22	1.47111e-20
MYH8	17p13.1	0.419347	3.31928e-22	1.57016e-20
ABCA6	17q24.2-q24.3	0.419293	3.36452e-22	1.58782e-20
PTPRN2	7q36.3	0.419221	3.42493e-22	1.61253e-20
STAC3	12q13.3	0.419128	3.50552e-22	1.64661e-20
PRR32	Xq25	0.419097	3.53245e-22	1.65538e-20
LRIG1	3p14.1	0.41813	4.49469e-22	2.1014e-20
C6	5p13.1	0.417811	4.86546e-22	2.26946e-20
RAB3C	5q11.2	0.417729	4.96554e-22	2.31076e-20
ZNF835	19q13.43	0.417523	5.22551e-22	2.42611e-20
P2RX5	17p13.2	0.416819	6.22232e-22	2.88224e-20
AOX1	2q33.1	0.416763	6.30833e-22	2.91535e-20
CDO1	5q22.3	0.416695	6.41545e-22	2.95804e-20
ARHGAP6	Xp22.2	0.416115	7.40528e-22	3.4066e-20
ZNF208	19p12	0.416031	7.55982e-22	3.46973e-20
ASTN1	1q25.2	0.415988	7.6401e-22	3.49857e-20
MYH2	17p13.1	0.415823	7.95731e-22	3.63188e-20
ACTC1	15q14	0.415818	7.96743e-22	3.63188e-20
FLNC	7q32.1	0.415716	8.17063e-22	3.71606e-20
INSR	19p13.2	0.415603	8.40278e-22	3.813e-20
GFRA1	10q25.3	0.415544	8.52433e-22	3.85943e-20
HSPB2	11q23.1	0.415369	8.90145e-22	4.02109e-20
TECRL	4q13.1	0.415355	8.93069e-22	4.02523e-20
PPP1R27	17q25.3	0.415237	9.19535e-22	4.13523e-20
PLCL1	2q33.1	0.414862	1.00841e-21	4.52477e-20
TPTEP1	22q11.1	0.414687	1.05266e-21	4.71279e-20
RAPSN	11p11.2	0.41463	1.06751e-21	4.76862e-20
FAM189A2	9q21.12	0.414113	1.21202e-21	5.4021e-20
RAB9B	Xq22.2	0.413496	1.40985e-21	6.26993e-20
PDE8B	5q13.3	0.413217	1.50917e-21	6.69679e-20
BMERB1	16p13.11	0.412929	1.6193e-21	7.16959e-20
ZEB1	10p11.22	0.412521	1.78906e-21	7.90379e-20
DHH	12q13.12	0.412503	1.797e-21	7.92143e-20
ACKR1	1q23.2	0.412078	1.993e-21	8.76613e-20
THPO	3q27.1	0.412022	2.02042e-21	8.86511e-20
LRRC3B	3p24.1	0.412014	2.02434e-21	8.86511e-20
ADORA1	1q32.1	0.411032	2.57053e-21	1.12325e-19
RIC3	11p15.4	0.410898	2.65558e-21	1.15789e-19
MYBPH	1q32.1	0.410692	2.79129e-21	1.21442e-19
PDE4DIP	1q21.2	0.410676	2.80213e-21	1.2165e-19
PROM1	4p15.32	0.410486	2.93451e-21	1.27122e-19
SMARCD3	7q36.1	0.410229	3.12308e-21	1.34999e-19
PLCB4	20p12.3-p12.2	0.410163	3.17269e-21	1.36849e-19
PCDH9	13q21.32	0.409514	3.71178e-21	1.59758e-19
FAM13A	4q22.1	0.409408	3.80789e-21	1.63544e-19
WFIKKN2	17q21.33	0.409007	4.19551e-21	1.79806e-19
XPNPEP2	Xq26.1	0.408677	4.54225e-21	1.94252e-19
CKM	19q13.32	0.408111	5.20488e-21	2.22115e-19
CORO6	17q11.2	0.407368	6.22111e-21	2.64919e-19
SYNPO2L	10q22.2	0.406636	7.41311e-21	3.1501e-19
PLPP7	9q34.13	0.406405	7.83511e-21	3.32239e-19
PKIA	8q21.13	0.406017	8.59549e-21	3.63713e-19
NRG3	10q23.1	0.405946	8.74297e-21	3.69174e-19
CHRD	3q27.1	0.405893	8.85313e-21	3.73041e-19
TLE2	19p13.3	0.40585	8.94498e-21	3.7612e-19
TRAK2	2q33.1	0.405615	9.45972e-21	3.96932e-19
FAM107A	3p14.3-p14.2	0.405512	9.69474e-21	4.05945e-19
LHFPL1	Xq23	0.405382	1.00011e-20	4.17902e-19
MYL1	2q34	0.405275	1.02584e-20	4.2776e-19
ACSS3	12q21.31	0.405265	1.02828e-20	4.2789e-19
PRTG	15q21.3	0.405008	1.09322e-20	4.53968e-19
CCDC181	1q24.2	0.404879	1.12728e-20	4.67146e-19
KCNJ16	17q24.3	0.404613	1.20073e-20	4.96558e-19
CAPN6	Xq23	0.404467	1.24317e-20	5.13052e-19
ARMCX2	Xq22.1	0.404327	1.28499e-20	5.29223e-19
LINC01140	1p22.3	0.404064	1.36783e-20	5.62185e-19
MYOG	1q32.1	0.403943	1.40768e-20	5.77379e-19
SLAIN1	13q22.3	0.403627	1.51708e-20	6.20982e-19
GNA14	9q21.2	0.403238	1.66328e-20	6.79439e-19
MYL2	12q24.11	0.40304	1.74315e-20	7.10615e-19
SCGB1D2	11q12.3	0.402901	1.80123e-20	7.32803e-19
SBK1	16p12.1	0.40274	1.87108e-20	7.59683e-19
XIRP2	2q24.3	0.402426	2.01494e-20	8.16438e-19
ASB18	2q37.2	0.4023	2.07545e-20	8.39259e-19
KLHL38	8q24.13	0.402029	2.21213e-20	8.92732e-19
ASXL3	18q12.1	0.40193	2.26469e-20	9.12105e-19
MRAS	3q22.3	0.401795	2.33759e-20	9.39581e-19
SLC38A11	2q24.3	0.40157	2.46481e-20	9.88179e-19
NDNF	4q27	0.401564	2.46835e-20	9.88179e-19
PTCHD1	Xp22.11	0.401469	2.52368e-20	1.00832e-18
PABPC5	Xq21.31	0.401095	2.7557e-20	1.09883e-18
PDE11A	2q31.2	0.400915	2.87454e-20	1.14394e-18
IPW	15q11.2	0.400863	2.90978e-20	1.15567e-18
DLG2	11q14.1	0.400764	2.97832e-20	1.18056e-18
SCN3A	2q24.3	0.400383	3.25635e-20	1.28822e-18
SSTR1	14q13	0.400323	3.30265e-20	1.30396e-18
MYLK2	20q11.21	0.400214	3.38776e-20	1.33494e-18
MEGF10	5q23.2	0.400027	3.53933e-20	1.39193e-18
POPDC2	3q13.33	0.39972	3.80215e-20	1.49236e-18
CCDC160	Xq26.2	0.399504	3.99909e-20	1.5666e-18
REEP1	2p11.2	0.399404	4.09396e-20	1.60063e-18
POU6F1	12q13.13	0.399102	4.39219e-20	1.71389e-18
MICU3	8p22	0.398644	4.88673e-20	1.90317e-18
DDN	12q13.12	0.398269	5.33334e-20	2.07308e-18
APBB1	11p15.4	0.398165	5.46316e-20	2.11943e-18
GDF5	20q11.22	0.398098	5.54959e-20	2.1488e-18
ZNF582	19q13.43	0.397746	6.02127e-20	2.32695e-18
SELENBP1	1q21.3	0.397526	6.3367e-20	2.44414e-18
TOX3	16q12.1	0.39739	6.5401e-20	2.51775e-18
B3GALT2	1q31.2	0.397152	6.91025e-20	2.65515e-18
LMOD1	1q32.1	0.396933	7.27061e-20	2.78827e-18
SERPINA5	14q32.13	0.396896	7.33305e-20	2.80685e-18
ZNF423	16q12.1	0.396765	7.55881e-20	2.88775e-18
GPR88	1p21.2	0.396727	7.62523e-20	2.90759e-18
RPS6KA6	Xq21.1	0.396706	7.66298e-20	2.91644e-18
TSPAN8	12q21.1	0.39624	8.53401e-20	3.24179e-18
C1ORF127	1p36.22	0.395808	9.42803e-20	3.57463e-18
PDE5A	4q26	0.395614	9.85971e-20	3.73078e-18
RHOJ	14q23.2	0.395606	9.87707e-20	3.73078e-18
BSN	3p21.31	0.395441	1.02599e-19	3.86808e-18
FRZB	2q32.1	0.395372	1.04234e-19	3.92237e-18
ZNF135	19q13.43	0.394848	1.17605e-19	4.41722e-18
GREB1L	18q11.1-q11.2	0.394638	1.23392e-19	4.62594e-18
PCDH20	13q21.2	0.394364	1.31417e-19	4.91758e-18
EPM2A	6q24.3	0.394353	1.31742e-19	4.92057e-18
MYOC	1q24.3	0.394245	1.35049e-19	5.03473e-18
CCDC80	3q13.2	0.393859	1.47526e-19	5.48965e-18
GJA5	1q21.2	0.393699	1.53033e-19	5.68404e-18
C1QTNF9	13q12.12	0.39361	1.56185e-19	5.79041e-18
LOXL4	10q24.2	0.393415	1.63308e-19	6.04331e-18
KCNA4	11p14.1	0.39325	1.69602e-19	6.26466e-18
DACH1	13q21.33	0.392989	1.80035e-19	6.6378e-18
NRK	Xq22.3	0.392637	1.95083e-19	7.17941e-18
GLYATL2	11q12.1	0.392054	2.22792e-19	8.18412e-18
MYF5	12q21.31	0.392017	2.24685e-19	8.23857e-18
ADAMTS19	5q23.3	0.391658	2.43807e-19	8.91118e-18
SLITRK5	13q31.2	0.391656	2.43917e-19	8.91118e-18
F13A1	6p25.1	0.391292	2.64906e-19	9.66041e-18
SCG2	2q36.1	0.391176	2.72005e-19	9.90126e-18
MYEF2	15q21.1	0.391017	2.81981e-19	1.02458e-17
MBNL1-AS1	3q25.1	0.390927	2.87786e-19	1.04378e-17
CYSLTR1	Xq21.1	0.390784	2.97288e-19	1.07519e-17
SMAD9	13q13.3	0.390781	2.97518e-19	1.07519e-17
KCNC1	11p15.1	0.39077	2.98231e-19	1.07583e-17
NRXN1	2p16.3	0.390743	3.00089e-19	1.08059e-17
PNPLA7	9q34.3	0.390506	3.16636e-19	1.13813e-17
FSD2	15q25.2	0.390327	3.29737e-19	1.1831e-17
CDNF	10p13	0.390271	3.33952e-19	1.19609e-17
SEMA3G	3p21.1	0.390213	3.38322e-19	1.20958e-17
CADM3	1q23.2	0.389808	3.70766e-19	1.32171e-17
LINC00689	7q36.3	0.389805	3.71004e-19	1.32171e-17
NR2F1	5q15	0.38945	4.01945e-19	1.4294e-17
RNF150	4q31.21	0.389132	4.31816e-19	1.53291e-17
PGM5P2	9p11.2	0.389098	4.35163e-19	1.54206e-17
ICA1L	2q33.2	0.388981	4.46835e-19	1.58063e-17
SHISA3	4p13	0.388873	4.57785e-19	1.61651e-17
LRRTM1	2p12	0.388784	4.67107e-19	1.64653e-17
TIMP4	3p25.2	0.388773	4.68244e-19	1.64764e-17
F10	13q34	0.388361	5.13682e-19	1.80436e-17
PWWP3B	Xq22.3	0.387756	5.88371e-19	2.0631e-17
PCDH19	Xq22.1	0.387364	6.42547e-19	2.24914e-17
ZNF418	19q13.43	0.387314	6.49649e-19	2.27004e-17
CMA1	14q12	0.386635	7.56275e-19	2.63802e-17
AOC3	17q21.31	0.386549	7.70895e-19	2.68435e-17
EEF1A2	20q13.33	0.386331	8.09438e-19	2.81367e-17
ZNF154	19q13.43	0.386257	8.22915e-19	2.85557e-17
CERS1	19p13.11	0.385279	1.02316e-18	3.54431e-17
ARMCX3	Xq22.1	0.385121	1.05993e-18	3.66533e-17
WDR17	4q34.2	0.385068	1.07242e-18	3.70216e-17
SHE	1q21.3	0.384887	1.11627e-18	3.84691e-17
DMPK	19q13.32	0.38487	1.12054e-18	3.855e-17
TRIM63	1p36.11	0.384834	1.12954e-18	3.87931e-17
ENPP3	6q23.2	0.384785	1.14187e-18	3.91494e-17
FAM110B	8q12.1	0.384705	1.16243e-18	3.97864e-17
DNALI1	1p34.3	0.384476	1.22299e-18	4.17878e-17
EPDR1	7p14.1	0.384404	1.24278e-18	4.2392e-17
AQP1	7p14.3	0.384342	1.25998e-18	4.29056e-17
PRELP	1q32.1	0.384185	1.30462e-18	4.43506e-17
ZNF578	19q13.41	0.384007	1.35697e-18	4.60521e-17
GDF10	10q11.22	0.383982	1.36456e-18	4.62313e-17
ADAMTSL3	15q25.2	0.383872	1.39828e-18	4.7294e-17
FGF10	5p12	0.383844	1.40683e-18	4.75029e-17
CHRNA1	2q31.1	0.383836	1.40927e-18	4.75055e-17
FHL1	Xq26.3	0.383615	1.48004e-18	4.98072e-17
ABCA3	16p13.3	0.383494	1.52001e-18	5.10668e-17
ZNF106	15q15.1	0.383167	1.63392e-18	5.48019e-17
NCMAP	1p36.11	0.383152	1.63953e-18	5.48981e-17
ZNF536	19q12	0.383084	1.66424e-18	5.56328e-17
BRINP1	9q33.1	0.382887	1.73818e-18	5.80079e-17
ADAMTS18	16q23.1	0.382828	1.7608e-18	5.86649e-17
DRP2	Xq22.1	0.382742	1.79461e-18	5.96924e-17
ADH1C	4q23	0.382469	1.90605e-18	6.32941e-17
MFAP4	17p11.2	0.382412	1.92979e-18	6.39766e-17
SNAP91	6q14.2	0.38222	2.01312e-18	6.66289e-17
FAM110D	1p36.11	0.382174	2.03397e-18	6.72083e-17
PTPRM	18p11.23	0.382161	2.0394e-18	6.72766e-17
NRIP2	12p13.33	0.381124	2.56111e-18	8.43485e-17
RIMS1	6q13	0.380978	2.64453e-18	8.69529e-17
C2ORF88	2q32.2	0.380747	2.78204e-18	9.13247e-17
PDE2A	11q13.4	0.38056	2.89814e-18	9.49804e-17
KCNN2	5q22.3	0.380526	2.91956e-18	9.55264e-17
FBP2	9q22.32	0.380498	2.93754e-18	9.5958e-17
C1QTNF7	4p15.32	0.380413	2.99298e-18	9.76101e-17
RUSC2	9p13.3	0.380356	3.03064e-18	9.8678e-17
PTPRB	12q15	0.380328	3.0487e-18	9.91049e-17
ZNF385B	2q31.2-q31.3	0.380274	3.08514e-18	1.00127e-16
NES	1q23.1	0.380189	3.14292e-18	1.01838e-16
SLC35F1	6q22.2-q22.31	0.38001	3.26865e-18	1.05741e-16
NFIX	19p13.13	0.379824	3.40424e-18	1.0995e-16
CACNA1E	1q25.3	0.379655	3.5319e-18	1.1389e-16
CNTN4	3p26.3-p26.2	0.379066	4.01582e-18	1.29286e-16
DPYSL5	2p23.3	0.378972	4.09862e-18	1.3174e-16
CHST9	18q11.2	0.378406	4.63512e-18	1.48746e-16
THSD7A	7p21.3	0.378372	4.66938e-18	1.49607e-16
PWAR5	15q11.2	0.378117	4.93556e-18	1.57883e-16
OGN	9q22.31	0.378043	5.0158e-18	1.60194e-16
MLPH	2q37.3	0.377868	5.20933e-18	1.6611e-16
PLAAT5	11q12.3	0.377857	5.22132e-18	1.66229e-16
KIRREL3	11q24.2	0.377822	5.26204e-18	1.67259e-16
GULP1	2q32.1-q32.2	0.377573	5.5534e-18	1.76236e-16
THSD7B	2q22.1	0.377566	5.56203e-18	1.76236e-16
BMF	15q15.1	0.377497	5.64554e-18	1.786e-16
ADGRD1	12q24.33	0.377404	5.75973e-18	1.81926e-16
DCDC2	6p22.3	0.377388	5.7806e-18	1.82298e-16
PBXIP1	1q21.3	0.376597	6.85784e-18	2.1593e-16
DOK7	4p16.3	0.376547	6.93303e-18	2.17956e-16
CACNA2D1	7q21.11	0.376414	7.13486e-18	2.2395e-16
NXPE2	11q23.2	0.376208	7.45808e-18	2.33729e-16
XIRP1	3p22.2	0.376174	7.51255e-18	2.35069e-16
SHISA4	1q32.1	0.375765	8.20467e-18	2.56326e-16
ALDH1A2	15q21.3	0.375671	8.37181e-18	2.6114e-16
MYH13	17p13.1	0.375606	8.48974e-18	2.64408e-16
HES6	2q37.3	0.375531	8.62798e-18	2.68297e-16
TRMT9B	8p22	0.375521	8.64689e-18	2.68469e-16
FREM1	9p22.3	0.375257	9.15297e-18	2.83742e-16
LINC02981		0.375232	9.20113e-18	2.84795e-16
GPT	8q24.3	0.375108	9.45003e-18	2.92048e-16
KCNN3	1q21.3	0.374945	9.7863e-18	3.01975e-16
TMEM35A	Xq22.1	0.374892	9.89826e-18	3.04961e-16
SEZ6L	22q12.1	0.374796	1.01033e-17	3.108e-16
TAC4	17q21.33	0.374553	1.06447e-17	3.26954e-16
SOHLH2	13q13.3	0.374357	1.11006e-17	3.40436e-16
SSTR5	16p13.3	0.374287	1.12681e-17	3.45045e-16
GASK1A	3p22.1	0.37423	1.14079e-17	3.48793e-16
YPEL1	22q11.21-q11.22	0.374167	1.15629e-17	3.52994e-16
GLRB	4q32.1	0.374135	1.16406e-17	3.54826e-16
CHAD	17q21.33	0.37411	1.17048e-17	3.56153e-16
LINC00654	20p12.3	0.374104	1.17197e-17	3.56153e-16
SOD3	4p15.2	0.374062	1.18256e-17	3.58828e-16
SORBS2	4q35.1	0.374012	1.19531e-17	3.62149e-16
CAPN9	1q42.2	0.373738	1.26734e-17	3.83396e-16
TMEM47	Xp21.1	0.373506	1.33176e-17	4.02276e-16
TSPYL5	8q22.1	0.373146	1.43808e-17	4.33737e-16
PLA1A	3q13.33	0.373003	1.48255e-17	4.46479e-16
MLXIPL	7q11.23	0.372847	1.53272e-17	4.60896e-16
HPSE2	10q24.2	0.372744	1.56665e-17	4.70394e-16
PLXNA4	7q32.3	0.372709	1.5786e-17	4.73273e-16
PTP4A3	8q24.3	0.372689	1.58528e-17	4.74568e-16
PREX2	8q13.2	0.372514	1.6454e-17	4.91829e-16
BOC	3q13.2	0.372355	1.70209e-17	5.08019e-16
GTF2IRD2P1	7q11.23	0.372347	1.70478e-17	5.08066e-16
PTCH2	1p34.1	0.371901	1.87453e-17	5.57824e-16
FAXDC2	5q33.2	0.371783	1.92187e-17	5.71066e-16
PPM1E	17q24.2	0.371626	1.98688e-17	5.89509e-16
VASH2	1q32.3	0.371519	2.03263e-17	6.02194e-16
PMP2	8q21.13	0.37127	2.14283e-17	6.33904e-16
EFHD1	2q37.1	0.371235	2.15895e-17	6.37733e-16
MCF2L	13q34	0.37112	2.21192e-17	6.52417e-16
NAALADL2	3q26.31	0.371084	2.22881e-17	6.55667e-16
LRTM1	3p14.3	0.371079	2.23148e-17	6.55667e-16
NLGN1	3q26.31	0.371076	2.23274e-17	6.55667e-16
VEZF1	17q22	0.370852	2.34121e-17	6.8554e-16
CNKSR2	Xp22.12	0.370852	2.3413e-17	6.8554e-16
MYOCD	17p12	0.37064	2.44878e-17	7.15964e-16
MAFA	8q24.3	0.370258	2.65416e-17	7.74883e-16
NALCN	13q32.3-q33.1	0.370245	2.66152e-17	7.75903e-16
ARHGEF15	17p13.1	0.370076	2.75833e-17	8.02958e-16
ZNF542P	19q13.43	0.369999	2.80377e-17	8.15002e-16
MEIS2	15q14	0.36997	2.82065e-17	8.18724e-16
TEK	9p21.2	0.369942	2.83726e-17	8.22355e-16
TLCD4	1p21.3	0.369887	2.87045e-17	8.30774e-16
PAX7	1p36.13	0.369783	2.93442e-17	8.48066e-16
CCKAR	4p15.2	0.369622	3.03547e-17	8.76007e-16
EPHA5	4q13.1-q13.2	0.369397	3.183e-17	9.17263e-16
MPO	17q22	0.369236	3.29222e-17	9.47374e-16
ZNF610	19q13.41	0.369087	3.39713e-17	9.76164e-16
VEGFD	Xp22.2	0.368889	3.54182e-17	1.01628e-15
KIAA0408	6q22.33	0.368727	3.66428e-17	1.04992e-15
ADIPOQ	3q27.3	0.367902	4.35684e-17	1.24658e-15
PKDCC	2p21	0.367833	4.41967e-17	1.26251e-15
PRND	20p13	0.367827	4.42509e-17	1.26251e-15
ZNF677	19q13.42	0.3677	4.54445e-17	1.29472e-15
S1PR1	1p21.2	0.367426	4.81221e-17	1.36906e-15
ACSM5	16p12.3	0.36741	4.82835e-17	1.3717e-15
ART5	11p15.4	0.367276	4.96547e-17	1.40866e-15
KCNA6	12p13.32	0.367067	5.1875e-17	1.46957e-15
LTF	3p21.31	0.366929	5.33972e-17	1.51056e-15
SATB1	3p24.3	0.366887	5.38678e-17	1.52173e-15
CBLN1	16q12.1	0.366781	5.50662e-17	1.55339e-15
ABCC8	11p15.1	0.36677	5.5194e-17	1.55481e-15
KLHL30	2q37.3	0.366752	5.53953e-17	1.55829e-15
CUBN	10p13	0.366654	5.65407e-17	1.58829e-15
SHROOM4	Xp11.22	0.366519	5.81614e-17	1.63153e-15
ISLR2	15q24.1	0.366354	6.01924e-17	1.68614e-15
KCND2	7q31.31	0.366153	6.27669e-17	1.75581e-15
HFM1	1p22.2	0.36602	6.45292e-17	1.80259e-15
CNR1	6q15	0.365617	7.01643e-17	1.95728e-15
NT5C1A	1p34.2	0.365121	7.77796e-17	2.1667e-15
TECTA	11q23.3	0.364982	8.00543e-17	2.22697e-15
JAM3	11q25	0.364893	8.15471e-17	2.26536e-15
SNORD116-4	15q11.2	0.364471	8.89937e-17	2.46881e-15
SERPINF1	17p13.3	0.364365	9.09583e-17	2.51982e-15
ZC3H12B	Xq11.2-q12	0.363881	1.00535e-16	2.78129e-15
TFF3	21q22.3	0.363783	1.02588e-16	2.83416e-15
PLPP3	1p32.2	0.363754	1.03208e-16	2.84737e-15
RGS11	16p13.3	0.363454	1.09796e-16	3.02496e-15
CPED1	7q31.31	0.363393	1.11184e-16	3.05901e-15
KL	13q13.1	0.363369	1.11734e-16	3.06992e-15
ZNF521	18q11.2	0.363259	1.14298e-16	3.13608e-15
NR2F2	15q26.2	0.363132	1.17335e-16	3.21501e-15
ZBTB47	3p22.1	0.36307	1.18825e-16	3.25139e-15
BCAS1	20q13.2	0.362936	1.22151e-16	3.33785e-15
DYNLT5	1p31.3	0.362866	1.23926e-16	3.38174e-15
ATP6V1G2	6p21.33	0.362822	1.25064e-16	3.40815e-15
TNRC6C	17q25.3	0.362716	1.27819e-16	3.47852e-15
CPEB1	15q25.2	0.362478	1.34214e-16	3.6476e-15
PDE4B	1p31.3	0.362425	1.35701e-16	3.68302e-15
CRTAC1	10q24.2	0.362153	1.43477e-16	3.88276e-15
GPIHBP1	8q24.3	0.362148	1.43641e-16	3.88276e-15
LRFN5	14q21.1	0.362021	1.47433e-16	3.97989e-15
TCEAL7	Xq22.2	0.361944	1.49769e-16	4.03753e-15
PREPL	2p21	0.361687	1.57883e-16	4.25055e-15
SLCO1C1	12p12.2	0.361525	1.63186e-16	4.38742e-15
KCNK3	2p23.3	0.361436	1.66208e-16	4.46269e-15
ZNF415	19q13.42	0.361356	1.68951e-16	4.53027e-15
AVPR2	Xq28	0.361341	1.69477e-16	4.53831e-15
CACNB4	2q23.3	0.361312	1.7047e-16	4.55882e-15
KIT	4q12	0.361214	1.73918e-16	4.64484e-15
MFSD4A-AS1	1q32.1	0.361089	1.78433e-16	4.75907e-15
TBX15	1p12	0.361011	1.81304e-16	4.82925e-15
NEXMIF	Xq13.3	0.360973	1.82712e-16	4.86029e-15
SIM1	6q16.3	0.360894	1.85696e-16	4.93313e-15
SHD	19p13.3	0.360776	1.90217e-16	5.04655e-15
PLIN1	15q26.1	0.360496	2.01403e-16	5.33625e-15
ZNF626	19p12	0.359821	2.31112e-16	6.11532e-15
CXCL12	10q11.21	0.359812	2.31527e-16	6.11824e-15
CRHR2	7p14.3	0.359751	2.34455e-16	6.18746e-15
RHOBTB1	10q21.2	0.359565	2.43485e-16	6.41731e-15
NAP1L3	Xq21.32	0.359453	2.49071e-16	6.55594e-15
UNC79	14q32.12	0.359443	2.49574e-16	6.56056e-15
RDH5	12q13.2	0.359302	2.56822e-16	6.74225e-15
FBXO10	9p13.2	0.359244	2.59917e-16	6.81458e-15
LDB2	4p15.32	0.359229	2.60694e-16	6.82603e-15
CCDC136	7q32.1	0.359193	2.6259e-16	6.8667e-15
SLC2A5	1p36.23	0.358892	2.79154e-16	7.29034e-15
PLCL2	3p24.3	0.358824	2.82998e-16	7.38113e-15
KCNK2	1q41	0.358483	3.03311e-16	7.89912e-15
NRXN3	14q24.3-q31.1	0.358477	3.03646e-16	7.89912e-15
ANKRD2	10q24.2	0.35829	3.15367e-16	8.19342e-15
SNORD116-28	15q11.2	0.357956	3.3746e-16	8.75607e-15
PLAAT3	11q12.3-q13.1	0.357829	3.4617e-16	8.97044e-15
EEPD1	7p14.2	0.357604	3.62287e-16	9.37598e-15
CUEDC1	17q22	0.357469	3.72286e-16	9.62235e-15
GNG7	19p13.3	0.357339	3.82228e-16	9.8666e-15
LXN	3q25.32	0.357255	3.88764e-16	1.00224e-14
CACNB2	10p12	0.356979	4.10966e-16	1.05812e-14
GAS2	11p14.3	0.35688	4.19257e-16	1.07764e-14
AR	Xq12	0.356876	4.19622e-16	1.07764e-14
ZDHHC2	8p22	0.356382	4.63535e-16	1.18889e-14
DCLK2	4q31.23-q31.3	0.35637	4.64645e-16	1.19022e-14
ASRGL1	11q12.3	0.356262	4.74784e-16	1.21463e-14
PITX3	10q24.32	0.35586	5.14738e-16	1.31517e-14
CD302	2q24.2	0.355383	5.66451e-16	1.44546e-14
ASB4	7q21.3	0.355236	5.83329e-16	1.48664e-14
TOGARAM2	2p23.2	0.355153	5.93138e-16	1.50972e-14
EBF2	8p21.2	0.355143	5.94281e-16	1.51071e-14
MPDZ	9p23	0.355016	6.09634e-16	1.54777e-14
ZNF727	7q11.21	0.355007	6.10758e-16	1.54867e-14
TIAM2	6q25.2-q25.3	0.354605	6.61908e-16	1.67625e-14
ST6GAL1	3q27.3	0.354492	6.76983e-16	1.71226e-14
ESRRB	14q24.3	0.354165	7.22626e-16	1.8254e-14
RORC	1q21	0.353692	7.94104e-16	2.00344e-14
NDRG2	14q11.2	0.353538	8.18818e-16	2.0632e-14
CHI3L1	1q32.1	0.353505	8.24272e-16	2.07433e-14
HSPA12B	20p13	0.353436	8.35614e-16	2.09885e-14
PRR4	12p13.2	0.353433	8.36107e-16	2.09885e-14
ZNF667	19q13.43	0.353424	8.37637e-16	2.10006e-14
GPC4	Xq26.2	0.353343	8.51287e-16	2.13162e-14
DIRAS1	19p13.3	0.353254	8.66558e-16	2.16715e-14
FBLN5	14q32.12	0.352903	9.29004e-16	2.32043e-14
ZSCAN18	19q13.43	0.352875	9.34242e-16	2.32844e-14
GJB1	Xq13.1	0.352874	9.34535e-16	2.32844e-14
NPAS3	14q13.1	0.352234	1.06103e-15	2.64034e-14
DCHS2	4q31.3	0.352082	1.09335e-15	2.71739e-14
DCX	Xq23	0.351972	1.11752e-15	2.77402e-14
FAM124B	2q36.2	0.351844	1.14617e-15	2.84162e-14
GDF1	19p13.11	0.351507	1.22515e-15	3.03121e-14
CEP68	2p14	0.351505	1.22566e-15	3.03121e-14
STATH	4q13.3	0.351468	1.23456e-15	3.04946e-14
EMX2OS	10q26.11	0.351341	1.26603e-15	3.12335e-14
CACNA2D2	3p21.31	0.351321	1.27111e-15	3.13203e-14
CDH20	18q21.33	0.351195	1.30311e-15	3.20693e-14
AP1S2	Xp22.2	0.351122	1.32208e-15	3.24962e-14
TAS1R1	1p36.31	0.350963	1.36423e-15	3.34912e-14
CD34	1q32.2	0.350773	1.41628e-15	3.47266e-14
SLC1A2	11p13	0.350703	1.43575e-15	3.5161e-14
FGF6	12p13.32	0.350635	1.45536e-15	3.55977e-14
CDON	11q24.2	0.350587	1.46918e-15	3.58919e-14
EYA4	6q23.2	0.350452	1.50868e-15	3.68122e-14
ZNF844	19p13.2	0.350248	1.57065e-15	3.82776e-14
CYP27A1	2q35	0.350208	1.58291e-15	3.85297e-14
SVOP	12q24.11	0.350191	1.58832e-15	3.86144e-14
CD99L2	Xq28	0.34962	1.77687e-15	4.31461e-14
KCNAB1	3q25.31	0.349609	1.7808e-15	4.31893e-14
C1QTNF3	5p13.2	0.349535	1.80657e-15	4.37614e-14
LBP	20q11.23	0.349518	1.81283e-15	4.386e-14
SNORD116-20	15q11.2	0.349119	1.96041e-15	4.73735e-14
PIK3R1	5q13.1	0.34867	2.14034e-15	5.16077e-14
PHTF2	7q11.23-q21.11	0.348669	2.14078e-15	5.16077e-14
CCL19	9p13.3	0.348579	2.17881e-15	5.24615e-14
KCNT2	1q31.3	0.34854	2.19549e-15	5.27998e-14
RUNX1T1	8q21.3	0.348516	2.2061e-15	5.29912e-14
SELE	1q24.2	0.348496	2.21483e-15	5.31373e-14
KIF1A	2q37.3	0.348421	2.24735e-15	5.38532e-14
DENND5B	12p11.21	0.348277	2.31152e-15	5.53249e-14
TNNI3K	1p31.1	0.34814	2.37413e-15	5.67557e-14
EPHA7	6q16.1	0.347919	2.47872e-15	5.91854e-14
LINC00472	6q13	0.34787	2.50282e-15	5.96897e-14
KLF9	9q21.12	0.347808	2.53315e-15	6.03393e-14
ADAMTS9	3p14.1	0.347802	2.53607e-15	6.03393e-14
RGS5	1q23.3	0.347471	2.70509e-15	6.42844e-14
ENPP5	6p21.1	0.347459	2.71154e-15	6.43613e-14
ZMAT1	Xq22.1	0.347432	2.72587e-15	6.4625e-14
HPN	19q13.11	0.347067	2.92679e-15	6.93065e-14
CP	3q24-q25.1	0.346722	3.12949e-15	7.39874e-14
PRKAR2B	7q22.3	0.346718	3.13184e-15	7.39874e-14
VXN	8q13.1	0.346694	3.14653e-15	7.42471e-14
ZBTB18	1q44	0.346654	3.17131e-15	7.47437e-14
C14ORF180	14q32.33	0.346491	3.27298e-15	7.70494e-14
FAM166B	9p13.3	0.346034	3.57654e-15	8.40969e-14
RASL12	15q22.31	0.345886	3.68112e-15	8.64545e-14
RUNX1	21q22.12	0.345872	3.69069e-15	8.6578e-14
CFAP91	3q13.33	0.345863	3.69699e-15	8.66245e-14
TTC28	22q12.1	0.345727	3.79604e-15	8.88416e-14
ZNF302	19q13.11	0.345707	3.81068e-15	8.90054e-14
IGDCC4	15q22.31	0.345705	3.81192e-15	8.90054e-14
EPS8	12p12.3	0.345402	4.04214e-15	9.42712e-14
TDGF1	3p21.31	0.345366	4.07031e-15	9.48178e-14
SV2B	15q26.1	0.345257	4.1573e-15	9.67321e-14
CCM2L	20q11.21	0.344829	4.51562e-15	1.04948e-13
PDE4D	5q11.2-q12.1	0.344805	4.53623e-15	1.05305e-13
LINC01558	6q27	0.344595	4.72391e-15	1.09535e-13
ANGPTL2	9q33.3	0.344142	5.15476e-15	1.19387e-13
SOX17	8q11.23	0.344077	5.21999e-15	1.20758e-13
SFRP2	4q31.3	0.344042	5.25555e-15	1.21441e-13
DGKB	7p21.2	0.343979	5.31968e-15	1.22781e-13
PEG10	7q21.3	0.343972	5.32624e-15	1.22791e-13
SHC2	19p13.3	0.343684	5.63017e-15	1.29649e-13
CCDC110	4q35.1	0.343605	5.71598e-15	1.31474e-13
MROH8	20q11.23	0.343549	5.77763e-15	1.3274e-13
MOBP	3p22.1	0.342809	6.65898e-15	1.52814e-13
NPY5R	4q32.2	0.342762	6.71894e-15	1.54013e-13
ABCC12	16q12.1	0.342578	6.96085e-15	1.59377e-13
DMD	Xp21.2-p21.1	0.342542	7.0088e-15	1.60291e-13
ADAMTSL1	9p22.2-p22.1	0.342498	7.0682e-15	1.61466e-13
NPTXR	22q13.1	0.342366	7.24889e-15	1.65405e-13
ADRA2A	10q25.2	0.342302	7.33838e-15	1.67257e-13
DET1	15q26.1	0.342204	7.47624e-15	1.70205e-13
HMGCS2	1p12	0.342191	7.49572e-15	1.70428e-13
PARM1	4q13.3	0.342186	7.503e-15	1.70428e-13
FRMD3	9q21.32	0.342153	7.55031e-15	1.71308e-13
SLC5A8	12q23.1-q23.2	0.342004	7.76785e-15	1.75846e-13
SMIM10	Xq26.3	0.341505	8.54467e-15	1.93214e-13
HAND2-AS1	4q34.1	0.341449	8.63666e-15	1.95074e-13
SARM1	17q11.2	0.341387	8.73832e-15	1.97148e-13
LGI2	4p15.2	0.341339	8.81967e-15	1.9876e-13
SERTAD4	1q32.2	0.341327	8.83862e-15	1.98963e-13
CDH15	16q24.3	0.341209	9.03983e-15	2.03264e-13
IHO1	3p21.31	0.341127	9.18316e-15	2.06256e-13
CMAHP	6p22.3	0.34102	9.37239e-15	2.10271e-13
CYP21A2	6p21.33	0.340864	9.65383e-15	2.16343e-13
CLEC14A	14q21.1	0.340797	9.77891e-15	2.18901e-13
OPCML	11q25	0.340689	9.98104e-15	2.23177e-13
CLIC6	21q22.12	0.340283	1.07805e-14	2.40785e-13
TMEM59L	19p13.11	0.340172	1.10119e-14	2.45678e-13
ARHGAP44	17p12	0.339723	1.1989e-14	2.67181e-13
RGS22	8q22.2	0.339531	1.24333e-14	2.76776e-13
COL14A1	8q24.12	0.339505	1.24958e-14	2.77858e-13
ZNF43	19p12	0.339481	1.25509e-14	2.78775e-13
KLHL3	5q31.2	0.339102	1.34854e-14	2.99199e-13
PRKG1	10q11.23-q21.1	0.338862	1.41118e-14	3.12753e-13
SRRM4	12q24.23	0.338714	1.45117e-14	3.21259e-13
KCNE3	11q13.4	0.338664	1.46475e-14	3.23908e-13
DAGLA	11q12.2	0.338368	1.54885e-14	3.4213e-13
SUSD5	3p22.3	0.338298	1.56961e-14	3.46333e-13
NRAD1	13q14.11	0.338172	1.60732e-14	3.54265e-13
DIPK2B	Xp11.3	0.338006	1.65834e-14	3.65108e-13
BNC2	9p22.3-p22.2	0.337977	1.6674e-14	3.667e-13
RHOBTB3	5q15	0.337944	1.67766e-14	3.68551e-13
GPR12	13q12.13	0.33788	1.69828e-14	3.72675e-13
PACSIN1	6p21.3	0.337685	1.76164e-14	3.86156e-13
H6PD	1p36.22	0.3376	1.79002e-14	3.91948e-13
DDAH1	1p22.3	0.337374	1.86756e-14	4.0848e-13
IGSF11	3q13.32	0.337297	1.89479e-14	4.13985e-13
SCG3	15q21.2	0.337058	1.98172e-14	4.32506e-13
HAND2	4q34.1	0.336989	2.00785e-14	4.37733e-13
DPYSL3	5q32	0.336757	2.0971e-14	4.56694e-13
IFFO1	12p13.31	0.336633	2.14629e-14	4.669e-13
KCNA5	12p13.32	0.336578	2.16837e-14	4.71191e-13
ALDH1A1	9q21.13	0.336243	2.309e-14	5.01207e-13
EPHB1	3q22.2	0.33616	2.34492e-14	5.08138e-13
NEU4	2q37.3	0.336158	2.34599e-14	5.08138e-13
C9ORF152	9q31.3	0.33596	2.43442e-14	5.26593e-13
SPOCK3	4q32.3	0.335955	2.43645e-14	5.26593e-13
ZNF25	10p11.21	0.335793	2.51139e-14	5.41623e-13
GRIK3	1p34.3	0.335758	2.52779e-14	5.44573e-13
NEURL1	10q24.33	0.335571	2.61763e-14	5.63323e-13
CDH5	16q21	0.335474	2.66584e-14	5.73084e-13
JPH1	8q21.11	0.33531	2.74848e-14	5.90216e-13
SBSPON	8q21.11	0.335243	2.78324e-14	5.97043e-13
NOL4	18q12.1	0.335197	2.80676e-14	6.01445e-13
ZNF471	19q13.43	0.33513	2.84215e-14	6.08377e-13
SSH2	17q11.2	0.33511	2.85263e-14	6.09971e-13
GKAP1	9q21.32	0.335084	2.86665e-14	6.12316e-13
LMCD1	3p25.3	0.335035	2.89286e-14	6.17257e-13
FAM171A1	10p13	0.334962	2.93254e-14	6.25057e-13
DAB2	5p13.1	0.334785	3.03102e-14	6.45363e-13
FXYD6	11q23.3	0.334589	3.14357e-14	6.68617e-13
SCT	11p15.5	0.3345	3.19621e-14	6.79027e-13
PAMR1	11p13	0.334494	3.19928e-14	6.79027e-13
PENK	8q12.1	0.334454	3.22357e-14	6.83458e-13
LCA5	6q14.1	0.334433	3.23618e-14	6.85408e-13
SLC40A1	2q32.2	0.334058	3.46918e-14	7.33981e-13
BEND5	1p33	0.334036	3.48334e-14	7.362e-13
FGF14	13q33.1	0.333914	3.56358e-14	7.52365e-13
FGD5	3p25.1	0.333709	3.70184e-14	7.80734e-13
RNF115	1q21.1	0.333353	3.9539e-14	8.33019e-13
RBP5	12p13.31	0.333289	4.00114e-14	8.42087e-13
PLAC9	10q22.3	0.333258	4.02406e-14	8.46024e-13
TCF4	18q21.2	0.333204	4.06469e-14	8.5367e-13
RELN	7q22.1	0.333105	4.13965e-14	8.68504e-13
PCDHAC2	5q31.3	0.332805	4.37563e-14	9.17054e-13
MYL4	17q21.32	0.332749	4.42109e-14	9.24705e-13
PZP	12p13.31	0.332749	4.42136e-14	9.24705e-13
ITIH3	3p21.1	0.332667	4.48876e-14	9.37825e-13
SLC25A4	4q35.1	0.332434	4.68607e-14	9.78028e-13
STARD8	Xq13.1	0.332398	4.71698e-14	9.83456e-13
SMOC2	6q27	0.332097	4.98623e-14	1.03851e-12
DAB1	1p32.2	0.331553	5.51175e-14	1.14678e-12
GABRB2	5q34	0.331387	5.68295e-14	1.18117e-12
F7	13q34	0.331358	5.71301e-14	1.18619e-12
KCNMA1	10q22.3	0.33124	5.83844e-14	1.20999e-12
RIPOR2	6p22.3	0.331239	5.83973e-14	1.20999e-12
AFF3	2q11.2	0.331057	6.03787e-14	1.24976e-12
NOS3	7q36.1	0.330517	6.6661e-14	1.37837e-12
GTF2IRD2B	7q11.23	0.330266	6.9796e-14	1.44171e-12
ADCY4	14q12	0.329969	7.37006e-14	1.51923e-12
CACNA1D	3p21.1	0.329911	7.44818e-14	1.53376e-12
MPZ	1q23.3	0.329837	7.55054e-14	1.55324e-12
SYTL4	Xq22.1	0.329802	7.59881e-14	1.56157e-12
KIAA1755	20q11.23	0.32976	7.65672e-14	1.57186e-12
NXPH3	17q21.33	0.329692	7.75249e-14	1.5899e-12
ZNF454	5q35.3	0.329479	8.06012e-14	1.6513e-12
USHBP1	19p13.11	0.329178	8.51543e-14	1.7428e-12
ENPP2	8q24.12	0.329045	8.72471e-14	1.78381e-12
CAP2	6p22.3	0.328981	8.82738e-14	1.80296e-12
PCDH8	13q14.3	0.328764	9.18292e-14	1.87367e-12
SHISA9	16p13.12	0.328689	9.30956e-14	1.89758e-12
ANKRD10	13q34	0.328678	9.32729e-14	1.89926e-12
APLNR	11q12.1	0.328662	9.35431e-14	1.90283e-12
MEDAG	13q12.3	0.328402	9.80756e-14	1.99301e-12
TIE1	1p34.2	0.328101	1.03601e-13	2.10134e-12
HTR2A	13q14.2	0.3281	1.03616e-13	2.10134e-12
ZNF568	19q13.12	0.328077	1.04048e-13	2.10796e-12
MMRN1	4q22.1	0.327889	1.07659e-13	2.17893e-12
ILDR2	1q24.1	0.327647	1.12485e-13	2.2743e-12
ADAM22	7q21.12	0.327629	1.1285e-13	2.27938e-12
PYGO1	15q21.3	0.327589	1.1367e-13	2.29364e-12
SLC27A6	5q23.3	0.327575	1.13963e-13	2.29725e-12
BMX	Xp22.2	0.327565	1.14169e-13	2.29909e-12
PVALB	22q12.3	0.327458	1.16409e-13	2.34145e-12
NOTUM	17q25.3	0.327453	1.16506e-13	2.34145e-12
SPTBN4	19q13.2	0.327426	1.17091e-13	2.35085e-12
PCDHA10	5q31.3	0.32731	1.19572e-13	2.39586e-12
SYTL2	11q14.1	0.327061	1.25087e-13	2.50387e-12
CADPS2	7q31.32	0.326983	1.26863e-13	2.53688e-12
ALDH1L1	3q21.3	0.326684	1.33907e-13	2.67507e-12
AKAP12	6q25.1	0.32643	1.40193e-13	2.79786e-12
GDF3	12p13.31	0.326415	1.40565e-13	2.8025e-12
ZNF583	19q13.43	0.326353	1.42165e-13	2.83159e-12
F5	1q24.2	0.326255	1.4469e-13	2.87902e-12
PALM	19p13.3	0.326218	1.45674e-13	2.89571e-12
SLC2A10	20q13.12	0.326208	1.45926e-13	2.89786e-12
CELF2	10p14	0.326202	1.46083e-13	2.89811e-12
CXXC4	4q24	0.326185	1.46525e-13	2.904e-12
ZNF546	19q13.2	0.326178	1.46715e-13	2.90491e-12
ZNF660	3p21.31	0.326034	1.50575e-13	2.97839e-12
RSPO3	6q22.33	0.326024	1.5085e-13	2.98088e-12
FMO2	1q24.3	0.325935	1.53277e-13	3.02587e-12
MYCT1	6q25.2	0.325683	1.60415e-13	3.16366e-12
ANKS1B	12q23.1	0.325661	1.61032e-13	3.17271e-12
RECK	9p13.3	0.325605	1.62688e-13	3.20063e-12
TUBA8	22q11.21	0.325602	1.62768e-13	3.20063e-12
LRRC32	11q13.5	0.325316	1.71349e-13	3.36605e-12
NEGR1	1p31.1	0.325281	1.72425e-13	3.38388e-12
PCK1	20q13.31	0.325222	1.74276e-13	3.41363e-12
PODXL	7q32.3	0.325222	1.74281e-13	3.41363e-12
MTTP	4q23	0.324991	1.81646e-13	3.55441e-12
NEXN	1p31.1	0.324972	1.82284e-13	3.56342e-12
GPR162	12p13	0.324938	1.83382e-13	3.58139e-12
SYT6	1p13.2	0.324859	1.86025e-13	3.62948e-12
VSTM2L	20q11.23	0.324845	1.86475e-13	3.63472e-12
METTL24	6q21	0.324783	1.88575e-13	3.67208e-12
MFSD4A	1q32.1	0.324635	1.93649e-13	3.76723e-12
AQP7	9p13.3	0.324574	1.95784e-13	3.80507e-12
ASAP3	1p36.12	0.324565	1.96071e-13	3.80697e-12
FMN2	1q43	0.324485	1.98937e-13	3.85889e-12
CBX7	22q13.1	0.324168	2.10524e-13	4.0797e-12
GJA4	1p34.3	0.324119	2.124e-13	4.11207e-12
SOX5	12p12.1	0.324063	2.14553e-13	4.14975e-12
RNF157	17q25.1	0.32339	2.4197e-13	4.67553e-12
ARMC9	2q37.1	0.32338	2.4237e-13	4.67874e-12
SOX8	16p13.3	0.323284	2.46592e-13	4.75568e-12
CYP1B1	2p22.2	0.323268	2.47278e-13	4.76432e-12
FZD1	7q21.13	0.323204	2.5014e-13	4.81484e-12
SCGB3A1	5q35.3	0.323194	2.50574e-13	4.81856e-12
RAB11FIP3	16p13.3	0.323102	2.54713e-13	4.89347e-12
LMX1A	1q23.3	0.323092	2.55153e-13	4.89723e-12
BMP6	6p24.3	0.323077	2.55869e-13	4.90628e-12
ITGA9	3p22.2	0.322882	2.64894e-13	5.07449e-12
CTTNBP2	7q31.31	0.322823	2.67718e-13	5.12368e-12
ZNF491	19p13.2	0.322643	2.76422e-13	5.28521e-12
ZBTB20	3q13.31	0.322315	2.9305e-13	5.59782e-12
STAC2	17q12	0.322291	2.94289e-13	5.61614e-12
PRKD1	14q12	0.322264	2.95721e-13	5.63809e-12
BCL6B	17p13.1	0.322205	2.98838e-13	5.6921e-12
PCDHA12	5q31.3	0.322106	3.04113e-13	5.78441e-12
DUSP28	2q37.3	0.322103	3.04261e-13	5.78441e-12
KRBA2	17p13.1	0.322065	3.06318e-13	5.81801e-12
PKIG	20q13.12	0.321996	3.10121e-13	5.88467e-12
DKK 2.00	4q25	0.3219	3.15441e-13	5.97997e-12
TGFBR3	1p22.1	0.321796	3.21347e-13	6.08618e-12
EMX2	10q26.11	0.321618	3.31622e-13	6.27486e-12
IGSF10	3q25.1	0.321531	3.36773e-13	6.36631e-12
KLF12	13q22.1	0.321429	3.42942e-13	6.47683e-12
LIMS2	2q14.3	0.321209	3.56558e-13	6.72763e-12
SUGT1P4-STRA6LP-CCDC180	9q22.33	0.321085	3.64466e-13	6.87039e-12
WIPI1	17q24.2	0.321007	3.69515e-13	6.95902e-12
HDX	Xq21.1	0.320896	3.7687e-13	7.09089e-12
SLC26A2	5q32	0.320879	3.77995e-13	7.10539e-12
KLHL32	6q16.1	0.320842	3.805e-13	7.14578e-12
DCHS1	11p15.4	0.320623	3.95536e-13	7.42121e-12
CNGA3	2q11.2	0.320311	4.17939e-13	7.83421e-12
ADGRL4	1p31.1	0.320272	4.20823e-13	7.88091e-12
ZNF333	19p13.12	0.320185	4.27291e-13	7.99457e-12
SGCE	7q21.3	0.320038	4.38556e-13	8.19769e-12
SNRPN	15q11.2	0.319981	4.42959e-13	8.27227e-12
ESAM	11q24.2	0.319846	4.53609e-13	8.46328e-12
FAM189A1	15q13.1	0.319787	4.58359e-13	8.54396e-12
SLC16A4	1p13.3	0.319709	4.64683e-13	8.65381e-12
RTL6	22q13.31	0.319433	4.87824e-13	9.06386e-12
LINC00930	15q26.1	0.31943	4.88057e-13	9.06386e-12
ADAMTS16	5p15.32	0.319405	4.90217e-13	9.09554e-12
ZNF737	19p12	0.319362	4.93957e-13	9.15646e-12
SPEG	2q35	0.319051	5.21698e-13	9.66176e-12
TFPI	2q32.1	0.319025	5.24054e-13	9.69645e-12
BOLL	2q33.1	0.318896	5.3608e-13	9.90983e-12
KDR	4q12	0.318732	5.51714e-13	1.01894e-11
MRGPRE	11p15.4	0.31869	5.5579e-13	1.02553e-11
ADRA1A	8p21.2	0.318524	5.72229e-13	1.05489e-11
ABLIM2	4p16.1	0.318508	5.73849e-13	1.05691e-11
ADAMTS10	19p13.2	0.318471	5.7757e-13	1.06278e-11
SCN11A	3p22.2	0.318453	5.79444e-13	1.06525e-11
MAST2	1p34.1	0.318444	5.80321e-13	1.06589e-11
ASB8	12q13.11	0.318249	6.00534e-13	1.102e-11
RAMP2	17q21.2	0.317903	6.3801e-13	1.1697e-11
PCDHGA12	5q31.3	0.317868	6.41909e-13	1.17578e-11
ZNF540	19q13.13	0.317843	6.44747e-13	1.1799e-11
LRRC17	7q22.1	0.317807	6.48816e-13	1.18626e-11
CST2	20p11.21	0.317604	6.72171e-13	1.2277e-11
ITGA10	1q21.1	0.3176	6.72705e-13	1.2277e-11
ADAM33	20p13	0.317559	6.77495e-13	1.23532e-11
FZD8	10p11.21	0.317441	6.91651e-13	1.25999e-11
CPXM2	10q26.13	0.317416	6.94618e-13	1.26424e-11
MTUS2	13q12.3	0.317038	7.42025e-13	1.3493e-11
CNMD	13q14.3	0.317014	7.45168e-13	1.35379e-11
NRG2	5q31.2	0.316846	7.67273e-13	1.39269e-11
ARHGEF6	Xq26.3	0.316429	8.25034e-13	1.49618e-11
MAP1LC3C	1q43	0.316407	8.28232e-13	1.50062e-11
PPFIA4	1q32.1	0.316215	8.56313e-13	1.5501e-11
PNMA6A	Xq28	0.316045	8.81974e-13	1.59511e-11
DDO	6q21	0.316019	8.85968e-13	1.60016e-11
SHISA6	17p12	0.316016	8.86364e-13	1.60016e-11
PGPEP1	19p13.11	0.315942	8.9792e-13	1.61957e-11
FAM180B	11p11.2	0.315894	9.05359e-13	1.63101e-11
NEURL2	20q13.12	0.315891	9.05889e-13	1.63101e-11
PNMA8B	19q13.32	0.315861	9.10523e-13	1.63788e-11
CCPG1	15q21.3	0.315685	9.388e-13	1.68723e-11
GMPR	6p22.3	0.31564	9.46169e-13	1.69895e-11
DOK6	18q22.2	0.315624	9.48854e-13	1.70225e-11
TSPAN7	Xp11.4	0.315285	1.00631e-12	1.80371e-11
TPM2	9p13.3	0.315208	1.01979e-12	1.82625e-11
SMTNL1	11q12.1	0.315142	1.0315e-12	1.84557e-11
DCAF6	1q24.2	0.315075	1.04343e-12	1.86525e-11
SOGA3	6q22.33	0.314956	1.06527e-12	1.90259e-11
CLCN4	Xp22.2	0.314948	1.06668e-12	1.90342e-11
RCOR3	1q32.2-q32.3	0.314932	1.06963e-12	1.90698e-11
LINC01554	5q15	0.31485	1.08489e-12	1.93077e-11
ZC3H10	12q13.2	0.314731	1.10742e-12	1.96911e-11
CASD1	7q21.3	0.314532	1.1461e-12	2.03608e-11
ST8SIA2	15q26.1	0.314434	1.1657e-12	2.06906e-11
CNRIP1	2p14	0.314407	1.17111e-12	2.07683e-11
PCDHB5	5q31.3	0.314257	1.20194e-12	2.12963e-11
PARD3B	2q33.3	0.314169	1.22028e-12	2.1602e-11
ZNF181	19q13.11	0.313948	1.26769e-12	2.24216e-11
NOTCH4	6p21.32	0.313923	1.27325e-12	2.25001e-11
ZCCHC24	10q22.3	0.313682	1.32703e-12	2.34298e-11
TCEAL1	Xq22.2	0.313555	1.35646e-12	2.39073e-11
THRA	17q21.1	0.313549	1.35783e-12	2.39105e-11
ODAM	4q13.3	0.313528	1.36282e-12	2.39772e-11
RPRM	2q23.3	0.313497	1.37008e-12	2.40839e-11
ST6GAL2	2q12.3	0.31348	1.37405e-12	2.41324e-11
DAAM2	6p21.2	0.313406	1.39165e-12	2.44009e-11
FBXL7	5p15.1	0.313406	1.39177e-12	2.44009e-11
LTBP3	11q13.1	0.313034	1.48352e-12	2.59869e-11
GAP43	3q13.31	0.313024	1.48601e-12	2.60078e-11
MGAT3	22q13.1	0.312966	1.50093e-12	2.62459e-11
THRSP	11q14.1	0.312927	1.51113e-12	2.64013e-11
ZNF781	19q13.12	0.312603	1.59739e-12	2.7884e-11
RASGRP3	2p22.3	0.312586	1.60198e-12	2.794e-11
COL15A1	9q22.33	0.312556	1.61021e-12	2.8059e-11
ZNF717	3p12.3	0.312386	1.65779e-12	2.88631e-11
LRRC70	5q12.1	0.312178	1.71792e-12	2.9884e-11
CR1	1q32.2	0.312147	1.72718e-12	3.00192e-11
ETV1	7p21.2	0.31213	1.73224e-12	3.0081e-11
GPC3	Xq26.2	0.311863	1.81323e-12	3.14601e-11
PRSS35	6q14.2	0.311601	1.89633e-12	3.28735e-11
SH3BP5	3p25.1	0.311459	1.9428e-12	3.36501e-11
SCARA3	8p21.1	0.311441	1.94862e-12	3.37216e-11
ST6GALNAC3	1p31.1	0.311329	1.98647e-12	3.43472e-11
ECSCR	5q31.2	0.311254	2.01202e-12	3.47589e-11
SILC1	2p25.2	0.311248	2.01389e-12	3.47613e-11
PPP1R1B	17q12	0.311169	2.04121e-12	3.52025e-11
KCNS2	8q22.2	0.311155	2.04628e-12	3.52597e-11
CCDC149	4p15.2	0.310845	2.15702e-12	3.7136e-11
TDRD10	1q21.3	0.310712	2.20655e-12	3.7956e-11
ATCAY	19p13.3	0.310642	2.2331e-12	3.83798e-11
GFRA2	8p21.3	0.310347	2.34805e-12	4.03011e-11
ARHGEF40	14q11.2	0.310345	2.3489e-12	4.03011e-11
TF	3q22.1	0.310042	2.47299e-12	4.23575e-11
AKT3	1q43-q44	0.310017	2.48341e-12	4.24998e-11
DCAF12L2	Xq25	0.309858	2.5511e-12	4.36209e-11
STK32B	4p16.2	0.309831	2.56307e-12	4.37883e-11
MLIP	6p12.1	0.30971	2.61611e-12	4.46564e-11
PSD2	5q31.2	0.309594	2.66824e-12	4.55076e-11
ADPRHL1	13q34	0.309538	2.69346e-12	4.58987e-11
LINC01091	4q28.1	0.309519	2.70223e-12	4.6009e-11
EDA2R	Xq12	0.309387	2.76311e-12	4.70057e-11
GTF2IRD2	7q11.23	0.309129	2.88691e-12	4.90701e-11
WNT9B	17q21.32	0.308947	2.97698e-12	5.05583e-11
P4HTM	3p21.31	0.308926	2.98772e-12	5.06976e-11
TAFA5	22q13.32	0.308811	3.04599e-12	5.16427e-11
KLHL14	18q12.1	0.308788	3.0583e-12	5.18077e-11
FAM184A	6q22.31	0.308628	3.142e-12	5.31806e-11
MTR	1q43	0.308511	3.20481e-12	5.41981e-11
ZNF704	8q21.13	0.308467	3.22857e-12	5.45539e-11
CRYAB	11q23.1	0.308211	3.37073e-12	5.6908e-11
CYP1B1-AS1	2p22.2	0.308174	3.39209e-12	5.72204e-11
TNFRSF11B	8q24.12	0.308039	3.47005e-12	5.84863e-11
CHIC1	Xq13.2	0.308004	3.49061e-12	5.87835e-11
RHOQ	2p21	0.307993	3.49706e-12	5.8827e-11
PCDHB4	5q31.3	0.307988	3.50031e-12	5.8827e-11
SLC43A1	11q12.1	0.307985	3.50199e-12	5.8827e-11
FAIM2	12q13.12	0.307738	3.65039e-12	6.12685e-11
FBN1	15q21.1	0.307568	3.75644e-12	6.29957e-11
MAGEE2	Xq13.3	0.307361	3.8896e-12	6.51743e-11
C3	19p13.3	0.307311	3.92209e-12	6.5664e-11
PCDHB3	5q31.3	0.307204	3.99372e-12	6.68073e-11
DISP1	1q41	0.307045	4.10128e-12	6.85067e-11
PDE7B	6q23.3	0.30694	4.17479e-12	6.96621e-11
FERMT2	14q22.1	0.306669	4.36863e-12	7.28359e-11
PROX1	1q32.3	0.306624	4.40181e-12	7.33282e-11
UTRN	6q24.2	0.306606	4.41528e-12	7.34915e-11
BVES	6q21	0.306525	4.47505e-12	7.44246e-11
PBX1	1q23.3	0.306505	4.49018e-12	7.46144e-11
BCL2	18q21.33	0.306376	4.58826e-12	7.61811e-11
BPIFB6	20q11.21	0.306299	4.64817e-12	7.71119e-11
SULF1	8q13.2-q13.3	0.306258	4.68014e-12	7.75781e-11
ATP1B2	17p13.1	0.306219	4.71036e-12	7.80147e-11
TMEM211	22q11.23	0.306214	4.71497e-12	7.80266e-11
FOXI2	10q26.2	0.306122	4.78742e-12	7.91601e-11
DACT1	14q23.1	0.305973	4.90878e-12	8.11e-11
ZNF382	19q13.12	0.305906	4.96362e-12	8.19385e-11
KCTD7	7q11.21	0.305864	4.99857e-12	8.24387e-11
ID4	6p22.3	0.30586	5.00214e-12	8.24387e-11
IGFBP4	17q21.2	0.305729	5.11304e-12	8.41972e-11
ZFP3	17p13.2	0.305641	5.18872e-12	8.53304e-11
PKHD1L1	8q23.1-q23.2	0.305639	5.19036e-12	8.53304e-11
PDZRN3	3p13	0.305626	5.20179e-12	8.54482e-11
PURG	8p12	0.305574	5.24721e-12	8.61238e-11
RTL5	Xq13.1	0.305457	5.35006e-12	8.77402e-11
RAMP2-AS1	17q21.2	0.305398	5.40298e-12	8.85356e-11
PECAM1	17q23.3	0.305015	5.76005e-12	9.42808e-11
FARP1	13q32.2	0.305011	5.76299e-12	9.42808e-11
COL9A1	6q13	0.304994	5.77991e-12	9.44806e-11
HSPB3	5q11.2	0.304881	5.88947e-12	9.61931e-11
ANGPTL5	11q22.1	0.304681	6.08945e-12	9.93784e-11
CHST8	19q13.11	0.304667	6.10279e-12	9.95152e-11
FGF16	Xq21.1	0.304483	6.29242e-12	1.02524e-10
ADCYAP1R1	7p14.3	0.304428	6.35103e-12	1.03395e-10
MAGEH1	Xp11.21	0.304368	6.41373e-12	1.04312e-10
ARHGEF38	4q24	0.304365	6.41775e-12	1.04312e-10
LONRF3	Xq24	0.304131	6.67151e-12	1.08349e-10
ACTG2	2p13.1	0.304115	6.69001e-12	1.08561e-10
SPRY2	13q31.1	0.303968	6.85422e-12	1.11126e-10
KHDRBS3	8q24.23	0.303964	6.85916e-12	1.11126e-10
H19	11p15.5	0.303821	7.02435e-12	1.13711e-10
KBTBD13	15q22.31	0.303799	7.04939e-12	1.14024e-10
ARHGAP24	4q21.23-q21.3	0.303765	7.08962e-12	1.1455e-10
GRB14	2q24.3	0.303743	7.11502e-12	1.14808e-10
NSG2	5q35.2	0.303724	7.13735e-12	1.14991e-10
BCDIN3D-AS1	12q13.12	0.303724	7.13786e-12	1.14991e-10
PIWIL2	8p21.3	0.303664	7.20953e-12	1.16053e-10
PAK5	20p12.2	0.303644	7.23278e-12	1.16266e-10
TNR	1q25.1	0.303643	7.23436e-12	1.16266e-10
MIA3	1q41	0.303573	7.31928e-12	1.17536e-10
ABCC6	16p13.11	0.303524	7.37804e-12	1.18385e-10
CHDH	3p21.1	0.303334	7.6141e-12	1.22075e-10
CYP2U1	4q25	0.30332	7.63242e-12	1.22271e-10
ZFP14	19q13.12	0.30309	7.9284e-12	1.26911e-10
MIA	19q13.2	0.302968	8.08984e-12	1.29392e-10
EDNRB	13q22.3	0.302948	8.11601e-12	1.29707e-10
C3ORF18	3p21.31	0.302831	8.27431e-12	1.32132e-10
RARB	3p24.2	0.302757	8.37595e-12	1.33649e-10
PTGDS	9q34.3	0.302748	8.38839e-12	1.33741e-10
DGKI	7q33	0.302688	8.47253e-12	1.34975e-10
PNMA2	8p21.2	0.302655	8.51923e-12	1.35611e-10
CHN2	7p14.3	0.302638	8.5419e-12	1.35864e-10
NKX3-2	4p15.33	0.302557	8.65764e-12	1.37596e-10
DYSF	2p13.2	0.302488	8.75675e-12	1.39061e-10
OLIG1	21q22.11	0.302341	8.97138e-12	1.42357e-10
SLC12A7	5p15.33	0.302295	9.03964e-12	1.43327e-10
ZNF347	19q13.42	0.301846	9.73401e-12	1.54214e-10
MEF2D	1q22	0.301841	9.74244e-12	1.54226e-10
PNMA8A	19q13.32	0.301653	1.00482e-11	1.58941e-10
KERA	12q21.33	0.301487	1.03255e-11	1.63069e-10
ARHGAP20	11q22.3-q23.1	0.301448	1.03923e-11	1.63996e-10
KCNH8	3p24.3	0.301441	1.04038e-11	1.64037e-10
NEK10	3p24.1	0.301437	1.04113e-11	1.64037e-10
PGM5-AS1	9q21.11	0.301364	1.05362e-11	1.65874e-10
SNURF	15q11.2	0.301327	1.06003e-11	1.66753e-10
HEY2	6q22.31	0.301321	1.06116e-11	1.668e-10
CGNL1	15q21.3	0.301154	1.0907e-11	1.71309e-10
CLDN10	13q32.1	0.30113	1.095e-11	1.71849e-10
CFTR	7q31.2	0.301028	1.11343e-11	1.74501e-10
PCARE	2p23.2	0.301027	1.11364e-11	1.74501e-10
GPRC5C	17q25.1	0.300894	1.13825e-11	1.78219e-10
F2RL2	5q13.3	0.300871	1.1424e-11	1.78729e-10
CARD8	19q13.33	0.300708	1.17346e-11	1.83445e-10
CABP4	11q13.2	0.300572	1.19976e-11	1.87411e-10
PACRG	6q26	0.300558	1.20253e-11	1.87698e-10
LRRN2	1q32.1	0.300356	1.24295e-11	1.93855e-10
GNAZ	22q11.22-q11.23	0.300347	1.24476e-11	1.93988e-10
DNAJC12	10q21.3	0.300232	1.26841e-11	1.9752e-10
NRXN2	11q13.1	0.299869	1.34611e-11	2.09208e-10
MAGI2	7q21.11	0.299866	1.3466e-11	2.09208e-10
PATZ1	22q12.2	0.299741	1.37452e-11	2.1338e-10
ZNF599	19q13.11	0.299651	1.39482e-11	2.16364e-10
NNT	5p12	0.299378	1.45837e-11	2.26047e-10
RIMKLA	1p34.2	0.299259	1.48694e-11	2.30298e-10
FGFBP2	4p15.32	0.299237	1.49218e-11	2.3093e-10
FBN3	19p13.2	0.299075	1.53215e-11	2.36934e-10
VIT	2p22.2	0.299042	1.54049e-11	2.3804e-10
PCDHB18P	5q31.3	0.299019	1.54613e-11	2.38728e-10
SVIL	10p11.23	0.298954	1.56262e-11	2.41088e-10
SLIT2	4p15.31	0.298907	1.57457e-11	2.42745e-10
CDH19	18q22.1	0.298548	1.66919e-11	2.57135e-10
MGAT4A	2q11.2	0.298445	1.6975e-11	2.61295e-10
GRIN2A	16p13.2	0.298394	1.71151e-11	2.6325e-10
FMO5	1q21.1	0.298243	1.75394e-11	2.6957e-10
NOSTRIN	2q24.3	0.298129	1.78665e-11	2.74386e-10
RRAGD	6q15	0.298029	1.81609e-11	2.78693e-10
SYT11	1q22	0.297865	1.86502e-11	2.85985e-10
RTP1	3q27.3	0.297728	1.90667e-11	2.92147e-10
ATP2A3	17p13.2	0.297717	1.91008e-11	2.92447e-10
ZNF528	19q13.41	0.297446	1.99582e-11	3.0534e-10
LBX1	10q24.32	0.297428	2.00168e-11	3.06004e-10
SERP2	13q14.11	0.297421	2.00403e-11	3.0613e-10
EPHA3	3p11.1	0.297345	2.02856e-11	3.09641e-10
TAL1	1p33	0.297125	2.10207e-11	3.20618e-10
SYN2	3p25.2	0.297025	2.13645e-11	3.25615e-10
ZNF285	19q13.31	0.297013	2.14054e-11	3.2599e-10
BMP4	14q22.2	0.296976	2.15354e-11	3.27721e-10
ADH1A	4q23	0.296887	2.18463e-11	3.322e-10
ZNF880	19q13.41	0.296875	2.18896e-11	3.32606e-10
EFCAB2	1q44	0.296787	2.22006e-11	3.37077e-10
KCNA1	12p13.32	0.296749	2.2337e-11	3.38635e-10
ZFAT	8q24.22	0.296724	2.24269e-11	3.3974e-10
ZNF665	19q13.42	0.296584	2.29387e-11	3.47231e-10
LPL	8p21.3	0.296565	2.30093e-11	3.48037e-10
TMEM273	10q11.23	0.296454	2.34245e-11	3.5405e-10
BHLHE22	8q12.3	0.29645	2.34432e-11	3.54066e-10
TUB	11p15.4	0.296444	2.34628e-11	3.54096e-10
ZNF132	19q13.43	0.296377	2.37179e-11	3.57676e-10
GLIS3	9p24.2	0.29614	2.46419e-11	3.71332e-10
OSR1	2p24.1	0.296082	2.48724e-11	3.74523e-10
MARCHF3	5q23.2	0.295896	2.56295e-11	3.85635e-10
RPS6KL1	14q24.2	0.295883	2.56814e-11	3.86125e-10
MS4A8	11q12.2	0.295812	2.59767e-11	3.90272e-10
TRO	Xp11.21	0.295805	2.60071e-11	3.90437e-10
GPD1L	3p22.3	0.295761	2.61897e-11	3.92885e-10
GDF6	8q22.1	0.29567	2.65788e-11	3.98424e-10
CLTCL1	22q11.21	0.29553	2.71831e-11	4.07178e-10
GYG2	Xp22.33	0.295483	2.73878e-11	4.09939e-10
WIPF3	7p14.3	0.295458	2.7496e-11	4.1125e-10
JPH2	20q13.12	0.295448	2.7542e-11	4.11632e-10
CTNNA2	2p12	0.295302	2.81931e-11	4.21049e-10
MAN2A2	15q25	0.295069	2.92669e-11	4.36761e-10
PLIN5	19p13.3	0.294958	2.9794e-11	4.43965e-10
FBLN2	3p25.1	0.294847	3.03278e-11	4.51584e-10
SLC7A14	3q26.2	0.294786	3.06263e-11	4.55691e-10
TSPY26P	20q11.21	0.294719	3.09551e-11	4.60242e-10
CD93	20p11.21	0.294694	3.10818e-11	4.61784e-10
SGCB	4q12	0.29467	3.12002e-11	4.63199e-10
RUNDC3B	7q21.12	0.294457	3.22839e-11	4.78934e-10
KIAA0232	4p16.1	0.294346	3.28576e-11	4.87084e-10
ZNF233	19q13.31	0.294237	3.34367e-11	4.95303e-10
FAT4	4q28.1	0.294187	3.3706e-11	4.98923e-10
CPNE4	3q22.1	0.294154	3.38816e-11	5.01152e-10
C4BPB	1q32.1	0.294074	3.43184e-11	5.0724e-10
STEAP3	2q14.2	0.293999	3.47323e-11	5.12979e-10
MRO	18q21.2	0.293931	3.51149e-11	5.18248e-10
TMEFF2	2q32.3	0.293901	3.52826e-11	5.20341e-10
UBE2QL1	5p15.31	0.293689	3.64965e-11	5.37453e-10
PRR15	7p14.3	0.293634	3.68135e-11	5.41723e-10
PTGER3	1p31.1	0.29358	3.71314e-11	5.45953e-10
ICA1	7p21.3	0.293576	3.71554e-11	5.45953e-10
HID1	17q25.1	0.293055	4.03724e-11	5.92355e-10
ZNF501	3p21.31	0.292939	4.11269e-11	6.02985e-10
CRACR2B	11p15.5	0.292846	4.17359e-11	6.11465e-10
LINC00663	19p13.11	0.292766	4.22672e-11	6.18798e-10
F8	Xq28	0.29275	4.23755e-11	6.19602e-10
SPON1	11p15.2	0.292749	4.23839e-11	6.19602e-10
MEX3B	15q25.2	0.292575	4.35747e-11	6.36546e-10
TESC	12q24.22	0.292472	4.42911e-11	6.4654e-10
AGBL1	15q25.3	0.292428	4.46001e-11	6.50578e-10
EBF1	5q33.3	0.292399	4.48055e-11	6.53067e-10
IGSF22	11p15.1	0.292395	4.48359e-11	6.53067e-10
EFCC1	3q21.3	0.292164	4.65106e-11	6.76969e-10
ABCB1	7q21.12	0.292048	4.73733e-11	6.89026e-10
EIF2AK3	2p11.2	0.292034	4.74765e-11	6.90026e-10
LINC00924	15q26.2	0.291993	4.7786e-11	6.94021e-10
CHST6	16q23.1	0.291936	4.82177e-11	6.99784e-10
HHIP	4q31.21	0.291926	4.82951e-11	7.00402e-10
STS	Xp22.31	0.291917	4.83662e-11	7.00925e-10
ANO2	12p13.31	0.291691	5.0125e-11	7.2589e-10
ACVRL1	12q13.13	0.291555	5.12174e-11	7.41174e-10
NBR1	17q21.31	0.291351	5.28972e-11	7.64932e-10
SLC7A2	8p22	0.291339	5.29946e-11	7.65787e-10
CREB3L1	11p11.2	0.291296	5.3358e-11	7.70484e-10
SLC25A42	19p13.11	0.291283	5.34623e-11	7.71434e-10
TAC1	7q21.3	0.291135	5.473e-11	7.88026e-10
KCNH1	1q32.2	0.291096	5.50698e-11	7.92349e-10
CLSTN2	3q23	0.290964	5.62264e-11	8.0841e-10
SPX	12p12.1	0.290902	5.67797e-11	8.15782e-10
SFRP5	10q24.2	0.290849	5.7259e-11	8.22078e-10
BHLHE22-AS1		0.290771	5.79613e-11	8.31566e-10
ITGBL1	13q33.1	0.290713	5.84975e-11	8.38061e-10
CNTNAP1	17q21.2	0.290705	5.85718e-11	8.38526e-10
MAGEL2	15q11.2	0.290676	5.8842e-11	8.41793e-10
SSPN	12p12.1	0.2906	5.95477e-11	8.51281e-10
FAM184B	4p15.32-p15.31	0.290553	5.99915e-11	8.57015e-10
ATP8B2	1q21.3	0.290515	6.0351e-11	8.61537e-10
ZNF652	17q21.32	0.290421	6.12523e-11	8.73783e-10
NUDT4	12q22	0.290387	6.15764e-11	8.7778e-10
TMEM132E	17q12	0.290381	6.16398e-11	8.78061e-10
ZNF69	19p13.2	0.290371	6.17374e-11	8.78826e-10
PDGFRL	8p22	0.290073	6.46976e-11	9.20311e-10
ITGA8	10p13	0.290064	6.47866e-11	9.20925e-10
CCDC178	18q12.1	0.290057	6.48594e-11	9.21306e-10
ZBTB10	8q21.13	0.290008	6.53667e-11	9.27856e-10
MEIS3P1	17p12	0.28996	6.58572e-11	9.34157e-10
C3ORF70	3q27.2	0.289948	6.59859e-11	9.3532e-10
ZNF566	19q13.12	0.289687	6.87456e-11	9.73751e-10
HSPG2	1p36.12	0.289557	7.01575e-11	9.93048e-10
KLHDC8A	1q32.1	0.289504	7.07452e-11	1.00066e-09
IGSF9B	11q25	0.28942	7.16842e-11	1.01323e-09
ZNF486	19p12	0.289302	7.3026e-11	1.03147e-09
AMIGO1	1p13.3	0.289206	7.41242e-11	1.04624e-09
AGR3	7p21.1	0.289064	7.57965e-11	1.06909e-09
PCDHB15	5q31.3	0.288785	7.91846e-11	1.1161e-09
ZEB2	2q22.3	0.2887	8.02425e-11	1.13021e-09
SPATA6	1p33	0.288673	8.05795e-11	1.13416e-09
CSMD1	8p23.2	0.288582	8.17386e-11	1.14967e-09
DERL3	22q11.23	0.288525	8.24677e-11	1.15911e-09
GRIK2	6q16.3	0.288512	8.26337e-11	1.16063e-09
GSTM5	1p13.3	0.288492	8.28849e-11	1.16335e-09
EPHX4	1p22.1	0.288363	8.45808e-11	1.18632e-09
CRTC1	19p13.11	0.288353	8.47102e-11	1.1873e-09
TSPOAP1	17q22	0.288295	8.54838e-11	1.19731e-09
MAN1C1	1p36.11	0.288263	8.59104e-11	1.20245e-09
OIT3	10q22.1	0.288234	8.62977e-11	1.20702e-09
ZNF275	Xq28	0.288218	8.65094e-11	1.20914e-09
PCDHAC1	5q31.3	0.288192	8.68675e-11	1.2133e-09
GATA5	20q13.33	0.288015	8.93055e-11	1.24649e-09
ASB14	3p14.3	0.287999	8.95278e-11	1.24872e-09
NLGN3	Xq13.1	0.287977	8.98248e-11	1.25199e-09
HGF	7q21.11	0.287936	9.04124e-11	1.25843e-09
NXPE4	11q23.2	0.287925	9.05627e-11	1.25965e-09
SLCO4C1	5q21.1	0.287907	9.08098e-11	1.26221e-09
ZKSCAN7	3p21.31	0.287872	9.1312e-11	1.26831e-09
ZFP2	5q35.3	0.287622	9.49403e-11	1.3178e-09
LGI4	19q13.12	0.287588	9.54461e-11	1.3239e-09
HOXB2	17q21.32	0.287545	9.6088e-11	1.33188e-09
GRM1	6q24.3	0.287451	9.74984e-11	1.3505e-09
ABO	9q34.2	0.287443	9.76241e-11	1.35131e-09
BST1	4p15.32	0.287391	9.84089e-11	1.36123e-09
ARFGEF3	6q23.3-q24.1	0.287366	9.87998e-11	1.3657e-09
DLEC1	3p22.2	0.287214	1.0116e-10	1.39639e-09
DYRK2	12q15	0.287207	1.01264e-10	1.39687e-09
ZNF763	19p13.2	0.28716	1.0202e-10	1.40634e-09
NDP	Xp11.3	0.287113	1.02754e-10	1.41548e-09
IFT172	2p23.3	0.287065	1.03528e-10	1.42437e-09
CYP46A1	14q32.2	0.287064	1.03541e-10	1.42437e-09
PMP22	17p12	0.287029	1.04111e-10	1.43122e-09
DRD1	5q35.2	0.286994	1.04676e-10	1.43801e-09
SLC3A1	2p21	0.286924	1.0583e-10	1.45286e-09
HOXB3	17q21.32	0.286916	1.0596e-10	1.45365e-09
SCGB2A1	11q12.3	0.286886	1.06452e-10	1.45867e-09
CYP20A1	2q33.2	0.286885	1.06471e-10	1.45867e-09
DIP2C	10p15.3	0.286869	1.06733e-10	1.46126e-09
CD300LG	17q21.31	0.28682	1.07551e-10	1.47097e-09
DLGAP1	18p11.31	0.286817	1.07589e-10	1.47097e-09
VCAN	5q14.2-q14.3	0.286799	1.07894e-10	1.47413e-09
PKN1	19p13.12	0.286536	1.1239e-10	1.53452e-09
PKD1L1	7p12.3	0.286306	1.16462e-10	1.58904e-09
PLA2G4C	19q13.33	0.286283	1.16878e-10	1.59363e-09
PIEZO2	18p11.22-p11.21	0.286202	1.18366e-10	1.61281e-09
ITPR1	3p26.1	0.286169	1.18968e-10	1.61993e-09
RANBP3L	5p13.2	0.286132	1.1965e-10	1.62719e-09
TMC2	20p13	0.286131	1.19664e-10	1.62719e-09
ADPRH	3q13.33	0.28612	1.19874e-10	1.62894e-09
ELOVL2	6p24.2	0.285997	1.22172e-10	1.65904e-09
HS3ST2	16p12.2	0.285968	1.22733e-10	1.66554e-09
ZNF280D	15q21.3	0.285932	1.23405e-10	1.67268e-09
RSPO2	8q23.1	0.285931	1.23426e-10	1.67268e-09
GABARAPL1	12p13.2	0.285905	1.23918e-10	1.67821e-09
CD200	3q13.2	0.285831	1.25358e-10	1.69549e-09
VWF	12p13.31	0.28583	1.25363e-10	1.69549e-09
NR2F1-AS1	5q15	0.285775	1.26443e-10	1.70854e-09
TTC3	21q22.13	0.285772	1.26499e-10	1.70854e-09
TMEM204	16p13.3	0.285602	1.29868e-10	1.75169e-09
PROK1	1p13.3	0.285595	1.30014e-10	1.75247e-09
IKZF4	12q13.2	0.285426	1.33444e-10	1.7951e-09
CDK15	2q33.1	0.285388	1.34226e-10	1.8044e-09
CFAP221	2q14.2	0.285326	1.35518e-10	1.81939e-09
ITM2A	Xq21.1	0.285326	1.35522e-10	1.81939e-09
METTL7A	12q13.12	0.285253	1.37054e-10	1.83872e-09
AMPH	7p14.1	0.28518	1.38599e-10	1.85821e-09
CCL16	17q12	0.285121	1.39874e-10	1.87406e-09
ZCCHC18	Xq22.2	0.285056	1.41287e-10	1.89172e-09
ADCY8	8q24.22	0.285031	1.41822e-10	1.89761e-09
ZNF300P1	5q33.1	0.285024	1.41986e-10	1.89854e-09
CARMN	5q32	0.284957	1.43461e-10	1.91698e-09
KLHL24	3q27.1	0.2847	1.49244e-10	1.99293e-09
PELI2	14q22.3	0.28464	1.50623e-10	2.01001e-09
CFL2	14q13.1	0.284616	1.51199e-10	2.01563e-09
RFPL1S	22q12.2	0.284614	1.51245e-10	2.01563e-09
LCN6	9q34.3	0.28459	1.51794e-10	2.02161e-09
HYDIN	16q22.2	0.284342	1.57688e-10	2.0987e-09
GABBR2	9q22.33	0.284324	1.58142e-10	2.10335e-09
LARGE1	22q12.3	0.284208	1.60976e-10	2.13821e-09
GRM2	3p21.2	0.284198	1.6123e-10	2.14017e-09
DSCR8	21q22.13	0.284013	1.65864e-10	2.20022e-09
LEFTY2	1q42.12	0.283976	1.66821e-10	2.21146e-09
PCDHGA3	5q31.3	0.28393	1.67994e-10	2.22553e-09
TTYH2	17q25.1	0.283913	1.68439e-10	2.22995e-09
CALHM2	10q24.33	0.283867	1.69628e-10	2.24421e-09
PCDH11X	Xq21.31	0.283799	1.7141e-10	2.2663e-09
STXBP5L	3q13.33	0.283743	1.72894e-10	2.28441e-09
TTC36	11q23.3	0.283727	1.73304e-10	2.28832e-09
STAB2	12q23.3	0.283721	1.73474e-10	2.28906e-09
TNIK	3q26.2-q26.31	0.283676	1.7468e-10	2.30346e-09
SCUBE2	11p15.4	0.283671	1.74798e-10	2.3035e-09
FAM177B	1q41	0.283652	1.75323e-10	2.30889e-09
COMP	19p13.11	0.283556	1.77909e-10	2.34141e-09
ZNF253	19p13.11	0.283547	1.78145e-10	2.34298e-09
CNN1	19p13.2	0.283235	1.86871e-10	2.45614e-09
AGTR1	3q24	0.283227	1.87113e-10	2.45772e-09
SLC45A1	1p36.23	0.283086	1.91176e-10	2.50943e-09
ARMCX1	Xq22.1	0.283055	1.92077e-10	2.51962e-09
ATP6V0E2-AS1	7q36.1	0.282945	1.95343e-10	2.56078e-09
ENPP1	6q23.2	0.282765	2.00782e-10	2.63036e-09
SYP	Xp11.23	0.282682	2.03354e-10	2.6606e-09
BRINP2	1q25.2	0.282682	2.03355e-10	2.6606e-09
CLUL1	18p11.32	0.282628	2.05039e-10	2.68088e-09
LINC00271	6q23.3	0.282584	2.06419e-10	2.69716e-09
CST1	20p11.21	0.282559	2.07221e-10	2.70588e-09
PCDHA7	5q31.3	0.282529	2.08178e-10	2.71661e-09
HHEX	10q23.33	0.282478	2.09804e-10	2.73604e-09
RNF103	2p11.2	0.282383	2.12837e-10	2.7738e-09
RBPMS2	15q22.31	0.282316	2.15038e-10	2.80066e-09
DIO2	14q31.1	0.282283	2.16108e-10	2.81277e-09
BEX4	Xq22.1	0.282059	2.23637e-10	2.90887e-09
TRIM8	10q24.32	0.282053	2.23847e-10	2.90972e-09
SUPT20HL2	Xp22.11	0.28197	2.26669e-10	2.94449e-09
TMEM150C	4q21.22	0.281887	2.29547e-10	2.97995e-09
LPO	17q22	0.281829	2.31587e-10	3.00449e-09
GAPT	5q11.2	0.281713	2.35708e-10	3.05597e-09
RBP4	10q23.33	0.281609	2.39483e-10	3.10292e-09
CPE	4q32.3	0.281564	2.41108e-10	3.12196e-09
ATP10A	15q12	0.281552	2.41552e-10	3.12568e-09
FIBIN	11p14.2	0.281538	2.42089e-10	3.13061e-09
PCDHGB6	5q31	0.281452	2.45278e-10	3.1698e-09
DISC1	1q42.2	0.281401	2.47154e-10	3.192e-09
GNAO1-DT		0.281329	2.4988e-10	3.22512e-09
SMR3B	4q13.3	0.281324	2.50082e-10	3.22566e-09
NTN4	12q22	0.281285	2.51544e-10	3.24243e-09
SRGAP2	1q32.1	0.28128	2.51734e-10	3.2428e-09
CMTM5	14q11.2	0.281233	2.53568e-10	3.26432e-09
HEG1	3q21.2	0.281213	2.54318e-10	3.27188e-09
RNASE4	14q11.2	0.281194	2.55075e-10	3.27951e-09
ZG16B	16p13.3	0.281131	2.57522e-10	3.30885e-09
GPR173	Xp11.22	0.2811	2.58733e-10	3.32228e-09
DRD2	11q23.2	0.281084	2.59335e-10	3.32788e-09
TMPRSS5	11q23.2	0.28087	2.67916e-10	3.4358e-09
HOXB4	17q21.32	0.280846	2.68893e-10	3.44613e-09
GPX3	5q33.1	0.28069	2.75336e-10	3.52645e-09
HCN1	5p12	0.280566	2.80524e-10	3.5906e-09
CNTN3	3p12.3	0.280542	2.81564e-10	3.60161e-09
AQP4-AS1	18q11.2	0.280483	2.84091e-10	3.63162e-09
NRSN1	6p22.3	0.280474	2.84485e-10	3.63435e-09
CUX2	12q24.11-q24.12	0.280383	2.88428e-10	3.68237e-09
SNTG2	2p25.3	0.280369	2.89021e-10	3.68759e-09
BPIFB1	20q11.21	0.280331	2.90687e-10	3.70649e-09
CABCOCO1	10q21.2	0.280266	2.93549e-10	3.73988e-09
DEPP1	10q11.21	0.280263	2.93679e-10	3.73988e-09
LDLRAD4	18p11.21	0.280168	2.97936e-10	3.79169e-09
LCN10	9q34.3	0.280079	3.01972e-10	3.84062e-09
MSANTD4	11q22.3	0.279911	3.09739e-10	3.9369e-09
GIPC2	1p31.1	0.279836	3.13277e-10	3.97935e-09
CRHBP	5q13.3	0.279826	3.13726e-10	3.98253e-09
SCN9A	2q24.3	0.279711	3.19231e-10	4.04986e-09
MAP3K7CL	21q21.3	0.27969	3.20234e-10	4.06001e-09
LRP1	12q13.3	0.279554	3.26872e-10	4.13893e-09
EPC2	2q23.1	0.279425	3.33289e-10	4.21752e-09
ST18	8q11.23	0.279355	3.36825e-10	4.25958e-09
BHLHB9	Xq22.1	0.279288	3.40232e-10	4.29996e-09
EFCAB6	22q13.2-q13.31	0.27925	3.42228e-10	4.32246e-09
CCDC170	6q25.1	0.2792	3.44797e-10	4.35216e-09
RBPMS	8p12	0.279102	3.499e-10	4.4138e-09
PPP1R3C	10q23.32	0.279057	3.52318e-10	4.44151e-09
CACNA1C	12p13.33	0.279038	3.53313e-10	4.45126e-09
CHPT1	12q23.2	0.278809	3.65668e-10	4.60113e-09
AQP7P1	9q13	0.278769	3.67889e-10	4.62618e-09
DTX4	11q12.1	0.27875	3.68937e-10	4.63645e-09
VSTM4	10q11.23	0.278726	3.70281e-10	4.65043e-09
MYLK	3q21.1	0.278718	3.70747e-10	4.65336e-09
GABRB3	15q12	0.278702	3.7162e-10	4.66141e-09
SAMD11	1p36.33	0.278685	3.72577e-10	4.67049e-09
SVIP	11p14.3	0.278656	3.74168e-10	4.6875e-09
FAM172A	5q15	0.278628	3.75777e-10	4.70472e-09
NTF3	12p13.31	0.278608	3.76912e-10	4.71598e-09
TTC21B	2q24.3	0.278585	3.78192e-10	4.72905e-09
GRIK5	19q13.2	0.278517	3.82073e-10	4.7746e-09
ODAD2	10p12.1	0.278414	3.88051e-10	4.84629e-09
CYSTM1	5q31.3	0.278302	3.94602e-10	4.92503e-09
PRRG3	Xq28	0.278251	3.97675e-10	4.96031e-09
PHYHD1	9q34.11	0.278211	4.00018e-10	4.98643e-09
CLGN	4q31.1	0.278192	4.01183e-10	4.99785e-09
FAM135B	8q24.23	0.278109	4.06191e-10	5.0571e-09
PHACTR1	6p24.1	0.278083	4.07785e-10	5.07378e-09
SLC6A6	3p25.1	0.278024	4.11422e-10	5.11586e-09
DDR2	1q23.3	0.277992	4.13402e-10	5.1373e-09
ELAPOR1	1p13.3	0.277916	4.18132e-10	5.19115e-09
VSIG2	11q24.2	0.277914	4.18253e-10	5.19115e-09
TCF21	6q23.2	0.27788	4.20374e-10	5.21425e-09
WNK2	9q22.31	0.277814	4.24576e-10	5.26311e-09
NXPE3	3q12.3	0.277705	4.31581e-10	5.34005e-09
SIX1	14q23.1	0.277679	4.33241e-10	5.35729e-09
TNFRSF19	13q12.12	0.277643	4.35587e-10	5.38298e-09
MSTN	2q32.2	0.277581	4.39662e-10	5.42999e-09
ANTXR1	2p13.3	0.277541	4.42262e-10	5.45874e-09
CRISP2	6p12.3	0.277425	4.50043e-10	5.55136e-09
CLDN5	22q11.21	0.277381	4.5295e-10	5.58378e-09
SLC46A3	13q12.3	0.277367	4.53943e-10	5.59258e-09
UBE2D4	7p13	0.277283	4.59661e-10	5.65956e-09
TSPAN2	1p13.2	0.277257	4.6144e-10	5.67797e-09
ART4	12p12.3	0.277231	4.63234e-10	5.69656e-09
STXBP6	14q11.2	0.277208	4.64816e-10	5.71251e-09
PDGFRA	4q12	0.277181	4.66701e-10	5.73216e-09
ZNF334	20q13.12	0.277169	4.67539e-10	5.73728e-09
ARNT2	15q25.1	0.277167	4.6769e-10	5.73728e-09
RNF125	18q12.1	0.277141	4.69525e-10	5.75628e-09
PLPPR4	1p21.3-p21.2	0.277134	4.69992e-10	5.75847e-09
ACVR2B-AS1	3p22.2	0.276978	4.8105e-10	5.88775e-09
RFTN2	2q33.1	0.276977	4.8113e-10	5.88775e-09
TNFSF13	17p13.1	0.27695	4.83099e-10	5.90824e-09
LTK	15q15.1	0.276925	4.84927e-10	5.92698e-09
ZNF708	19p12	0.276906	4.86307e-10	5.94023e-09
GPAT2	2q11.2	0.276894	4.87133e-10	5.94669e-09
PLEKHS1	10q25.3	0.276796	4.94309e-10	6.03063e-09
ANOS1	Xp22.31	0.276774	4.95924e-10	6.04665e-09
PAQR8	6p12.2	0.276634	5.06423e-10	6.17091e-09
GOLM2	15q15.3	0.276556	5.12335e-10	6.23916e-09
KLHDC1	14q21.3	0.276541	5.13474e-10	6.24924e-09
FGF2	4q28.1	0.27637	5.26744e-10	6.40686e-09
TRARG1	17p13.3	0.276262	5.35219e-10	6.5046e-09
TMEM169	2q35	0.27626	5.35429e-10	6.5046e-09
PABPC1L2B	Xq13.2	0.276225	5.38236e-10	6.53474e-09
KANK3	19p13.2	0.276218	5.38768e-10	6.53724e-09
TM6SF1	15q25.2	0.276087	5.49392e-10	6.66213e-09
GFAP	17q21.31	0.275917	5.63431e-10	6.82824e-09
MYO5C	15q21.2	0.275804	5.73004e-10	6.94006e-09
ZNF493	19p12	0.275765	5.76288e-10	6.97562e-09
OXGR1	13q32.1	0.275716	5.80468e-10	7.02199e-09
PCP4	21q22.2	0.275618	5.88979e-10	7.11635e-09
SYT15	10q11.22	0.275587	5.91763e-10	7.14569e-09
COLEC12	18p11.32	0.27552	5.97638e-10	7.21229e-09
ARMH4	14q23.1	0.275512	5.98306e-10	7.216e-09
STON1	2p16.3	0.275506	5.98855e-10	7.21829e-09
CYP2A6	19q13.2	0.275396	6.08697e-10	7.33251e-09
SCN3B	11q24.1	0.275305	6.17029e-10	7.42842e-09
LRRC26	9q34.3	0.275206	6.26137e-10	7.53355e-09
SYNDIG1	20p11.21	0.275138	6.32433e-10	7.60475e-09
KLF2	19p13.11	0.274932	6.52027e-10	7.83566e-09
DPYSL2	8p21.2	0.27491	6.54161e-10	7.85364e-09
STAT5B	17q21.2	0.274909	6.54307e-10	7.85364e-09
TMEM200C	18p11.31	0.274814	6.63568e-10	7.96004e-09
RGS13	1q31.2	0.274708	6.73991e-10	8.08024e-09
SLIT3	5q34-q35.1	0.274667	6.78102e-10	8.12467e-09
PHC1	12p13.31	0.274514	6.93579e-10	8.30515e-09
ZNF829	19q13.12	0.274446	7.00578e-10	8.38395e-09
BANK1	4q24	0.274362	7.09382e-10	8.48424e-09
CST4	20p11.21	0.274347	7.10913e-10	8.49749e-09
PPFIA2	12q21.31	0.274319	7.13853e-10	8.52755e-09
ZNF703	8p11.23	0.2743	7.15941e-10	8.5474e-09
BACH2	6q15	0.274251	7.21097e-10	8.60383e-09
DPT	1q24.2	0.274197	7.26851e-10	8.66733e-09
LSAMP	3q13.31	0.274079	7.39575e-10	8.81382e-09
ZFP28	19q13.43	0.27395	7.53839e-10	8.97848e-09
PCNT	21q22.3	0.273855	7.64464e-10	9.09962e-09
NATD1	17p11.2	0.273772	7.73863e-10	9.20603e-09
CAMK2A	5q32	0.273709	7.81044e-10	9.28595e-09
GABRP	5q35.1	0.273691	7.83162e-10	9.30562e-09
RASL10B	17q12	0.273683	7.84022e-10	9.31031e-09
INHBB	2q14.2	0.27365	7.8794e-10	9.34736e-09
TLR4	9q33.1	0.273648	7.88073e-10	9.34736e-09
CLIP3	19q13.12	0.273636	7.89539e-10	9.35921e-09
LOXL1	15q24.1	0.273554	7.99097e-10	9.46691e-09
GPRASP2	Xq22.1	0.273522	8.02911e-10	9.50648e-09
CLDN3	7q11.23	0.273472	8.0881e-10	9.57068e-09
SMR3A	4q13.3	0.273362	8.21942e-10	9.72034e-09
ZNF532	18q21.32	0.273324	8.26567e-10	9.76927e-09
PCAT18	18q11.2	0.273298	8.29761e-10	9.80125e-09
PTCH1	9q22.32	0.273111	8.52872e-10	1.00683e-08
SDK1	7p22.2	0.273042	8.61517e-10	1.01644e-08
XKR4	8q12.1	0.273034	8.6258e-10	1.01709e-08
PIGR	1q32.1	0.272959	8.72141e-10	1.02776e-08
ZNF84	12q24.33	0.272915	8.7779e-10	1.03381e-08
GYPE	4q31.21	0.272841	8.87427e-10	1.04455e-08
VWCE	11q12.2	0.272828	8.89056e-10	1.04585e-08
CLEC3B	3p21.31	0.272739	9.00717e-10	1.05895e-08
CAPN3	15q15.1	0.272616	9.17144e-10	1.07763e-08
ADAMTS5	21q21.3	0.272511	9.31322e-10	1.09365e-08
KANSL1L	2q34	0.272502	9.3262e-10	1.09453e-08
CLSTN3	12p13.31	0.272281	9.6334e-10	1.12992e-08
WFDC2	20q13.12	0.272204	9.74271e-10	1.14197e-08
ZNF529	19q13.12	0.2722	9.74744e-10	1.14197e-08
CTSG	14q12	0.27219	9.76259e-10	1.14291e-08
CACNA1H	16p13.3	0.272187	9.76688e-10	1.14291e-08
JPH4	14q11.2	0.272079	9.92151e-10	1.15965e-08
GALNT15	3p25.1	0.2719	1.01845e-09	1.1897e-08
MYLIP	6p22.3	0.271863	1.02406e-09	1.19555e-08
NCAM2	21q21.1	0.271743	1.04219e-09	1.216e-08
PRH2	12p13.2	0.271697	1.04915e-09	1.22342e-08
TCIM	8p11.21	0.271689	1.05046e-09	1.22423e-08
ATP1A4	1q23.2	0.271679	1.05198e-09	1.22529e-08
COL24A1	1p22.3	0.271664	1.05422e-09	1.22719e-08
FILIP1L	3q12.1	0.271635	1.05871e-09	1.23171e-08
ZNF124	1q44	0.271518	1.07689e-09	1.25213e-08
RASSF2	20p13	0.271511	1.0781e-09	1.25281e-08
ITPRID1	7p14.3	0.271484	1.08225e-09	1.2569e-08
C2ORF42	2p13.3	0.271475	1.08372e-09	1.25788e-08
MLLT6	17q12	0.271392	1.09693e-09	1.27248e-08
PTPRQ	12q21.31	0.271385	1.09805e-09	1.27304e-08
NEFH	22q12.2	0.271311	1.10998e-09	1.28613e-08
ZNF826P	19p12	0.271276	1.1157e-09	1.29201e-08
SUN2	22q13.1	0.271187	1.13023e-09	1.30808e-08
ZNF137P	19q13.41	0.271131	1.13944e-09	1.31797e-08
SH3BGRL2	6q14.1	0.271091	1.14611e-09	1.32493e-08
GCC2	2q12.3	0.271062	1.15096e-09	1.32977e-08
SIGLEC6	19q13.41	0.270991	1.16304e-09	1.34295e-08
RASA3	13q34	0.270897	1.17908e-09	1.36069e-08
FMO6P	1q24.3	0.270794	1.19676e-09	1.38031e-08
UGT2B4	4q13.3	0.270703	1.21277e-09	1.39796e-08
A2M-AS1	12p13.31	0.270669	1.21883e-09	1.40414e-08
TGOLN2	2p11.2	0.270632	1.22542e-09	1.41092e-08
ACVR2A	2q22.3-q23.1	0.270579	1.23482e-09	1.42092e-08
FAM124A	13q14.3	0.270553	1.23949e-09	1.42549e-08
TUBB2B	6p25.2	0.270384	1.27041e-09	1.46021e-08
HUNK	21q22.11	0.270308	1.28442e-09	1.47546e-08
FAM66C	12p13.31	0.270151	1.31397e-09	1.50769e-08
MACF1	1p34.3	0.270073	1.32911e-09	1.52418e-08
ALKAL1	8q11.23	0.26997	1.34898e-09	1.54608e-08
TXNDC15	5q31.1	0.269911	1.36068e-09	1.5586e-08
F2R	5q13.3	0.269871	1.36855e-09	1.56673e-08
RADIL	7p22.1	0.269843	1.37403e-09	1.5721e-08
PLXDC1	17q12	0.269814	1.37982e-09	1.57782e-08
TGFB3	14q24.3	0.269804	1.38184e-09	1.57924e-08
FMOD	1q32.1	0.269797	1.38323e-09	1.57992e-08
SERTAD4-AS1	1q32.2	0.269789	1.38481e-09	1.58083e-08
ZNF671	19q13.43	0.269759	1.39084e-09	1.58681e-08
PDGFD	11q22.3	0.269687	1.40552e-09	1.60227e-08
ENPP6	4q35.1	0.269685	1.40599e-09	1.60227e-08
ADGRA2	8p11.23	0.269627	1.41781e-09	1.61483e-08
DACT3	19q13.32	0.269613	1.42069e-09	1.61718e-08
PLVAP	19p13.11	0.269567	1.43022e-09	1.6271e-08
MAP10	1q42.2	0.269441	1.45645e-09	1.65601e-08
SLC2A11	22q11.23	0.269411	1.46274e-09	1.66222e-08
DIXDC1	11q23.1	0.26938	1.46933e-09	1.66876e-08
TDRD1	10q25.3	0.269237	1.50004e-09	1.70267e-08
CTDSP2	12q14.1	0.269227	1.50236e-09	1.70434e-08
TAL2	9q31.2	0.2692	1.50808e-09	1.70986e-08
PHYHIPL	10q21.1	0.269149	1.51936e-09	1.72168e-08
DYNC1I1	7q21.3	0.269088	1.5328e-09	1.73593e-08
ZFP82	19q13.12	0.268941	1.56559e-09	1.77206e-08
COCH	14q12	0.268887	1.57788e-09	1.78444e-08
GUCY1B1	4q32.1	0.268885	1.5783e-09	1.78444e-08
MESP1	15q26.1	0.268879	1.57981e-09	1.78514e-08
ZNF227	19q13.31	0.268788	1.60075e-09	1.80677e-08
LCN8	9q34.3	0.268697	1.62176e-09	1.82935e-08
ARHGAP31	3q13.32-q13.33	0.268694	1.62259e-09	1.82935e-08
KIAA0087	7p15.2	0.268663	1.62985e-09	1.83651e-08
FIGNL2	12q13.13	0.268603	1.64401e-09	1.85142e-08
NBPF1	1p36.13	0.268509	1.6664e-09	1.87559e-08
PLSCR4	3q24	0.268502	1.66813e-09	1.87649e-08
FAM162B	6q22.1	0.268486	1.67199e-09	1.87977e-08
SOX4	6p22.3	0.268409	1.6906e-09	1.89963e-08
GABARAPL3	15q26.1	0.268366	1.70097e-09	1.91021e-08
ZHX2	8q24.13	0.268323	1.71168e-09	1.92043e-08
PCSK1	5q15	0.268322	1.71199e-09	1.92043e-08
HEY1	8q21.13	0.268233	1.73391e-09	1.94394e-08
ATP7B	13q14.3	0.268203	1.74137e-09	1.95121e-08
CD1D	1q23.1	0.268169	1.75006e-09	1.95985e-08
WEE2-AS1	7q34	0.268127	1.7607e-09	1.97066e-08
C16ORF86	16q22.1	0.26812	1.76243e-09	1.9715e-08
CHRM1	11q12.3	0.268087	1.77086e-09	1.97983e-08
RAMP1	2q37.3	0.268061	1.77743e-09	1.98607e-08
CR2	1q32.2	0.267999	1.79341e-09	2.00281e-08
CEP162	6q14.2-q14.3	0.267934	1.8103e-09	2.02054e-08
LRRC34	3q26.2	0.26787	1.82693e-09	2.03798e-08
DRAXIN	1p36.22	0.267831	1.83721e-09	2.04749e-08
VASH1	14q24.3	0.26783	1.8375e-09	2.04749e-08
ADAM28	8p21.2	0.267796	1.84652e-09	2.0564e-08
DNAI1	9p13.3	0.267721	1.86645e-09	2.07743e-08
ZBED3	5q13.3	0.267676	1.8785e-09	2.08969e-08
CNST	1q44	0.267526	1.91953e-09	2.13415e-08
C5ORF49	5p15.31	0.267519	1.92139e-09	2.13503e-08
MAMDC2	9q21.12	0.267498	1.92735e-09	2.14047e-08
RHOU	1q42.13	0.267491	1.92926e-09	2.1414e-08
CDH10	5p14.2-p14.1	0.267322	1.97649e-09	2.19261e-08
TTC33	5p13.1	0.267313	1.97904e-09	2.19423e-08
WDR49	3q26.1	0.267263	1.99328e-09	2.2088e-08
TNN	1q25.1	0.267235	2.00149e-09	2.2165e-08
PCSK2	20p12.1	0.267231	2.00245e-09	2.2165e-08
FAM149A	4q35.1	0.267214	2.00751e-09	2.22089e-08
PDE3A	12p12.2	0.267147	2.02676e-09	2.24094e-08
ZNF175	19q13.41	0.267086	2.04449e-09	2.25931e-08
HMCN1	1q25.3-q31.1	0.267016	2.06531e-09	2.28105e-08
RAPGEF1	9q34.13	0.26701	2.06697e-09	2.28163e-08
GP2	16p12.3	0.266984	2.07462e-09	2.28881e-08
CAPN13	2p23.1	0.266905	2.09829e-09	2.31365e-08
PCDH18	4q28.3	0.266866	2.10996e-09	2.32524e-08
MAEL	1q24.1	0.266854	2.11377e-09	2.32817e-08
EHD3	2p23.1	0.266837	2.11883e-09	2.33245e-08
SYBU	8q23.2	0.266727	2.15252e-09	2.36825e-08
FUT8-AS1	14q23.3	0.266635	2.18099e-09	2.39825e-08
RNF146	6q22.33	0.266555	2.20608e-09	2.42451e-08
ADH4	4q23	0.266471	2.23273e-09	2.45246e-08
NHSL2	Xq13.1	0.266418	2.24978e-09	2.46983e-08
PIP	7q34	0.266411	2.25197e-09	2.47088e-08
HIF3A	19q13.32	0.266377	2.26282e-09	2.48143e-08
TMEM163	2q21.3	0.266332	2.27765e-09	2.49496e-08
SPEF2	5p13.2	0.266324	2.28032e-09	2.49653e-08
PLEKHA6	1q32.1	0.266244	2.30638e-09	2.52368e-08
KCNS3	2p24.2	0.26613	2.34407e-09	2.56353e-08
LIFR	5p13.1	0.266092	2.35707e-09	2.57634e-08
IGSF5	21q22.2	0.266039	2.37474e-09	2.59423e-08
FAR2	12p11.22	0.265971	2.39811e-09	2.61834e-08
ZMYND12	1p34.2	0.265967	2.39949e-09	2.61842e-08
MAPRE2	18q12.1-q12.2	0.265943	2.40769e-09	2.62594e-08
CNTN2	1q32.1	0.26591	2.41907e-09	2.63692e-08
PDE3B	11p15.2	0.265899	2.42281e-09	2.63956e-08
ABCC6P1	16p12.3	0.265855	2.43803e-09	2.65326e-08
PPP1R3E	14q11.2	0.265709	2.48918e-09	2.70599e-08
TTLL7	1p31.1	0.265686	2.49745e-09	2.7135e-08
ZNF225	19q13.31	0.265623	2.51987e-09	2.73639e-08
RNF130	5q35.3	0.265609	2.52493e-09	2.7404e-08
CNNM3	2q11.2	0.265605	2.52665e-09	2.74078e-08
NKAIN2	6q22.31	0.265592	2.53131e-09	2.74435e-08
HERPUD1	16q13	0.265506	2.56231e-09	2.77646e-08
DRC3	17p11.2	0.265443	2.58527e-09	2.79982e-08
PCDHA3	5q31.3	0.2654	2.60127e-09	2.81563e-08
ZNF322	6p22.2	0.265283	2.64487e-09	2.86128e-08
JAKMIP2	5q32	0.265207	2.67382e-09	2.89104e-08
PRKAB2	1q21.1	0.265165	2.68958e-09	2.90651e-08
SESTD1	2q31.2	0.265106	2.71231e-09	2.9295e-08
FZD7	2q33.1	0.265055	2.73217e-09	2.94936e-08
DNAH10	12q24.31	0.265005	2.75173e-09	2.96888e-08
MGAT5B	17q25.2	0.264952	2.77232e-09	2.98948e-08
PDE10A	6q27	0.264899	2.79338e-09	3.01058e-08
ALCAM	3q13.11	0.264816	2.82644e-09	3.04457e-08
TFF1	21q22.3	0.264797	2.83428e-09	3.05137e-08
ALDH1B1	9p13.1	0.264649	2.89423e-09	3.11424e-08
RAMP3	7p13	0.26456	2.93101e-09	3.15044e-08
OLFML1	11p15.4	0.264442	2.98046e-09	3.20188e-08
ZNF136	19p13.2	0.264424	2.98802e-09	3.20828e-08
SLC26A4	7q22.3	0.264387	3.00378e-09	3.22348e-08
PGM2L1	11q13.4	0.264317	3.03383e-09	3.25398e-08
TMEM94	17q25.1	0.264275	3.05182e-09	3.27154e-08
FOXO4	Xq13.1	0.26418	3.0933e-09	3.31423e-08
FBLN1	22q13.31	0.264161	3.10148e-09	3.32122e-08
ANKRD6	6q15	0.264155	3.10413e-09	3.32228e-08
CDH22	20q13.12	0.264008	3.1694e-09	3.39032e-08
TRIM67	1q42.2	0.263986	3.1795e-09	3.39932e-08
GSG1L	16p12.1	0.263836	3.24771e-09	3.4704e-08
LMO2	11p13	0.263787	3.27036e-09	3.49105e-08
MATN2	8q22.1-q22.2	0.263786	3.27052e-09	3.49105e-08
ZNF701	19q13.41	0.263628	3.34467e-09	3.5683e-08
SCUBE1	22q13.2	0.263497	3.4071e-09	3.63104e-08
SYNJ2BP	14q24.2	0.263395	3.45611e-09	3.68132e-08
MAPK8IP1	11p11.2	0.263386	3.46047e-09	3.68401e-08
ANXA6	5q33.1	0.263282	3.51172e-09	3.73659e-08
ARRDC2	19p13.11	0.263115	3.59564e-09	3.82385e-08
RTN2	19q13.32	0.263077	3.6147e-09	3.84208e-08
ZNF287	17p11.2	0.263059	3.62389e-09	3.84981e-08
DMRT2	9p24.3	0.262997	3.6561e-09	3.88197e-08
CTSF	11q13.2	0.26285	3.73218e-09	3.96066e-08
WDPCP	2p15	0.262824	3.74599e-09	3.97321e-08
PCDHA6	5q31.3	0.262724	3.79912e-09	4.02742e-08
WDR5B	3q21.1	0.26269	3.81749e-09	4.04476e-08
MS4A2	11q12.1	0.262684	3.82043e-09	4.04575e-08
LEF1	4q25	0.26267	3.82797e-09	4.05159e-08
ADGRF5	6p12.3	0.262642	3.84333e-09	4.0657e-08
USP51	Xp11.21	0.262542	3.89749e-09	4.12082e-08
CADPS	3p14.2	0.262383	3.98606e-09	4.21225e-08
[truncated: 5,705 more rows]

## Sheet: Common ErbB regulon
ACAP2	4	egfr, erbb2, erbb3, erbb4
[truncated: 267 more rows]
